# Supplementary material for: SARS-CoV-2 NSP12 associates with TRiC and the P323L substitution acts as a host adaption
Source: J Virol. 2023 Nov 6;97(11):e00424-23. doi: 10.1128/jvi.00424-23 (PMC10688337; doi:10.1128/jvi.00424-23)
Supplement: Supplementary tables — Interactome/mass spectrometry data. [file jvi.00424-23-s0002.xlsx]

## Sheet: S1. nsp12 Nterm
SAINT express																	MiST
Bait	prey	PreyGene	Spec	SpecSum	AvgSpec	NumReplicates	ctrlCounts	AvgP	MaxP	TopoAvgP	TopoMaxP	SaintScore	logOddsScore	FoldChange	BFDR	Reproducibility	Abundance	Specificity	MiST
pEFGP_nsp12_P323	O00186	STXBP3	1|1|1|1|1	5	1	5	0|0|0|0|0	0	0	0	0	0	2.15	10	0.57	0.9835	0.0003	0.6752	0.76631
pEFGP_nsp12_P323	P62333	PSMC6	1|1|1|0|2	5	1	5	0|0|0|0|0	0.2	0.99	0.2	0.99	0.2	-0.35	10	0.45	0.8296	0.0004	0.46	0.57131
pEFGP_nsp12_P323	Q6UW68	TMEM205	0|1|0|1|1	3	0.6	5	0|0|0|0|0	0	0	0	0	0	-0.35	6	0.57	0.6715	0.0005	0.6362	0.64327
pEFGP_nsp12_P323	Q9BT22	ALG1	1|2|2|1|1	7	1.4	5	0|0|0|0|0	0.39	0.99	0.39	0.99	0.39	2.15	14	0.29	0.9549	0.0005	0.4128	0.57761
pEFGP_nsp12_P323	P07099	EPHX1	2|0|1|0|2	5	1	5	0|0|0|0|0	0.39	0.99	0.39	0.99	0.39	-0.35	10	0.29	0.6222	0.0004	0.4337	0.48931
pEFGP_nsp12_P323	Q9Y678	COPG1	2|0|1|0|2	5	1	5	0|0|0|0|0	0.39	0.99	0.39	0.99	0.39	-0.35	10	0.29	0.6222	0.0002	0.5143	0.54454
pEFGP_nsp12_P323	P17980	PSMC3	2|0|1|0|1	4	0.8	5	0|0|0|0|0	0.2	0.99	0.2	0.99	0.2	-0.35	8	0.45	0.5901	0.0003	0.5374	0.55044
pEFGP_nsp12_P323	Q8TEX9	IPO4	1|0|2|1|4	8	1.6	5	0|0|0|0|0	0.4	1	0.4	1	0.4	-0.35	16	0.27	0.7431	0.0002	0.645	0.67144
pEFGP_nsp12_P323	YP_009725307	nsp12	358|364|543|319|304	1888	377.6	5	3|0|0|0|0	1	1	1	1	1	93.92	629.33	0	0.977	0.0628	0.3327	0.52988
pEFGP_nsp12_P323	P24539	ATP5F1	1|2|1|1|1	6	1.2	5	0|0|0|0|0	0.2	0.99	0.2	0.99	0.2	2.15	12	0.45	0.9439	0.0007	0.3855	0.55547
pEFGP_nsp12_P323	Q9UJS0	SLC25A13	1|2|0|1|5	9	1.8	5	0|0|0|0|0	0.4	1	0.4	1	0.4	-0.35	18	0.27	0.7158	0.0004	0.4084	0.50079
pEFGP_nsp12_P323	O00165	HAX1	4|5|2|1|3	15	3	5	0|0|0|0|0	0.8	1	0.8	1	0.8	2.15	30	0.06	0.8768	0.0018	0.397	0.54271
pEFGP_nsp12_P323	Q00535	CDK5	0|1|0|0|1	2	0.4	5	0|0|0|0|0	0	0	0	0	0	-0.35	4	0.57	0.4299	0.0002	0.5749	0.52673
pEFGP_nsp12_P323	P19012	KRT15	0|0|1|0|1	2	0.4	5	0|0|0|0|0	0	0	0	0	0	-0.35	4	0.57	0.4283	0.0001	0.7321	0.63403
pEFGP_nsp12_P323	Q14157	UBAP2L	0|0|1|0|1	2	0.4	5	0|0|0|0|0	0	0	0	0	0	-0.35	4	0.57	0.4283	0.0001	0.7321	0.63403
pEFGP_nsp12_P323	E9PAV3	NACA	1|0|2|0|0	3	0.6	5	0|0|0|0|0	0.2	0.99	0.2	0.99	0.2	-0.35	6	0.45	0.4276	0	0.1196	0.21392
pEFGP_nsp12_P323	O60637	TSPAN3	1|0|0|0|1	2	0.4	5	0|0|0|0|0	0	0	0	0	0	-0.35	4	0.57	0.4229	0.0003	0.7499	0.64455
pEFGP_nsp12_P323	P61006	RAB8A	1|0|0|0|1	2	0.4	5	0|0|0|0|0	0	0	0	0	0	-0.35	4	0.57	0.4229	0.0004	0.7499	0.64455
pEFGP_nsp12_P323	P30825	SLC7A1	1|0|0|0|1	2	0.4	5	0|0|0|0|0	0	0	0	0	0	-0.35	4	0.57	0.4229	0.0001	0.5972	0.53984
pEFGP_nsp12_P323	P04899	GNAI2	0|0|0|2|1	3	0.6	5	0|0|0|0|0	0.2	0.99	0.2	0.99	0.2	-0.35	6	0.45	0.4223	0.0002	1	0.81579
pEFGP_nsp12_P323	Q9Y3Q3	TMED3	0|0|0|1|1	2	0.4	5	0|0|0|0|0	0	0	0	0	0	-0.35	4	0.57	0.4207	0.0002	1	0.8153
pEFGP_nsp12_P323	P21912	SDHB	1|0|0|0|2	3	0.6	5	0|0|0|0|0	0.2	0.99	0.2	0.99	0.2	-0.35	6	0.45	0.4199	0.0004	0.6781	0.59442
pEFGP_nsp12_P323	Q9Y673	ALG5	0|1|0|1|0	2	0.4	5	0|0|0|0|0	0	0	0	0	0	-0.35	4	0.57	0.4146	0.0002	0.728	0.62695
pEFGP_nsp12_P323	Q9NUQ7	UFSP2	1|0|0|1|0	2	0.4	5	0|0|0|0|0	0	0	0	0	0	-0.35	4	0.57	0.3968	0.0001	0.5666	0.51085
pEFGP_nsp12_P323	Q9H9P8	L2HGDH	1|1|0|1|1	4	0.8	5	0|0|0|0|0	0	0	0	0	0	-0.35	8	0.57	0.8441	0.0003	0.5013	0.6041
pEFGP_nsp12_P323	Q7Z3C6	ATG9A	1|2|0|1|3	7	1.4	5	0|0|0|0|0	0.4	1	0.4	1	0.4	-0.35	14	0.28	0.7869	0.0003	0.688	0.71443
pEFGP_nsp12_P323	P20339	RAB5A	1|0|0|2|1	4	0.8	5	0|0|0|0|0	0.2	0.99	0.2	0.99	0.2	-0.35	8	0.45	0.6759	0.0005	0.7215	0.70314
pEFGP_nsp12_P323	Q92616	GCN1	1|4|1|0|3	9	1.8	5	0|0|0|0|0	0.4	1	0.4	1	0.4	-0.35	18	0.24	0.7526	0.0001	0.3627	0.48088
pEFGP_nsp12_P323	O75592	MYCBP2	2|2|1|0|2	7	1.4	5	0|0|0|0|0	0.59	0.99	0.59	0.99	0.59	-0.35	14	0.16	0.8163	0.0001	0.476	0.57814
pEGFP_nsp12_L323	YP_009725307	nsp12	388|344|202|350|181	1465	293	5	3|0|0|0|0	1	1	1	1	1	58.43	488.33	0	0.9616	0.0458	0.2429	0.46346
pEFGP_nsp12_P323	Q99460	PSMD1	1|0|1|0|1	3	0.6	5	0|0|0|0|0	0	0	0	0	0	-0.35	6	0.57	0.6693	0.0001	0.3199	0.4258
pEFGP_nsp12_P323	Q58FF8	HSP90AB2P	1|0|0|1|1	3	0.6	5	0|0|0|0|0	0	0	0	0	0	-0.35	6	0.57	0.6597	0.0003	0.4516	0.51312
pEFGP_nsp12_P323	O75964	ATP5L	2|1|2|2|2	9	1.8	5	0|0|0|0|0	0.79	0.99	0.79	0.99	0.79	2.15	18	0.07	0.9697	0.0027	0.3948	0.56985
pEFGP_nsp12_P323	Q9H0U4	RAB1B	2|1|2|5|3	13	2.6	5	0|0|0|0|2	0.71	0.98	0.71	0.98	0.71	0.53	6.5	0.1	0.9551	0.0019	0.5325	0.65976
pEFGP_nsp12_P323	P28331	NDUFS1	2|2|0|2|5	11	2.2	5	0|0|0|0|1	0.77	1	0.77	1	0.77	-0.69	11	0.08	0.7956	0.0005	0.4973	0.58637
pEFGP_nsp12_P323	Q5VT66	MTARC1	1|0|0|2|2	5	1	5	0|0|0|0|0	0.39	0.99	0.39	0.99	0.39	-0.35	10	0.29	0.6726	0.0004	0.571	0.59897
pEGFP_nsp12_L323	Q9Y679	AUP1	2|3|2|3|2	12	2.4	5	0|0|0|0|0	0.99	1	0.99	1	0.99	4.38	24	0	0.9828	0.0008	0.2527	0.47647
pEFGP_nsp12_P323	Q8NF37	LPCAT1	3|1|0|1|4	9	1.8	5	0|0|0|0|0	0.4	1	0.4	1	0.4	-0.35	18	0.24	0.7219	0.0006	0.4421	0.5258
pEFGP_nsp12_P323	O00116	AGPS	2|0|0|1|3	6	1.2	5	0|0|0|0|0	0.4	1	0.4	1	0.4	-0.35	12	0.28	0.5964	0.0003	0.3785	0.44349
pEFGP_nsp12_P323	Q9Y679	AUP1	3|2|2|2|2	11	2.2	5	0|0|0|0|0	0.99	1	0.99	1	0.99	4.18	22	0	0.9506	0.0009	0.2594	0.47112
pEFGP_nsp12_P323	Q01650	SLC7A5	2|3|3|0|3	11	2.2	5	0|0|0|0|0	0.8	1	0.8	1	0.8	-0.35	22	0.06	0.8581	0.0007	0.3541	0.50752
pEGFP_nsp12_L323	Q9Y5M8	SRPRB	8|9|6|8|6	37	7.4	5	0|0|0|4|7	0.81	0.92	0.81	0.92	0.81	0.75	3.36	0.03	0.9787	0.004	0.1972	0.4372
pEFGP_nsp12_P323	Q13263	TRIM28	1|1|1|1|1	5	1	5	0|0|0|0|0	0	0	0	0	0	2.15	10	0.57	0.9835	0.0002	0.3596	0.54992
pEFGP_nsp12_P323	P51114	FXR1	0|2|2|1|1	6	1.2	5	0|0|0|0|0	0.39	0.99	0.39	0.99	0.39	-0.35	12	0.29	0.8052	0.0003	0.3315	0.47566
pEFGP_nsp12_P323	P41440	SLC19A1	1|1|0|0|1	3	0.6	5	0|0|0|0|0	0	0	0	0	0	-0.35	6	0.57	0.677	0.0002	0.4439	0.51319
pEFGP_nsp12_P323	P51648	ALDH3A2	3|1|1|1|3	9	1.8	5	0|0|0|0|0	0.4	1	0.4	1	0.4	2.15	18	0.25	0.8527	0.0006	0.2994	0.46835
pEFGP_nsp12_P323	O00148	DDX39A	1|2|1|1|1	6	1.2	5	0|0|0|0|0	0.2	0.99	0.2	0.99	0.2	2.15	12	0.45	0.9439	0.0004	0.4511	0.60049
pEFGP_nsp12_P323	Q9UMS4	PRPF19	0|1|2|1|0	4	0.8	5	0|0|0|0|0	0.2	0.99	0.2	0.99	0.2	-0.35	8	0.45	0.6449	0.0002	0.519	0.55475
pEGFP_nsp12_L323	Q9Y265	RUVBL1	7|9|4|5|4	29	5.8	5	0|0|0|0|0	1	1	1	1	1	7.97	58	0	0.9381	0.0019	0.2108	0.43398
pEFGP_nsp12_P323	O14828	SCAMP3	2|1|0|1|3	7	1.4	5	0|0|0|0|0	0.4	1	0.4	1	0.4	-0.35	14	0.28	0.7677	0.0007	0.445	0.54189
pEFGP_nsp12_P323	Q6P2Q9	PRPF8	0|1|1|0|2	4	0.8	5	0|0|0|0|1	0.19	0.95	0.19	0.95	0.19	-0.69	4	0.5	0.64	0.0001	0.2782	0.38816
pEFGP_nsp12_P323	O15228	GNPAT	1|0|0|1|1	3	0.6	5	0|0|0|0|0	0	0	0	0	0	-0.35	6	0.57	0.6597	0.0001	0.378	0.46261
pEFGP_nsp12_P323	Q9Y265	RUVBL1	0|8|5|4|8	25	5	5	0|0|0|0|0	0.8	1	0.8	1	0.8	-0.35	50	0.04	0.8023	0.0016	0.1797	0.3707
pEFGP_nsp12_P323	P32322	PYCR1	2|1|1|1|1	6	1.2	5	0|0|0|0|0	0.2	0.99	0.2	0.99	0.2	2.15	12	0.45	0.9101	0.0006	0.4211	0.5695
pEFGP_nsp12_P323	Q9Y230	RUVBL2	9|8|5|1|4	27	5.4	5	0|0|0|0|0	0.8	1	0.8	1	0.8	2.15	54	0.04	0.8421	0.002	0.2304	0.41774
pEGFP_nsp12_L323	Q9Y230	RUVBL2	3|10|3|3|5	24	4.8	5	0|0|0|0|0	1	1	1	1	1	6.22	48	0	0.872	0.0016	0.1818	0.39368
pEGFP_nsp12_L323	Q9NZI8	IGF2BP1	4|5|8|4|5	26	5.2	5	0|0|0|1|2	0.98	1	0.98	1	0.98	3.32	8.67	0	0.9742	0.0013	0.322	0.52134
pEGFP_nsp12_L323	Q9NXW2	DNAJB12	3|4|3|4|3	17	3.4	5	0|0|0|0|0	1	1	1	1	1	6.22	34	0	0.9875	0.0013	0.2381	0.46788
pEFGP_nsp12_P323	P46379	BAG6	4|2|3|0|2	11	2.2	5	0|0|0|0|0	0.79	1	0.79	1	0.79	-0.35	22	0.07	0.8016	0.0003	0.2178	0.39662
pEFGP_nsp12_P323	Q9NVI7	ATAD3A	7|11|13|7|8	46	9.2	5	0|0|0|0|0	1	1	1	1	1	12.69	92	0	0.9741	0.0022	0.2767	0.49024
pEFGP_nsp12_P323	Q9Y3E0	GOLT1B	1|0|0|0|2	3	0.6	5	0|0|0|0|0	0.2	0.99	0.2	0.99	0.2	-0.35	6	0.45	0.4199	0.0008	0.4751	0.45523
pEFGP_nsp12_P323	Q9H0N0	RAB6C	1|1|1|1|1	5	1	5	0|0|0|0|0	0	0	0	0	0	2.15	10	0.57	0.9835	0.0006	0.319	0.52215
pEFGP_nsp12_P323	P53618	COPB1	1|0|3|1|1	6	1.2	5	0|0|0|0|0	0.2	1	0.2	1	0.2	-0.35	12	0.43	0.7901	0.0002	0.3878	0.50959
pEFGP_nsp12_P323	P52789	HK2	5|3|0|0|4	12	2.4	5	0|0|0|0|0	0.6	1	0.6	1	0.6	-0.35	24	0.13	0.651	0.0005	0.3422	0.43542
pEFGP_nsp12_P323	Q13724	MOGS	1|1|2|1|2	7	1.4	5	0|0|0|1|0	0.38	0.95	0.38	0.95	0.38	0.71	7	0.32	0.9647	0.0003	0.2787	0.4887
pEGFP_nsp12_L323	Q9NVI7	ATAD3A	8|6|13|7|6	40	8	5	0|0|0|0|0	1	1	1	1	1	11.28	80	0	0.9749	0.0018	0.2227	0.45344
pEFGP_nsp12_P323	Q9NTJ5	SACM1L	5|5|5|5|6	26	5.2	5	0|0|0|0|1	1	1	1	1	1	11.94	26	0	0.9824	0.0014	0.3456	0.54
pEGFP_nsp12_L323	Q9NTJ5	SACM1L	3|2|3|3|4	15	3	5	0|0|0|0|1	0.99	1	0.99	1	0.99	3.21	15	0	0.9754	0.0007	0.1857	0.42823
pEGFP_nsp12_L323	Q9NNW5	WDR6	2|4|9|9|5	29	5.8	5	0|0|0|1|0	0.99	1	0.99	1	0.99	3.21	29	0	0.9564	0.0007	0.2791	0.48641
pEFGP_nsp12_P323	Q969V3	NCLN	3|1|1|1|4	10	2	5	0|0|0|0|1	0.4	1	0.4	1	0.4	0.71	10	0.25	0.8358	0.0006	0.4287	0.55171
pEFGP_nsp12_P323	Q9NNW5	WDR6	1|5|4|11|4	25	5	5	0|0|0|1|0	0.8	1	0.8	1	0.8	0.71	25	0.04	0.9235	0.0006	0.2431	0.45155
pEFGP_nsp12_P323	Q9Y5A9	YTHDF2	1|1|3|1|3	9	1.8	5	0|0|0|0|0	0.4	1	0.4	1	0.4	2.15	18	0.25	0.9208	0.0005	0.3244	0.50646
pEFGP_nsp12_P323	P49327	FASN	1|1|0|1|3	6	1.2	5	0|0|0|0|0	0.2	1	0.2	1	0.2	-0.35	12	0.43	0.7699	0.0001	0.3782	0.49678
pEGFP_nsp12_L323	Q9H078	CLPB	6|6|3|4|2	21	4.2	5	0|0|0|0|0	1	1	1	1	1	4.38	42	0	0.9276	0.0009	0.1508	0.38954
pEFGP_nsp12_P323	Q9BW92	TARS2	6|6|2|1|8	23	4.6	5	0|0|0|0|0	0.8	1	0.8	1	0.8	2.15	46	0.05	0.845	0.0011	0.3087	0.47232
pEGFP_nsp12_L323	Q9BW92	TARS2	4|5|4|1|3	17	3.4	5	0|0|0|0|0	0.8	1	0.8	1	0.8	2.35	34	0.04	0.9163	0.0007	0.205	0.42324
pEFGP_nsp12_P323	O14545	TRAFD1	1|0|0|0|0	1	0.2	5	0|0|0|0|0	0	0	0	0	0	-0.35	2	0.57	0	0.0001	0.3913	0.26827
pEFGP_nsp12_P323	O43242	PSMD3	2|0|0|0|0	2	0.4	5	0|0|0|0|0	0.2	0.99	0.2	0.99	0.2	-0.35	4	0.45	0	0.0002	0.4328	0.29669
pEFGP_nsp12_P323	O43684	BUB3	1|0|0|0|0	1	0.2	5	0|0|0|0|0	0	0	0	0	0	-0.35	2	0.57	0	0.0001	0.3284	0.22514
pEFGP_nsp12_P323	O43819	SCO2	1|0|0|0|0	1	0.2	5	0|0|0|0|0	0	0	0	0	0	-0.35	2	0.57	0	0.0002	0.2585	0.17718
pEFGP_nsp12_P323	O60313	OPA1	1|0|0|0|0	1	0.2	5	0|0|0|0|0	0	0	0	0	0	-0.35	2	0.57	0	0	0.133	0.09116
pEFGP_nsp12_P323	O95470	SGPL1	1|0|0|0|0	1	0.2	5	0|0|0|0|0	0	0	0	0	0	-0.35	2	0.57	0	0.0001	0.1433	0.09825
pEFGP_nsp12_P323	P04792	HSPB1	0|0|0|0|2	2	0.4	5	0|0|0|0|0	0.2	0.99	0.2	0.99	0.2	-0.35	4	0.45	0	0.0003	1	0.68551
pEFGP_nsp12_P323	P08237	PFKM	1|0|0|0|0	1	0.2	5	0|0|0|0|0	0	0	0	0	0	-0.35	2	0.57	0	0.0001	0.3913	0.26827
pEFGP_nsp12_P323	P25685	DNAJB1	1|0|0|0|0	1	0.2	5	0|0|0|0|0	0	0	0	0	0	-0.35	2	0.57	0	0.0001	0.2549	0.17477
pEFGP_nsp12_P323	P28290	SSFA2	0|0|0|1|0	1	0.2	5	0|0|0|0|0	0	0	0	0	0	-0.35	2	0.57	0	0	1	0.68551
pEFGP_nsp12_P323	P31948	STIP1	3|0|0|0|0	3	0.6	5	0|0|0|0|0	0.2	1	0.2	1	0.2	-0.35	6	0.43	0	0.0002	0.2432	0.1667
pEFGP_nsp12_P323	P49821	NDUFV1	0|0|0|0|1	1	0.2	5	0|0|0|0|0	0	0	0	0	0	-0.35	2	0.57	0	0.0001	0.5978	0.40978
pEFGP_nsp12_P323	P62191	PSMC1	1|0|0|0|0	1	0.2	5	0|0|0|0|0	0	0	0	0	0	-0.35	2	0.57	0	0.0001	0.3766	0.2582
pEFGP_nsp12_P323	Q13557	CAMK2D	0|0|0|2|0	2	0.4	5	0|0|0|0|0	0.2	0.99	0.2	0.99	0.2	-0.35	4	0.45	0	0.0001	1	0.68551
pEFGP_nsp12_P323	Q13586	STIM1	0|0|0|0|1	1	0.2	5	0|0|0|0|0	0	0	0	0	0	-0.35	2	0.57	0	0	0.5581	0.38257
pEFGP_nsp12_P323	Q14008	CKAP5	0|0|1|0|0	1	0.2	5	0|0|0|0|0	0	0	0	0	0	-0.35	2	0.57	0	0	0.1799	0.12335
pEFGP_nsp12_P323	Q14444	CAPRIN1	0|0|1|0|0	1	0.2	5	0|0|0|0|0	0	0	0	0	0	-0.35	2	0.57	0	0	0.3087	0.21164
pEFGP_nsp12_P323	Q14571	ITPR2	0|0|0|2|0	2	0.4	5	0|0|0|0|0	0.2	0.99	0.2	0.99	0.2	-0.35	4	0.45	0	0	0.612	0.41953
pEFGP_nsp12_P323	Q14574	DSC3	0|0|0|0|2	2	0.4	5	0|0|0|0|0	0.2	0.99	0.2	0.99	0.2	-0.35	4	0.45	0	0.0001	1	0.68551
pEFGP_nsp12_P323	Q15041	ARL6IP1	0|0|0|0|1	1	0.2	5	0|0|0|0|0	0	0	0	0	0	-0.35	2	0.57	0	0.0002	0.3187	0.21848
pEFGP_nsp12_P323	Q15386	UBE3C	0|1|0|0|0	1	0.2	5	0|0|0|0|0	0	0	0	0	0	-0.35	2	0.57	0	0	0.4507	0.30895
pEFGP_nsp12_P323	Q7Z6Z7	HUWE1	1|0|0|0|0	1	0.2	5	0|0|0|0|0	0	0	0	0	0	-0.35	2	0.57	0	0	0.2084	0.14283
pEFGP_nsp12_P323	Q86V81	ALYREF	0|0|0|0|2	2	0.4	5	0|0|0|0|0	0.2	0.99	0.2	0.99	0.2	-0.35	4	0.45	0	0.0002	0.639	0.43802
pEFGP_nsp12_P323	Q96D53	COQ8B	0|0|0|0|1	1	0.2	5	0|0|0|0|0	0	0	0	0	0	-0.35	2	0.57	0	0.0001	0.3844	0.26348
pEFGP_nsp12_P323	Q96SB3	PPP1R9B	0|0|0|4|0	4	0.8	5	0|0|0|0|0	0.2	1	0.2	1	0.2	-0.35	8	0.43	0	0.0001	0.7593	0.52051
pEFGP_nsp12_P323	Q99941	ATF6B	0|0|0|1|0	1	0.2	5	0|0|0|0|0	0	0	0	0	0	-0.35	2	0.57	0	0	1	0.68551
pEFGP_nsp12_P323	Q99942	RNF5	1|0|0|0|0	1	0.2	5	0|0|0|0|0	0	0	0	0	0	-0.35	2	0.57	0	0.0002	0.1908	0.13081
pEFGP_nsp12_P323	Q9H936	SLC25A22	0|0|0|0|1	1	0.2	5	0|0|0|0|0	0	0	0	0	0	-0.35	2	0.57	0	0.0001	0.3422	0.23461
pEFGP_nsp12_P323	Q9NU22	MDN1	0|2|0|0|0	2	0.4	5	0|0|0|0|0	0.2	0.99	0.2	0.99	0.2	-0.35	4	0.45	0	0	0.4828	0.33094
pEFGP_nsp12_P323	Q9NWW5	CLN6	0|1|0|0|0	1	0.2	5	0|0|0|0|0	0	0	0	0	0	-0.35	2	0.57	0	0.0001	0.3406	0.23348
pEFGP_nsp12_P323	Q9NYU2	UGGT1	2|0|0|0|0	2	0.4	5	0|0|0|0|0	0.2	0.99	0.2	0.99	0.2	-0.35	4	0.45	0	0.0001	0.1737	0.11909
pEFGP_nsp12_P323	Q9UBS4	DNAJB11	0|1|0|0|0	1	0.2	5	0|0|0|0|0	0	0	0	0	0	-0.35	2	0.57	0	0.0001	0.1558	0.1068
pEFGP_nsp12_P323	Q9UL15	BAG5	3|0|0|0|0	3	0.6	5	0|0|0|0|0	0.2	1	0.2	1	0.2	-0.35	6	0.43	0	0.0003	0.1356	0.09296
pEFGP_nsp12_P323	Q9Y4C2	TCAF1	1|0|0|0|0	1	0.2	5	0|0|0|0|0	0	0	0	0	0	-0.35	2	0.57	0	0	0.3095	0.21216
pEFGP_nsp12_P323	Q16850	CYP51A1	1|2|2|2|1	8	1.6	5	0|0|0|0|0	0.59	0.99	0.59	0.99	0.59	2.15	16	0.16	0.979	0.0005	0.2713	0.48807
pEFGP_nsp12_P323	Q9BSJ8	ESYT1	5|7|7|7|8	34	6.8	5	0|0|0|1|1	1	1	1	1	1	5.87	17	0	0.9902	0.0009	0.3127	0.51989
pEFGP_nsp12_P323	P12004	PCNA	1|1|2|1|0	5	1	5	0|0|0|0|0	0.2	0.99	0.2	0.99	0.2	-0.35	10	0.45	0.8325	0.0006	0.3502	0.49691
pEGFP_nsp12_L323	Q9BSJ8	ESYT1	7|4|2|5|4	22	4.4	5	0|0|0|1|1	0.96	1	0.96	1	0.96	1.64	11	0	0.9393	0.0006	0.1955	0.42381
pEGFP_nsp12_L323	Q99832	CCT7	22|32|18|35|21	128	25.6	5	0|0|0|0|0	1	1	1	1	1	29.62	256	0	0.9781	0.0068	0.1927	0.43393
pEFGP_nsp12_P323	P52292	KPNA2	2|2|2|2|0	8	1.6	5	0|0|0|1|1	0.65	0.81	0.65	0.81	0.65	-1.43	4	0.11	0.8407	0.0005	0.3561	0.50349
pEFGP_nsp12_P323	Q99832	CCT7	20|21|17|17|16	91	18.2	5	0|0|0|0|0	1	1	1	1	1	26.45	182	0	0.9697	0.0053	0.1515	0.40306
pEGFP_nsp12_L323	Q99615	DNAJC7	5|8|2|3|1	19	3.8	5	0|0|0|0|0	0.8	1	0.8	1	0.8	2.35	38	0.05	0.8261	0.0012	0.1623	0.36615
pEGFP_nsp12_L323	Q96EY1	DNAJA3	2|4|3|5|2	16	3.2	5	0|0|0|0|0	0.99	1	0.99	1	0.99	4.38	32	0	0.9734	0.0009	0.3246	0.52288
pEFGP_nsp12_P323	Q96CS3	FAF2	8|7|10|13|7	45	9	5	1|1|0|1|3	1	1	1	1	1	6.52	7.5	0	0.9924	0.003	0.3014	0.51284
pEGFP_nsp12_L323	Q96CS3	FAF2	7|9|4|12|6	38	7.6	5	1|1|0|1|3	0.97	1	0.97	1	0.97	1.83	6.33	0	0.968	0.0024	0.2422	0.46472
pEGFP_nsp12_L323	Q96C36	PYCR2	2|3|2|2|3	12	2.4	5	0|0|0|1|2	0.8	0.89	0.8	0.89	0.8	1.04	4	0.03	0.9636	0.0011	0.2683	0.48126
pEFGP_nsp12_P323	P01889	HLA-B	1|0|0|1|2	4	0.8	5	0|0|0|0|0	0.2	0.99	0.2	0.99	0.2	-0.35	8	0.45	0.6324	0.0004	0.23	0.35281
pEGFP_nsp12_L323	Q8WVX9	FAR1	5|6|8|7|6	32	6.4	5	0|0|0|1|0	1	1	1	1	1	12.13	32	0	0.9941	0.0018	0.2429	0.47319
pEFGP_nsp12_P323	Q8WVX9	FAR1	5|6|3|6|3	23	4.6	5	0|0|0|1|0	1	1	1	1	1	5.72	23	0	0.9523	0.0014	0.1918	0.42532
pEFGP_nsp12_P323	P46778	RPL21	1|1|2|3|1	8	1.6	5	0|0|0|2|0	0.35	0.92	0.35	0.92	0.35	0.53	4	0.34	0.9772	0.0014	0.4111	0.58332
pEFGP_nsp12_P323	A5YKK6	CNOT1	1|1|1|1|1	5	1	5	0|0|0|0|0	0	0	0	0	0	2.15	10	0.57	0.9835	0.0001	0.3283	0.52851
pEFGP_nsp12_P323	Q8TEM1	NUP210	5|6|4|4|5	24	4.8	5	0|0|0|0|1	1	1	1	1	1	8.72	24	0	0.9637	0.0004	0.2565	0.47313
pEFGP_nsp12_P323	Q8NC51	SERBP1	2|3|3|4|3	15	3	5	0|0|0|1|2	0.86	0.96	0.86	0.96	0.86	0.84	5	0.02	0.9973	0.0011	0.3206	0.52749
pEFGP_nsp12_P323	Q9Y285	FARSA	2|1|1|1|3	8	1.6	5	0|0|0|1|0	0.39	1	0.39	1	0.39	0.71	8	0.31	0.893	0.0005	0.3305	0.50207
pEFGP_nsp12_P323	Q9UHG3	PCYOX1	2|0|0|1|1	4	0.8	5	0|0|0|0|0	0.2	0.99	0.2	0.99	0.2	-0.35	8	0.45	0.5736	0.0003	0.4157	0.46196
pEGFP_nsp12_L323	Q8NC51	SERBP1	2|2|3|3|2	12	2.4	5	0|0|0|1|2	0.8	0.89	0.8	0.89	0.8	1.04	4	0.03	0.998	0.0008	0.2423	0.47401
pEFGP_nsp12_P323	P08708	RPS17	3|1|2|5|1	12	2.4	5	0|0|0|1|0	0.59	1	0.59	1	0.59	0.71	12	0.17	0.9023	0.0026	0.4034	0.55493
pEFGP_nsp12_P323	P35610	SOAT1	0|0|0|2|1	3	0.6	5	0|0|0|0|0	0.2	0.99	0.2	0.99	0.2	-0.35	6	0.45	0.4223	0.0001	0.4505	0.4391
pEGFP_nsp12_L323	Q86Y82	STX12	2|2|3|2|2	11	2.2	5	0|0|0|0|2	0.87	0.94	0.87	0.94	0.87	1.75	5.5	0.02	0.988	0.0012	0.3526	0.54654
pEFGP_nsp12_P323	P30876	POLR2B	1|1|0|0|1	3	0.6	5	0|0|0|0|0	0	0	0	0	0	-0.35	6	0.57	0.677	0.0001	0.4637	0.52672
pEFGP_nsp12_P323	Q9UJZ1	STOML2	1|1|0|2|1	5	1	5	0|0|0|0|0	0.2	0.99	0.2	0.99	0.2	-0.35	10	0.45	0.8552	0.0004	0.4038	0.54065
pEFGP_nsp12_P323	P20020	ATP2B1	2|1|0|0|3	6	1.2	5	0|0|0|0|0	0.4	1	0.4	1	0.4	-0.35	12	0.28	0.6351	0.0002	0.4852	0.52856
pEFGP_nsp12_P323	Q6UB35	MTHFD1L	4|4|5|4|1	18	3.6	5	0|0|0|0|0	0.8	1	0.8	1	0.8	2.15	36	0.05	0.9312	0.0006	0.2298	0.44483
pEGFP_nsp12_L323	Q6UB35	MTHFD1L	5|3|2|4|3	17	3.4	5	0|0|0|0|0	1	1	1	1	1	4.38	34	0	0.9598	0.0005	0.2049	0.4366
pEFGP_nsp12_P323	Q9C0C7	AMBRA1	2|3|0|0|1	6	1.2	5	0|0|0|0|0	0.4	1	0.4	1	0.4	-0.35	12	0.28	0.6208	0.0002	0.3618	0.43955
pEFGP_nsp12_P323	A1L0T0	ILVBL	3|2|3|1|1	10	2	5	0|0|0|0|0	0.6	1	0.6	1	0.6	2.15	20	0.15	0.8943	0.0005	0.2607	0.45464
pEFGP_nsp12_P323	P00367	GLUD1	4|5|3|1|1	14	2.8	5	0|0|0|0|0	0.6	1	0.6	1	0.6	2.15	28	0.13	0.8407	0.0009	0.3222	0.48022
pEFGP_nsp12_P323	P17858	PFKL	3|0|1|0|2	6	1.2	5	0|0|0|0|0	0.4	1	0.4	1	0.4	-0.35	12	0.28	0.5739	0.0003	0.4384	0.47756
pEFGP_nsp12_P323	Q53GQ0	HSD17B12	4|4|8|6|4	26	5.2	5	0|0|0|1|1	0.99	1	0.99	1	0.99	4.38	13	0	0.9874	0.0025	0.3542	0.54749
pEFGP_nsp12_P323	P55735	SEC13	1|2|0|0|0	3	0.6	5	0|0|0|0|0	0.2	0.99	0.2	0.99	0.2	-0.35	6	0.45	0.4137	0.0003	0.4423	0.43084
pEFGP_nsp12_P323	Q9H3N1	TMX1	2|3|1|4|3	13	2.6	5	0|0|0|0|0	0.8	1	0.8	1	0.8	2.15	26	0.06	0.9541	0.0014	0.2318	0.45328
pEFGP_nsp12_P323	P13995	MTHFD2	2|1|1|1|2	7	1.4	5	0|0|0|0|1	0.38	0.95	0.38	0.95	0.38	0.71	7	0.32	0.9167	0.0007	0.2283	0.43935
pEFGP_nsp12_P323	P62241	RPS8	6|7|10|11|7	41	8.2	5	0|0|0|7|5	0.75	0.94	0.75	0.94	0.75	0.05	3.42	0.08	0.9988	0.0059	0.3145	0.52375
pEFGP_nsp12_P323	Q3ZCQ8	TIMM50	9|9|9|8|10	45	9	5	0|0|0|0|0	1	1	1	1	1	14.27	90	0	0.9789	0.004	0.3199	0.52135
pEFGP_nsp12_P323	A0FGR8	ESYT2	5|2|1|1|2	11	2.2	5	0|0|0|0|0	0.59	1	0.59	1	0.59	2.15	22	0.15	0.7879	0.0004	0.3534	0.48539
pEGFP_nsp12_L323	Q3ZCQ8	TIMM50	8|7|8|10|8	41	8.2	5	0|0|0|0|0	1	1	1	1	1	12.89	82	0	0.9966	0.0033	0.2653	0.48938
pEFGP_nsp12_P323	Q15738	NSDHL	4|5|4|5|4	22	4.4	5	0|0|0|0|0	1	1	1	1	1	7.77	44	0	0.9854	0.0018	0.4727	0.62809
pEFGP_nsp12_P323	Q14204	DYNC1H1	11|0|0|0|4	15	3	5	0|0|0|0|0	0.4	1	0.4	1	0.4	-0.35	30	0.24	0.3187	0.0001	0.3959	0.36971
pEFGP_nsp12_P323	P08240	SRPRA	2|1|0|4|1	8	1.6	5	0|0|0|0|1	0.39	1	0.39	1	0.39	-0.69	8	0.31	0.7962	0.0004	0.2343	0.40629
pEFGP_nsp12_P323	O00483	NDUFA4	2|1|3|2|2	10	2	5	0|0|0|0|0	0.79	1	0.79	1	0.79	2.15	20	0.07	0.9664	0.0038	0.3118	0.51192
pEFGP_nsp12_P323	P82930	MRPS34	0|1|1|1|0	3	0.6	5	0|0|0|0|0	0	0	0	0	0	-0.35	6	0.57	0.6713	0.0004	0.5491	0.58351
pEFGP_nsp12_P323	Q15392	DHCR24	4|2|5|4|5	20	4	5	0|0|0|0|0	1	1	1	1	1	4.18	40	0	0.9667	0.0012	0.2661	0.48066
pEGFP_nsp12_L323	Q15392	DHCR24	3|3|4|5|3	18	3.6	5	0|0|0|0|0	1	1	1	1	1	6.22	36	0	0.9998	0.001	0.2189	0.45853
pEFGP_nsp12_P323	Q15155	NOMO1	8|6|6|3|13	36	7.2	5	0|0|0|0|1	1	1	1	1	1	5.72	36	0	0.9076	0.001	0.3793	0.54003
pEGFP_nsp12_L323	Q15155	NOMO1	6|4|0|8|5	23	4.6	5	0|0|0|0|1	0.8	1	0.8	1	0.8	-0.5	23	0.03	0.8562	0.0005	0.2128	0.41007
pEFGP_nsp12_P323	Q14974	KPNB1	2|3|4|4|6	19	3.8	5	0|0|0|0|1	0.99	1	0.99	1	0.99	3.01	19	0	0.9695	0.0006	0.3095	0.51127
pEFGP_nsp12_P323	Q14697	GANAB	8|6|4|3|3	24	4.8	5	0|0|0|0|0	1	1	1	1	1	6.03	48	0	0.8868	0.0009	0.3232	0.49517
pEGFP_nsp12_L323	Q14697	GANAB	2|4|4|2|5	17	3.4	5	0|0|0|0|0	0.99	1	0.99	1	0.99	4.38	34	0	0.9365	0.0005	0.2029	0.42802
pEGFP_nsp12_L323	Q13033	STRN3	14|23|2|5|9	53	10.6	5	0|0|0|0|0	1	1	1	1	1	4.38	106	0	0.804	0.0021	0.7129	0.73676
pEFGP_nsp12_P323	O43402	EMC8	2|1|1|1|1	6	1.2	5	0|0|0|0|1	0.19	0.95	0.19	0.95	0.19	0.71	6	0.5	0.9101	0.0009	0.2843	0.47567
pEGFP_nsp12_L323	Q00610	CLTC	4|2|1|7|4	18	3.6	5	0|0|0|0|0	0.8	1	0.8	1	0.8	2.35	36	0.05	0.9226	0.0003	0.2489	0.45532
pEFGP_nsp12_P323	Q12905	ILF2	2|3|3|4|5	17	3.4	5	0|0|0|1|4	0.74	0.9	0.74	0.9	0.74	-0.02	3.4	0.08	0.9784	0.0013	0.3631	0.55079
pEFGP_nsp12_P323	Q10471	GALNT2	5|2|3|3|3	16	3.2	5	0|0|0|1|3	0.79	0.94	0.79	0.94	0.79	0.44	4	0.07	0.9239	0.0009	0.3613	0.53271
pEFGP_nsp12_P323	Q00325	SLC25A3	2|5|8|6|6	27	5.4	5	0|0|0|1|2	0.94	1	0.94	1	0.94	0.84	9	0	0.9738	0.0022	0.2926	0.50103
pEFGP_nsp12_P323	P41252	IARS	2|3|2|1|3	11	2.2	5	0|0|0|0|0	0.79	1	0.79	1	0.79	2.15	22	0.07	0.9349	0.0003	0.3131	0.50307
pEFGP_nsp12_P323	P18621	RPL17	2|2|4|3|1	12	2.4	5	0|0|0|1|2	0.65	0.96	0.65	0.96	0.65	-0.49	4	0.11	0.9601	0.0019	0.2937	0.4976
pEFGP_nsp12_P323	P15880	RPS2	0|1|3|7|0	11	2.2	5	0|0|0|0|0	0.4	1	0.4	1	0.4	-0.35	22	0.24	0.5867	0.0009	0.478	0.50873
pEGFP_nsp12_L323	Q00325	SLC25A3	3|4|6|5|2	20	4	5	0|0|0|1|2	0.92	1	0.92	1	0.92	1.04	6.67	0.01	0.975	0.0015	0.2081	0.44347
pEFGP_nsp12_P323	Q5JPH6	EARS2	2|0|1|0|0	3	0.6	5	0|0|0|0|0	0.2	0.99	0.2	0.99	0.2	-0.35	6	0.45	0.338	0.0002	0.3916	0.3727
pEGFP_nsp12_L323	P78527	PRKDC	19|28|7|9|13	76	15.2	5	0|0|0|0|0	1	1	1	1	1	12.89	152	0	0.8848	0.0006	0.2546	0.44751
pEFGP_nsp12_P323	P60604	UBE2G2	1|1|2|1|1	6	1.2	5	0|0|0|0|0	0.2	0.99	0.2	0.99	0.2	2.15	12	0.45	0.9744	0.0011	0.3113	0.51403
pEFGP_nsp12_P323	Q06787	FMR1	0|1|2|2|0	5	1	5	0|0|0|0|0	0.39	0.99	0.39	0.99	0.39	-0.35	10	0.29	0.6737	0.0002	0.4723	0.53165
pEFGP_nsp12_P323	Q8WUK0	PTPMT1	1|1|0|0|1	3	0.6	5	0|0|0|0|0	0	0	0	0	0	-0.35	6	0.57	0.677	0.0005	0.34	0.44194
pEFGP_nsp12_P323	Q5JTZ9	AARS2	1|9|1|0|1	12	2.4	5	0|0|0|0|0	0.2	1	0.2	1	0.2	-0.35	24	0.4	0.5091	0.0004	0.4714	0.4802
pEFGP_nsp12_P323	Q9BVA1	TUBB2B	1|3|2|1|2	9	1.8	5	0|0|0|0|0	0.59	1	0.59	1	0.59	2.15	18	0.16	0.9301	0.0006	0.3288	0.51236
pEFGP_nsp12_P323	Q9H857	NT5DC2	2|0|0|0|2	4	0.8	5	0|0|0|0|0	0.39	0.99	0.39	0.99	0.39	-0.35	8	0.29	0.4229	0.0003	0.4055	0.40849
pEFGP_nsp12_P323	P78527	PRKDC	17|25|11|0|18	71	14.2	5	0|0|0|0|0	0.8	1	0.8	1	0.8	-0.35	142	0.03	0.8194	0.0006	0.2628	0.433
pEFGP_nsp12_P323	O95202	LETM1	3|3|1|3|1	11	2.2	5	0|0|0|0|0	0.6	1	0.6	1	0.6	2.15	22	0.14	0.8977	0.0005	0.2314	0.43561
pEFGP_nsp12_P323	P62266	RPS23	2|0|3|3|2	10	2	5	0|0|0|0|1	0.78	1	0.78	1	0.78	-0.69	10	0.08	0.856	0.002	0.3565	0.50849
pEFGP_nsp12_P323	P21964	COMT	2|1|1|3|4	11	2.2	5	0|0|0|0|0	0.6	1	0.6	1	0.6	2.15	22	0.15	0.9111	0.0012	0.3675	0.53304
pEFGP_nsp12_P323	Q07021	C1QBP	1|2|3|5|3	14	2.8	5	0|0|0|1|1	0.74	1	0.74	1	0.74	0.18	7	0.09	0.9734	0.0014	0.3376	0.53177
pEFGP_nsp12_P323	Q92947	GCDH	2|2|1|1|1	7	1.4	5	0|0|0|0|0	0.39	0.99	0.39	0.99	0.39	2.15	14	0.29	0.9089	0.0005	0.286	0.47647
pEFGP_nsp12_P323	P08574	CYC1	1|1|1|1|1	5	1	5	0|0|0|0|1	0	0	0	0	0	0.71	5	0.57	0.9835	0.0005	0.3149	0.51934
pEFGP_nsp12_P323	O43324	EEF1E1	1|1|1|1|1	5	1	5	0|1|0|0|1	0	0	0	0	0	0.18	2.5	0.57	0.9835	0.0009	0.4144	0.58755
pEFGP_nsp12_P323	P35998	PSMC2	1|3|1|0|0	5	1	5	0|0|0|0|0	0.2	1	0.2	1	0.2	-0.35	10	0.43	0.5835	0.0004	0.3357	0.41014
pEFGP_nsp12_P323	P78371	CCT2	51|21|22|20|18	132	26.4	5	0|0|0|1|1	1	1	1	1	1	25.08	66	0	0.8665	0.0084	0.1903	0.39785
pEGFP_nsp12_L323	P78371	CCT2	29|28|18|34|18	127	25.4	5	0|0|0|1|1	1	1	1	1	1	25.27	63.5	0	0.9784	0.0068	0.1552	0.40829
pEFGP_nsp12_P323	P61019	RAB2A	4|2|2|4|4	16	3.2	5	0|0|0|1|3	0.78	0.89	0.78	0.89	0.78	0.44	4	0.08	0.9459	0.0024	0.303	0.49957
pEFGP_nsp12_P323	Q16531	DDB1	3|4|0|0|1	8	1.6	5	0|0|0|0|0	0.4	1	0.4	1	0.4	-0.35	16	0.24	0.5937	0.0003	0.3118	0.39693
pEGFP_nsp12_L323	P68371	TUBB4B	57|52|36|52|33	230	46	5	5|11|0|12|11	1	1	1	1	1	5.18	5.9	0	0.9749	0.0151	0.2255	0.45545
pEFGP_nsp12_P323	P14618	PKM	2|1|2|4|4	13	2.6	5	0|1|0|0|1	0.72	0.99	0.72	0.99	0.72	0.18	6.5	0.09	0.9469	0.0007	0.2641	0.4732
pEFGP_nsp12_P323	P68371	TUBB4B	16|53|56|41|45	211	42.2	5	5|11|0|12|11	0.8	1	0.8	1	0.8	-5.69	5.41	0.03	0.9651	0.0141	0.2107	0.44227
pEFGP_nsp12_P323	Q9HDC9	APMAP	1|1|1|1|2	6	1.2	5	0|0|0|0|0	0.2	0.99	0.2	0.99	0.2	2.15	12	0.45	0.9563	0.0005	0.1898	0.42516
pEFGP_nsp12_P323	P60468	SEC61B	1|2|2|2|2	9	1.8	5	0|0|0|0|0	0.79	0.99	0.79	0.99	0.79	2.15	18	0.07	0.9888	0.0028	0.1945	0.43841
pEFGP_nsp12_P323	Q71U36	TUBA1A	2|4|1|3|3	13	2.6	5	0|1|0|1|1	0.68	0.97	0.68	0.97	0.68	-0.54	4.33	0.1	0.9325	0.0009	0.3358	0.51789
pEFGP_nsp12_P323	P68363	TUBA1B	23|39|57|38|45	202	40.4	5	3|11|2|15|14	0.81	1	0.81	1	0.81	-2.98	4.49	0.03	0.9853	0.0134	0.1961	0.43852
pEFGP_nsp12_P323	P25205	MCM3	10|3|1|3|5	22	4.4	5	0|0|0|1|1	0.78	1	0.78	1	0.78	0.18	11	0.08	0.7705	0.001	0.2928	0.43846
pEGFP_nsp12_L323	P68363	TUBA1B	47|49|33|41|27	197	39.4	5	3|11|2|15|14	0.88	1	0.88	1	0.88	-0.1	4.38	0.02	0.9706	0.0128	0.1875	0.42805
pEFGP_nsp12_P323	Q13200	PSMD2	2|1|0|0|2	5	1	5	0|0|0|0|0	0.39	0.99	0.39	0.99	0.39	-0.35	10	0.29	0.644	0.0002	0.2132	0.34483
pEFGP_nsp12_P323	P37268	FDFT1	9|1|0|4|3	17	3.4	5	0|0|0|0|0	0.6	1	0.6	1	0.6	-0.35	34	0.12	0.6322	0.0014	0.3864	0.45999
pEFGP_nsp12_P323	Q99615	DNAJC7	11|2|5|3|1	22	4.4	5	0|0|0|0|0	0.8	1	0.8	1	0.8	2.15	44	0.06	0.7188	0.0016	0.2146	0.36887
pEFGP_nsp12_P323	Q8NBQ5	HSD17B11	1|0|0|1|0	2	0.4	5	0|0|0|0|0	0	0	0	0	0	-0.35	4	0.57	0.3968	0.0002	0.3469	0.36019
pEFGP_nsp12_P323	P68104	EEF1A1	16|19|21|12|18	86	17.2	5	4|7|0|6|6	0.89	1	0.89	1	0.89	-0.13	3.74	0.02	0.9726	0.0059	0.2277	0.45619
pEGFP_nsp12_L323	P62979	RPS27A	17|14|14|13|14	72	14.4	5	1|2|1|5|5	1	1	1	1	1	5.76	5.14	0	0.9825	0.0136	0.1703	0.41998
pEFGP_nsp12_P323	P62979	RPS27A	14|11|14|13|14	66	13.2	5	1|2|1|5|5	0.99	1	0.99	1	0.99	3.89	4.71	0	0.9804	0.0132	0.1658	0.41623
pEFGP_nsp12_P323	Q9UM00	TMCO1	2|2|2|3|2	11	2.2	5	0|1|0|2|1	0.59	0.8	0.59	0.8	0.59	0.15	2.75	0.16	0.9919	0.0014	0.2844	0.50098
pEFGP_nsp12_P323	P62195	PSMC5	2|4|4|1|0	11	2.2	5	0|0|0|0|0	0.6	1	0.6	1	0.6	-0.35	22	0.14	0.7737	0.0009	0.2676	0.42214
pEFGP_nsp12_P323	P43243	MATR3	4|3|3|7|7	24	4.8	5	0|0|0|2|8	0.47	0.84	0.47	0.84	0.47	-1.75	2.4	0.22	0.9627	0.0009	0.3392	0.52952
pEFGP_nsp12_P323	Q9Y3D7	PAM16	0|1|1|1|0	3	0.6	5	0|0|0|0|0	0	0	0	0	0	-0.35	6	0.57	0.6713	0.0007	0.2685	0.39122
pEFGP_nsp12_P323	O75323	NIPSNAP2	1|1|2|2|0	6	1.2	5	0|0|0|0|0	0.39	0.99	0.39	0.99	0.39	-0.35	12	0.29	0.8547	0.0006	0.2761	0.45297
pEFGP_nsp12_P323	Q8TC12	RDH11	0|1|1|2|1	5	1	5	0|0|0|0|0	0.2	0.99	0.2	0.99	0.2	-0.35	10	0.45	0.8508	0.0004	0.2316	0.42124
pEGFP_nsp12_L323	P62913	RPL11	9|5|7|7|8	36	7.2	5	0|1|0|2|4	0.95	0.99	0.95	0.99	0.95	1.78	5.14	0.01	0.9773	0.0059	0.2925	0.50206
pEFGP_nsp12_P323	Q9NZ01	TECR	5|0|2|2|1	10	2	5	0|0|0|0|0	0.59	1	0.59	1	0.59	-0.35	20	0.15	0.6591	0.0011	0.291	0.40287
pEFGP_nsp12_P323	Q86YZ3	HRNR	6|8|10|12|9	45	9	5	2|4|0|6|5	0.52	0.95	0.52	0.95	0.52	-3.23	2.65	0.2	0.9996	0.0005	0.3162	0.52517
pEFGP_nsp12_P323	P67809	YBX1	0|3|5|3|1	12	2.4	5	0|0|0|0|0	0.6	1	0.6	1	0.6	-0.35	24	0.13	0.7911	0.001	0.2976	0.44807
pEFGP_nsp12_P323	P41091	EIF2S3	5|4|13|1|4	27	5.4	5	0|0|0|2|5	0.65	0.99	0.65	0.99	0.65	-3.06	3.86	0.11	0.8633	0.0018	0.2027	0.40529
pEGFP_nsp12_L323	P62879	GNB2	4|3|3|7|3	20	4	5	0|0|0|1|2	0.93	1	0.93	1	0.93	2.13	6.67	0.01	0.9856	0.0016	0.2736	0.49163
pEFGP_nsp12_P323	Q96EY1	DNAJA3	2|3|3|3|1	12	2.4	5	0|0|0|0|0	0.8	1	0.8	1	0.8	2.15	24	0.06	0.9615	0.0008	0.2639	0.47758
pEFGP_nsp12_P323	O95373	IPO7	1|2|1|2|2	8	1.6	5	0|0|0|0|0	0.59	0.99	0.59	0.99	0.59	2.15	16	0.16	0.9684	0.0002	0.3033	0.50673
pEFGP_nsp12_P323	O75915	ARL6IP5	1|2|1|3|1	8	1.6	5	0|0|0|0|1	0.39	1	0.39	1	0.39	0.71	8	0.31	0.9568	0.0012	0.2638	0.47604
pEFGP_nsp12_P323	P46459	NSF	2|0|0|0|2	4	0.8	5	0|0|0|0|0	0.39	0.99	0.39	0.99	0.39	-0.35	8	0.29	0.4229	0.0002	0.3742	0.38699
pEFGP_nsp12_P323	Q9H078	CLPB	1|9|6|5|1	22	4.4	5	0|0|0|0|0	0.6	1	0.6	1	0.6	2.15	44	0.12	0.8205	0.0009	0.1567	0.36057
pEFGP_nsp12_P323	P62854	RPS26	2|3|4|3|3	15	3	5	0|0|0|2|0	0.91	0.97	0.91	0.97	0.91	1.56	7.5	0.01	0.9917	0.0039	0.2864	0.50233
pEFGP_nsp12_P323	Q02543	RPL18A	2|2|5|7|4	20	4	5	0|0|0|4|3	0.56	0.93	0.56	0.93	0.56	-1.48	2.86	0.18	0.9761	0.0032	0.276	0.4904
pEFGP_nsp12_P323	P43307	SSR1	2|1|3|4|2	12	2.4	5	0|1|0|1|2	0.56	0.93	0.56	0.93	0.56	-1.26	3	0.18	0.9721	0.0012	0.3121	0.51391
pEGFP_nsp12_L323	P62854	RPS26	3|2|3|4|2	14	2.8	5	0|0|0|2|0	0.91	0.97	0.91	0.97	0.91	1.75	7	0.01	0.9934	0.0034	0.248	0.47652
pEFGP_nsp12_P323	P62701	RPS4X	11|6|13|11|6	47	9.4	5	0|0|0|5|5	0.87	0.98	0.87	0.98	0.87	0.97	4.7	0.02	0.9609	0.0055	0.2942	0.49819
pEGFP_nsp12_L323	P62701	RPS4X	9|6|12|15|5	47	9.4	5	0|0|0|5|5	0.85	0.99	0.85	0.99	0.85	0.37	4.7	0.02	0.9815	0.0049	0.2612	0.48189
pEFGP_nsp12_P323	P62269	RPS18	4|4|5|8|2	23	4.6	5	0|1|0|1|2	0.87	1	0.87	1	0.87	0.15	5.75	0.02	0.9686	0.0044	0.2698	0.48382
pEFGP_nsp12_P323	Q96C36	PYCR2	2|4|1|3|3	13	2.6	5	0|0|0|1|2	0.68	0.96	0.68	0.96	0.68	-0.49	4.33	0.1	0.9325	0.0013	0.3055	0.49715
pEFGP_nsp12_P323	O75190	DNAJB6	3|3|0|0|1	7	1.4	5	0|0|0|0|0	0.4	1	0.4	1	0.4	-0.35	14	0.25	0.6025	0.0008	0.3336	0.41459
pEFGP_nsp12_P323	Q13049	TRIM32	1|0|0|0|1	2	0.4	5	0|0|0|0|0	0	0	0	0	0	-0.35	4	0.57	0.4229	0.0001	0.2351	0.29165
pEFGP_nsp12_P323	Q92621	NUP205	1|0|0|0|1	2	0.4	5	0|0|0|0|0	0	0	0	0	0	-0.35	4	0.57	0.4229	0	0.3931	0.39995
pEFGP_nsp12_P323	P12236	SLC25A6	1|2|3|3|4	13	2.6	5	0|1|0|1|3	0.53	0.86	0.53	0.86	0.53	-1.89	2.6	0.19	0.9626	0.0013	0.2271	0.45266
pEGFP_nsp12_L323	P62081	RPS7	3|2|3|5|3	16	3.2	5	0|1|0|1|2	0.81	0.98	0.81	0.98	0.81	0.35	4	0.03	0.9924	0.0023	0.2292	0.46331
pEFGP_nsp12_P323	P61978	HNRNPK	5|6|8|6|7	32	6.4	5	0|2|0|3|4	0.83	0.96	0.83	0.96	0.83	0.58	3.56	0.02	0.9903	0.0021	0.2969	0.50905
pEGFP_nsp12_L323	P61619	SEC61A1	4|5|3|7|4	23	4.6	5	1|0|0|0|0	1	1	1	1	1	5.91	23	0	0.9825	0.0014	0.2555	0.4783
pEFGP_nsp12_P323	P61619	SEC61A1	3|6|2|4|4	19	3.8	5	1|0|0|0|0	0.99	1	0.99	1	0.99	3.01	19	0	0.9426	0.0013	0.2342	0.4514
pEFGP_nsp12_P323	P46783	RPS10	1|3|2|3|1	10	2	5	0|0|0|1|1	0.54	0.95	0.54	0.95	0.54	0.18	5	0.19	0.9481	0.0018	0.269	0.47696
pEFGP_nsp12_P323	O43505	B4GAT1	2|1|1|1|0	5	1	5	0|0|0|0|0	0.2	0.99	0.2	0.99	0.2	-0.35	10	0.45	0.7594	0.0004	0.2305	0.39232
pEFGP_nsp12_P323	Q9UN86	G3BP2	0|1|2|2|2	7	1.4	5	0|0|0|0|1	0.57	0.95	0.57	0.95	0.57	-0.69	7	0.17	0.8468	0.0004	0.3434	0.49664
pEFGP_nsp12_P323	P48651	PTDSS1	0|0|0|1|1	2	0.4	5	0|0|0|0|0	0	0	0	0	0	-0.35	4	0.57	0.4207	0.0001	0.4378	0.4299
pEFGP_nsp12_P323	Q9HCE1	MOV10	0|0|0|1|1	2	0.4	5	0|0|0|0|0	0	0	0	0	0	-0.35	4	0.57	0.4207	0.0001	0.4228	0.41965
pEFGP_nsp12_P323	P47897	QARS	0|0|2|1|1	4	0.8	5	0|0|0|0|0	0.2	0.99	0.2	0.99	0.2	-0.35	8	0.45	0.6421	0.0001	0.299	0.40311
pEFGP_nsp12_P323	Q08211	DHX9	5|3|4|8|5	25	5	5	0|0|0|6|10	0.11	0.44	0.11	0.44	0.11	-6.04	1.56	0.54	0.9753	0.0006	0.2936	0.50217
pEFGP_nsp12_P323	Q9Y4W6	AFG3L2	0|1|1|1|1	4	0.8	5	0|0|0|0|0	0	0	0	0	0	-0.35	8	0.57	0.8522	0.0001	0.1837	0.38888
pEGFP_nsp12_L323	P60468	SEC61B	2|2|2|2|3	11	2.2	5	0|0|0|0|0	0.99	1	0.99	1	0.99	4.38	22	0	0.9733	0.0034	0.234	0.46076
pEFGP_nsp12_P323	P63104	YWHAZ	0|1|1|1|1	4	0.8	5	0|0|0|0|0	0	0	0	0	0	-0.35	8	0.57	0.8522	0.0005	0.2196	0.41346
pEFGP_nsp12_P323	P46782	RPS5	6|7|7|9|5	34	6.8	5	0|3|0|3|5	0.7	0.94	0.7	0.94	0.7	-0.56	3.09	0.1	0.9898	0.0051	0.2638	0.48623
pEGFP_nsp12_L323	P58107	EPPK1	7|14|4|12|10	47	9.4	5	0|0|0|0|0	1	1	1	1	1	7.97	94	0	0.9372	0.0003	0.9081	0.91166
pEFGP_nsp12_P323	P55084	HADHB	4|2|3|5|2	16	3.2	5	0|0|0|0|0	0.99	1	0.99	1	0.99	4.18	32	0	0.9526	0.001	0.3009	0.50015
pEGFP_nsp12_L323	P55084	HADHB	0|2|4|5|3	14	2.8	5	0|0|0|0|0	0.8	1	0.8	1	0.8	-0.16	28	0.05	0.8529	0.0008	0.2295	0.42045
pEFGP_nsp12_P323	Q9H2V7	SPNS1	0|1|0|0|1	2	0.4	5	0|0|0|0|0	0	0	0	0	0	-0.35	4	0.57	0.4299	0.0001	0.3154	0.34885
pEFGP_nsp12_P323	P61254	RPL26	1|1|5|5|0	12	2.4	5	0|0|0|1|1	0.4	1	0.4	1	0.4	-1.43	6	0.26	0.773	0.0022	0.3314	0.46569
pEFGP_nsp12_P323	Q9BQE3	TUBA1C	3|3|1|3|0	10	2	5	0|0|0|0|0	0.6	1	0.6	1	0.6	-0.35	20	0.14	0.7814	0.0007	0.3088	0.45277
pEFGP_nsp12_P323	P60891	PRPS1	1|2|0|0|1	4	0.8	5	0|0|0|0|0	0.2	0.99	0.2	0.99	0.2	-0.35	8	0.45	0.6494	0.0004	0.3572	0.44522
pEFGP_nsp12_P323	Q7L8L6	FASTKD5	1|3|0|0|3	7	1.4	5	0|0|0|0|0	0.4	1	0.4	1	0.4	-0.35	14	0.25	0.6448	0.0003	0.3066	0.40914
pEFGP_nsp12_P323	P62873	GNB1	1|0|1|2|3	7	1.4	5	0|0|0|0|1	0.39	1	0.39	1	0.39	-0.69	7	0.31	0.7925	0.0006	0.2714	0.43053
pEGFP_nsp12_L323	P55072	VCP	5|6|6|7|7	31	6.2	5	0|0|0|0|0	1	1	1	1	1	9.65	62	0	0.9902	0.0011	0.2033	0.44487
pEFGP_nsp12_P323	P18085	ARF4	0|2|1|1|1	5	1	5	0|0|0|0|0	0.2	0.99	0.2	0.99	0.2	-0.35	10	0.45	0.7905	0.0008	0.2882	0.44143
pEFGP_nsp12_P323	P62081	RPS7	2|2|5|5|2	16	3.2	5	0|1|0|1|2	0.71	0.98	0.71	0.98	0.71	0.15	4	0.09	0.9763	0.0024	0.235	0.46229
pEFGP_nsp12_P323	Q14318	FKBP8	3|0|1|2|2	8	1.6	5	0|0|0|0|1	0.58	1	0.58	1	0.58	-0.69	8	0.17	0.7582	0.0006	0.2223	0.3863
pEFGP_nsp12_P323	Q9H9B4	SFXN1	4|3|4|8|7	26	5.2	5	0|2|0|1|5	0.65	0.94	0.65	0.94	0.65	-0.85	3.25	0.11	0.9739	0.0024	0.2512	0.4727
pEFGP_nsp12_P323	P62879	GNB2	2|1|4|8|3	18	3.6	5	0|0|0|1|2	0.71	1	0.71	1	0.71	-0.49	6	0.1	0.9338	0.0014	0.2435	0.45502
pEFGP_nsp12_P323	P55072	VCP	7|6|3|4|3	23	4.6	5	0|0|0|0|0	1	1	1	1	1	6.03	46	0	0.9059	0.001	0.1736	0.39849
pEFGP_nsp12_P323	Q8N766	EMC1	6|1|1|8|7	23	4.6	5	0|0|0|2|3	0.58	0.99	0.58	0.99	0.58	-1.74	4.6	0.17	0.8347	0.0007	0.2959	0.46038
pEFGP_nsp12_P323	P18077	RPL35A	0|1|1|4|0	6	1.2	5	0|0|0|0|0	0.2	1	0.2	1	0.2	-0.35	12	0.43	0.5954	0.0013	0.4807	0.5132
pEFGP_nsp12_P323	P55060	CSE1L	4|4|4|1|2	15	3	5	0|0|0|0|0	0.8	1	0.8	1	0.8	2.15	30	0.05	0.8992	0.0005	0.3969	0.54955
pEFGP_nsp12_P323	Q9NXW2	DNAJB12	5|1|3|3|1	13	2.6	5	0|0|0|0|0	0.6	1	0.6	1	0.6	2.15	26	0.13	0.8333	0.0011	0.2048	0.39751
pEGFP_nsp12_L323	P55060	CSE1L	2|2|2|2|4	12	2.4	5	0|0|0|0|0	0.99	1	0.99	1	0.99	4.38	24	0	0.9461	0.0004	0.2851	0.48734
pEGFP_nsp12_L323	P53621	COPA	2|3|9|6|9	29	5.8	5	0|0|0|0|1	0.99	1	0.99	1	0.99	3.21	29	0	0.9139	0.0007	0.2531	0.45549
pEFGP_nsp12_P323	Q99442	SEC62	1|1|1|1|1	5	1	5	0|0|0|0|2	0	0	0	0	0	0.53	2.5	0.57	0.9835	0.0004	0.2023	0.44215
pEFGP_nsp12_P323	P53621	COPA	7|0|5|4|8	24	4.8	5	0|0|0|0|1	0.8	1	0.8	1	0.8	-0.69	24	0.04	0.7958	0.0006	0.2367	0.40781
pEFGP_nsp12_P323	Q99653	CHP1	0|1|1|0|0	2	0.4	5	0|0|0|0|0	0	0	0	0	0	-0.35	4	0.57	0.4249	0.0003	0.4306	0.4263
pEFGP_nsp12_P323	P52597	HNRNPF	2|6|6|2|3	19	3.8	5	0|0|0|0|0	0.99	1	0.99	1	0.99	4.18	38	0	0.924	0.0014	0.4757	0.61118
pEFGP_nsp12_P323	P28288	ABCD3	5|0|0|7|8	20	4	5	0|0|0|0|2	0.6	1	0.6	1	0.6	-1.51	10	0.15	0.6703	0.0009	0.3086	0.41837
pEFGP_nsp12_P323	P30048	PRDX3	0|0|0|1|2	3	0.6	5	0|0|0|0|1	0.19	0.95	0.19	0.95	0.19	-0.69	3	0.5	0.3549	0.0003	0.5585	0.49239
pEFGP_nsp12_P323	Q13155	AIMP2	0|0|1|0|1	2	0.4	5	0|0|0|0|0	0	0	0	0	0	-0.35	4	0.57	0.4283	0.0002	0.4213	0.42095
pEFGP_nsp12_P323	Q9BUF5	TUBB6	2|1|1|0|1	5	1	5	0|0|0|0|0	0.2	0.99	0.2	0.99	0.2	-0.35	10	0.45	0.7813	0.0004	0.22	0.39188
pEFGP_nsp12_P323	P30519	HMOX2	1|1|2|2|2	8	1.6	5	0|1|0|0|1	0.49	0.81	0.49	0.81	0.49	0.18	4	0.21	0.9875	0.0007	0.2354	0.46602
pEFGP_nsp12_P323	Q02978	SLC25A11	1|2|2|1|1	7	1.4	5	0|0|0|1|1	0.32	0.81	0.32	0.81	0.32	0.18	3.5	0.36	0.9549	0.0007	0.2075	0.43684
pEFGP_nsp12_P323	P13639	EEF2	5|5|4|5|8	27	5.4	5	2|2|0|1|4	0.68	0.99	0.68	0.99	0.68	-0.55	3	0.11	0.9643	0.001	0.2357	0.4591
pEFGP_nsp12_P323	P52272	HNRNPM	5|5|9|12|6	37	7.4	5	0|0|0|5|6	0.67	0.96	0.67	0.96	0.67	-0.33	3.36	0.11	0.9931	0.0015	0.2276	0.46239
pEGFP_nsp12_L323	P52597	HNRNPF	4|5|2|3|1	15	3	5	0|0|0|0|0	0.8	1	0.8	1	0.8	2.35	30	0.05	0.897	0.0011	0.3621	0.525
pEFGP_nsp12_P323	P53985	SLC16A1	6|4|6|7|7	30	6	5	0|3|0|3|6	0.48	0.68	0.48	0.68	0.48	-2.26	2.5	0.21	0.9816	0.0018	0.2523	0.47584
pEFGP_nsp12_P323	P60842	EIF4A1	1|4|2|1|1	9	1.8	5	0|0|0|0|2	0.36	0.97	0.36	0.97	0.36	0.53	4.5	0.34	0.8604	0.0007	0.2821	0.45883
pEFGP_nsp12_P323	O75131	CPNE3	2|0|2|0|1	5	1	5	0|0|0|1|0	0.38	0.95	0.38	0.95	0.38	-0.69	5	0.32	0.6332	0.0003	0.1926	0.32743
pEFGP_nsp12_P323	P05386	RPLP1	1|1|2|2|1	7	1.4	5	0|0|0|2|2	0.22	0.56	0.22	0.56	0.22	-1.15	1.75	0.39	0.9897	0.0018	0.311	0.51858
pEFGP_nsp12_P323	Q9Y5M8	SRPRB	6|4|6|9|7	32	6.4	5	0|0|0|4|7	0.63	0.9	0.63	0.9	0.63	-1.32	2.91	0.12	0.9848	0.0036	0.1758	0.42434
pEFGP_nsp12_P323	P60866	RPS20	1|2|1|4|1	9	1.8	5	1|0|0|1|1	0.33	0.97	0.33	0.97	0.33	-0.54	3	0.35	0.9375	0.0022	0.2575	0.46581
pEFGP_nsp12_P323	O00743	PPP6C	1|1|0|0|1	3	0.6	5	0|0|0|0|0	0	0	0	0	0	-0.35	6	0.57	0.677	0.0004	0.3557	0.45269
pEFGP_nsp12_P323	P46977	STT3A	5|3|5|4|5	22	4.4	5	0|0|0|3|6	0.54	0.67	0.54	0.67	0.54	-1.29	2.44	0.19	0.9685	0.001	0.238	0.46194
pEFGP_nsp12_P323	P27635	RPL10	2|3|6|7|1	19	3.8	5	0|0|0|4|1	0.63	0.96	0.63	0.96	0.63	-1.54	3.8	0.12	0.9316	0.0025	0.2618	0.46694
pEGFP_nsp12_L323	P52272	HNRNPM	6|7|11|15|7	46	9.2	5	0|0|0|5|6	0.84	0.98	0.84	0.98	0.84	0.71	4.18	0.02	0.9918	0.0017	0.2676	0.48946
pEGFP_nsp12_L323	P50991	CCT4	24|33|18|33|22	130	26	5	0|1|0|0|1	1	1	1	1	1	25.27	65	0	0.9763	0.007	0.1884	0.43038
pEFGP_nsp12_P323	P50991	CCT4	22|24|24|24|17	111	22.2	5	0|1|0|0|1	1	1	1	1	1	23.62	55.5	0	0.982	0.0064	0.1722	0.4211
pEFGP_nsp12_P323	Q6Y7W6	GIGYF2	0|1|1|1|1	4	0.8	5	0|0|0|0|0	0	0	0	0	0	-0.35	8	0.57	0.8522	0.0001	0.2613	0.44201
pEFGP_nsp12_P323	Q96S52	PIGS	2|0|0|2|2	6	1.2	5	0|0|0|0|1	0.57	0.95	0.57	0.95	0.57	-0.69	6	0.17	0.6597	0.0003	0.3251	0.42641
pEFGP_nsp12_P323	P62280	RPS11	4|3|9|8|8	32	6.4	5	1|1|0|6|4	0.53	0.89	0.53	0.89	0.53	-3.6	2.67	0.19	0.9742	0.0059	0.2052	0.44127
pEFGP_nsp12_P323	O95071	UBR5	7|2|0|0|1	10	2	5	0|0|0|0|0	0.4	1	0.4	1	0.4	-0.35	20	0.26	0.4459	0.0001	0.2776	0.32785
pEGFP_nsp12_L323	P50990	CCT8	20|30|19|35|20	124	24.8	5	0|0|0|0|1	1	1	1	1	1	69.21	124	0	0.9825	0.0065	0.1838	0.42914
pEFGP_nsp12_P323	P61803	DAD1	2|2|1|3|1	9	1.8	5	1|0|0|0|1	0.51	0.95	0.51	0.95	0.51	0.18	4.5	0.2	0.9432	0.0025	0.2389	0.4548
pEFGP_nsp12_P323	P50990	CCT8	4|23|19|17|16	79	15.8	5	0|0|0|0|1	1	1	1	1	1	8.72	79	0	0.9386	0.0043	0.1208	0.37245
pEFGP_nsp12_P323	P22695	UQCRC2	4|4|6|6|4	24	4.8	5	1|1|0|1|6	0.58	0.8	0.58	0.8	0.58	-0.28	2.67	0.17	0.9955	0.0016	0.2453	0.47531
pEFGP_nsp12_P323	Q9P0L0	VAPA	3|3|4|5|5	20	4	5	1|1|0|3|2	0.64	0.88	0.64	0.88	0.64	-0.54	2.86	0.12	0.9917	0.0024	0.2921	0.50626
pEFGP_nsp12_P323	Q9Y320	TMX2	2|2|2|6|5	17	3.4	5	0|1|0|2|3	0.52	0.96	0.52	0.96	0.52	-1.15	2.83	0.2	0.9524	0.0017	0.2988	0.49868
pEFGP_nsp12_P323	P35606	COPB2	3|0|1|1|1	6	1.2	5	0|0|0|0|0	0.2	1	0.2	1	0.2	-0.35	12	0.43	0.6702	0.0002	0.2445	0.3744
pEFGP_nsp12_P323	Q01082	SPTBN1	0|0|1|2|0	3	0.6	5	0|0|0|0|0	0.2	0.99	0.2	0.99	0.2	-0.35	6	0.45	0.4114	0	0.6276	0.55714
pEFGP_nsp12_P323	P61513	RPL37A	0|1|3|4|1	9	1.8	5	0|0|0|0|1	0.4	1	0.4	1	0.4	-0.69	9	0.25	0.8007	0.0025	0.2758	0.43608
pEFGP_nsp12_P323	P07900	HSP90AA1	3|5|2|2|0	12	2.4	5	0|0|0|0|1	0.78	1	0.78	1	0.78	-0.69	12	0.08	0.7686	0.0005	0.217	0.38589
pEFGP_nsp12_P323	P26599	PTBP1	2|1|1|4|2	10	2	5	0|1|0|2|2	0.32	0.88	0.32	0.88	0.32	-1.98	2	0.36	0.9396	0.0006	0.263	0.4702
pEFGP_nsp12_P323	O15173	PGRMC2	2|1|1|2|4	10	2	5	0|0|0|2|2	0.41	0.91	0.41	0.91	0.41	-1.15	2.5	0.23	0.8969	0.0014	0.2196	0.42726
pEFGP_nsp12_P323	Q96A33	CCDC47	1|1|3|4|1	10	2	5	0|0|0|1|1	0.39	0.99	0.39	0.99	0.39	0.18	5	0.32	0.9449	0.0006	0.2288	0.44836
pEFGP_nsp12_P323	P31947	SFN	0|0|0|1|2	3	0.6	5	0|0|0|0|0	0.2	0.99	0.2	0.99	0.2	-0.35	6	0.45	0.3549	0.0003	0.3425	0.34428
pEFGP_nsp12_P323	P20930	FLG	1|1|1|1|1	5	1	5	0|2|0|1|0	0	0	0	0	0	-0.49	1.67	0.57	0.9835	0	0.3409	0.53714
pEFGP_nsp12_P323	Q92598	HSPH1	3|1|1|0|1	6	1.2	5	0|0|0|0|0	0.2	1	0.2	1	0.2	-0.35	12	0.43	0.7047	0.0003	0.1215	0.30071
pEFGP_nsp12_P323	Q6P1M0	SLC27A4	0|1|1|2|3	7	1.4	5	0|0|0|0|1	0.39	1	0.39	1	0.39	-0.69	7	0.31	0.7824	0.0003	0.2069	0.38324
pEFGP_nsp12_P323	Q99805	TM9SF2	2|1|0|0|2	5	1	5	0|0|0|0|0	0.39	0.99	0.39	0.99	0.39	-0.35	10	0.29	0.644	0.0003	0.3826	0.46101
pEFGP_nsp12_P323	P14678	SNRPB	2|1|0|1|1	5	1	5	0|0|0|0|2	0.17	0.83	0.17	0.83	0.17	-1.51	2.5	0.51	0.7695	0.0007	0.3748	0.49439
pEFGP_nsp12_P323	O43292	GPAA1	1|0|0|0|2	3	0.6	5	0|0|0|0|0	0.2	0.99	0.2	0.99	0.2	-0.35	6	0.45	0.4199	0.0002	0.3891	0.39627
pEFGP_nsp12_P323	P30050	RPL12	6|8|8|9|6	37	7.4	5	0|1|1|5|4	0.78	0.94	0.78	0.94	0.78	0.43	3.36	0.07	0.9926	0.0068	0.2403	0.47097
pEFGP_nsp12_P323	P62277	RPS13	3|2|5|8|6	24	4.8	5	0|0|0|6|6	0.33	0.81	0.33	0.81	0.33	-4.93	2	0.36	0.9694	0.0046	0.2242	0.4528
pEFGP_nsp12_P323	P08559	PDHA1	1|1|0|0|3	5	1	5	0|0|0|0|0	0.2	1	0.2	1	0.2	-0.35	10	0.43	0.621	0.0004	0.3408	0.42523
pEFGP_nsp12_P323	P26373	RPL13	1|0|2|5|1	9	1.8	5	0|0|0|0|0	0.4	1	0.4	1	0.4	-0.35	18	0.27	0.7888	0.0011	0.2893	0.44173
pEFGP_nsp12_P323	P19338	NCL	5|7|9|10|4	35	7	5	1|1|0|8|4	0.44	0.86	0.44	0.86	0.44	-3.4	2.5	0.22	0.9856	0.0015	0.238	0.46721
pEFGP_nsp12_P323	Q96HY6	DDRGK1	1|0|0|2|2	5	1	5	0|0|0|0|0	0.39	0.99	0.39	0.99	0.39	-0.35	10	0.29	0.6726	0.0005	0.3669	0.45903
pEFGP_nsp12_P323	P62491	RAB11A	5|5|6|8|6	30	6	5	2|3|0|3|7	0.18	0.53	0.18	0.53	0.18	-3.08	2	0.51	0.9965	0.0042	0.2233	0.46056
pEFGP_nsp12_P323	P39023	RPL3	1|2|7|14|3	27	5.4	5	0|0|0|3|0	0.73	1	0.73	1	0.73	0.03	9	0.09	0.8607	0.0017	0.239	0.42939
pEFGP_nsp12_P323	P05388	RPLP0	7|11|9|13|13	53	10.6	5	1|1|1|11|7	0.37	0.69	0.37	0.69	0.37	-4.17	2.52	0.33	0.988	0.0051	0.2307	0.463
pEFGP_nsp12_P323	P50914	RPL14	1|3|3|4|1	12	2.4	5	0|0|0|3|3	0.39	0.78	0.39	0.78	0.39	-2.45	2	0.32	0.9476	0.0016	0.2253	0.44684
pEFGP_nsp12_P323	O00571	DDX3X	0|0|7|5|2	14	2.8	5	0|0|0|2|2	0.5	0.99	0.5	0.99	0.5	-2.94	3.5	0.2	0.6271	0.0005	0.362	0.44167
pEFGP_nsp12_P323	P83881	RPL36A	0|1|1|2|1	5	1	5	0|0|0|1|1	0.16	0.81	0.16	0.81	0.16	-1.43	2.5	0.52	0.8508	0.0013	0.218	0.41196
pEFGP_nsp12_P323	Q86UE4	MTDH	0|1|3|3|1	8	1.6	5	0|0|0|1|1	0.38	0.95	0.38	0.95	0.38	-1.43	4	0.33	0.815	0.0004	0.2093	0.39495
pEFGP_nsp12_P323	P31040	SDHA	1|0|0|1|1	3	0.6	5	0|0|0|0|0	0	0	0	0	0	-0.35	6	0.57	0.6597	0.0001	0.2315	0.36221
pEFGP_nsp12_P323	P62913	RPL11	2|6|6|8|4	26	5.2	5	0|1|0|2|4	0.72	0.97	0.72	0.97	0.72	-1.65	3.71	0.09	0.975	0.0042	0.208	0.4434
pEFGP_nsp12_P323	P30153	PPP2R1A	2|5|5|3|1	16	3.2	5	0|0|0|0|0	0.8	1	0.8	1	0.8	2.15	32	0.06	0.9155	0.0008	0.2958	0.48521
pEFGP_nsp12_P323	Q9NVJ2	ARL8B	0|1|1|0|2	4	0.8	5	0|0|0|0|0	0.2	0.99	0.2	0.99	0.2	-0.35	8	0.45	0.64	0.0007	0.2878	0.39479
pEFGP_nsp12_P323	Q15366	PCBP2	2|4|3|3|3	15	3	5	1|1|0|1|3	0.53	0.84	0.53	0.84	0.53	-1.35	2.5	0.19	0.9791	0.0013	0.2094	0.44566
pEFGP_nsp12_P323	Q15006	EMC2	2|1|1|3|3	10	2	5	0|1|0|1|2	0.43	0.8	0.43	0.8	0.43	-1.26	2.5	0.23	0.9356	0.001	0.1875	0.4172
pEFGP_nsp12_P323	P61106	RAB14	4|1|0|2|2	9	1.8	5	0|0|0|0|1	0.58	1	0.58	1	0.58	-0.69	9	0.17	0.7262	0.0015	0.3045	0.4328
pEFGP_nsp12_P323	Q9HD45	TM9SF3	2|2|1|1|5	11	2.2	5	1|0|0|0|1	0.52	1	0.52	1	0.52	0.18	5.5	0.19	0.8588	0.0006	0.2211	0.41655
pEFGP_nsp12_P323	P62906	RPL10A	2|5|10|9|4	30	6	5	0|1|0|7|5	0.39	0.89	0.39	0.89	0.39	-5.76	2.31	0.31	0.9592	0.0039	0.2336	0.4561
pEFGP_nsp12_P323	Q8N163	CCAR2	3|1|0|0|0	4	0.8	5	0|0|0|0|0	0.2	1	0.2	1	0.2	-0.35	8	0.43	0.3203	0.0002	0.2401	0.26343
pEFGP_nsp12_P323	P17844	DDX5	3|5|10|13|6	37	7.4	5	0|0|1|5|7	0.48	0.96	0.48	0.96	0.48	-4.09	2.85	0.21	0.9758	0.0017	0.225	0.45534
pEFGP_nsp12_P323	P27824	CANX	14|15|9|22|16	76	15.2	5	6|6|0|7|15	0.16	0.74	0.16	0.74	0.16	-10.31	2.24	0.52	0.9756	0.0039	0.2038	0.44072
pEFGP_nsp12_P323	Q8N5M9	JAGN1	1|1|1|1|1	5	1	5	0|0|0|0|0	0	0	0	0	0	2.15	10	0.57	0.9835	0.0009	0.1845	0.42995
pEFGP_nsp12_P323	P54886	ALDH18A1	0|3|2|3|0	8	1.6	5	0|0|0|0|0	0.6	1	0.6	1	0.6	-0.35	16	0.15	0.6566	0.0003	0.246	0.37121
pEFGP_nsp12_P323	Q96AG4	LRRC59	8|7|12|13|11	51	10.2	5	3|2|1|7|9	0.29	0.66	0.29	0.66	0.29	-5.09	2.32	0.38	0.9948	0.005	0.1844	0.43334
pEFGP_nsp12_P323	P35613	BSG	6|6|5|8|6	31	6.2	5	3|3|0|4|4	0.3	0.79	0.3	0.79	0.3	-2.6	2.21	0.37	0.9854	0.0025	0.2168	0.45267
pEFGP_nsp12_P323	Q9BSD7	NTPCR	3|2|1|0|0	6	1.2	5	0|0|0|0|0	0.4	1	0.4	1	0.4	-0.35	12	0.28	0.5791	0.0012	0.2447	0.3464
pEFGP_nsp12_P323	P62249	RPS16	2|3|3|4|2	14	2.8	5	1|1|0|1|2	0.6	0.88	0.6	0.88	0.6	-0.53	2.8	0.13	0.992	0.0029	0.2208	0.45742
pEFGP_nsp12_P323	Q15043	SLC39A14	1|0|0|1|2	4	0.8	5	0|0|0|0|0	0.2	0.99	0.2	0.99	0.2	-0.35	8	0.45	0.6324	0.0003	0.314	0.41037
pEFGP_nsp12_P323	P16435	POR	11|7|4|9|11	42	8.4	5	2|1|0|4|12	0.31	0.6	0.31	0.6	0.31	-6.68	2.21	0.37	0.9315	0.002	0.2385	0.45088
pEFGP_nsp12_P323	P05141	SLC25A5	10|14|15|13|14	66	13.2	5	3|5|1|8|9	0.36	0.66	0.36	0.66	0.36	-4.18	2.54	0.33	0.9909	0.0068	0.185	0.43256
pEFGP_nsp12_P323	O00264	PGRMC1	6|3|5|7|3	24	4.8	5	1|2|0|4|7	0.15	0.43	0.15	0.43	0.15	-5.01	1.71	0.52	0.9552	0.0038	0.2286	0.45145
pEFGP_nsp12_P323	Q9NZI8	IGF2BP1	2|5|7|6|0	20	4	5	0|0|0|1|2	0.74	1	0.74	1	0.74	-2.17	6.67	0.09	0.8375	0.001	0.2439	0.42558
pEFGP_nsp12_P323	P63173	RPL38	2|4|4|1|3	14	2.8	5	1|2|0|2|1	0.47	0.8	0.47	0.8	0.47	-2.7	2.33	0.22	0.9306	0.0063	0.1971	0.42228
pEFGP_nsp12_P323	P61353	RPL27	1|2|3|4|1	11	2.2	5	0|0|0|3|2	0.4	0.85	0.4	0.85	0.4	-1.74	2.2	0.27	0.9607	0.0023	0.1886	0.42571
pEFGP_nsp12_P323	Q00839	HNRNPU	6|5|9|13|7	40	8	5	1|1|0|16|17	0	0	0	0	0	-16.38	1.14	0.56	0.9918	0.0014	0.2364	0.46805
pEFGP_nsp12_P323	Q12907	LMAN2	2|1|2|2|4	11	2.2	5	0|1|0|1|3	0.41	0.86	0.41	0.86	0.41	-1.89	2.2	0.23	0.9302	0.001	0.213	0.43299
pEFGP_nsp12_P323	P09651	HNRNPA1	3|3|5|6|3	20	4	5	0|2|0|5|7	0.07	0.24	0.07	0.24	0.07	-4.89	1.43	0.54	0.9942	0.0016	0.2245	0.46066
pEFGP_nsp12_P323	Q8TCT9	HM13	1|1|3|2|1	8	1.6	5	0|1|0|0|1	0.35	0.95	0.35	0.95	0.35	0.18	4	0.34	0.9624	0.0006	0.1931	0.42931
pEFGP_nsp12_P323	P09874	PARP1	10|5|21|17|14	67	13.4	5	1|3|0|14|30	0	0	0	0	0	-26.22	1.4	0.56	0.9647	0.0019	0.1756	0.41802
pEFGP_nsp12_P323	P04844	RPN2	13|2|4|12|10	41	8.2	5	2|0|0|6|10	0.44	0.86	0.44	0.86	0.44	-9.27	2.28	0.22	0.8607	0.0021	0.2341	0.42603
pEFGP_nsp12_P323	P49755	TMED10	6|7|8|10|7	38	7.6	5	3|5|0|5|8	0.06	0.23	0.06	0.23	0.06	-5.81	1.81	0.54	0.9981	0.0052	0.2444	0.47551
pEFGP_nsp12_P323	P06576	ATP5B	10|14|11|13|12	60	12	5	7|7|0|2|9	0.21	0.49	0.21	0.49	0.21	-3.58	2.4	0.39	0.9862	0.0035	0.2004	0.44167
pEFGP_nsp12_P323	Q96HS1	PGAM5	0|1|2|3|1	7	1.4	5	0|0|0|1|1	0.35	0.95	0.35	0.95	0.35	-1.43	3.5	0.34	0.8334	0.0006	0.2276	0.41315
pEFGP_nsp12_P323	Q9BTV4	TMEM43	5|2|2|10|8	27	5.4	5	0|2|0|5|5	0.4	0.94	0.4	0.94	0.4	-5.17	2.25	0.24	0.9062	0.002	0.243	0.44621
pEFGP_nsp12_P323	O60841	EIF5B	0|0|5|0|0	5	1	5	0|0|0|0|1	0.2	1	0.2	1	0.2	-0.69	5	0.41	0	0.0001	0.2381	0.16325
pEFGP_nsp12_P323	P51148	RAB5C	3|3|4|7|3	20	4	5	1|1|0|5|4	0.22	0.78	0.22	0.78	0.22	-3.01	1.82	0.39	0.99	0.0027	0.2055	0.44632
pEFGP_nsp12_P323	Q9UGP8	SEC63	1|0|1|1|2	5	1	5	0|0|0|0|1	0.19	0.95	0.19	0.95	0.19	-0.69	5	0.5	0.8085	0.0002	0.2355	0.4109
pEFGP_nsp12_P323	Q15365	PCBP1	1|1|1|0|1	4	0.8	5	0|0|0|0|1	0	0	0	0	0	-0.69	4	0.57	0.8514	0.0004	0.2678	0.44625
pEFGP_nsp12_P323	Q14103	HNRNPD	0|1|1|2|2	6	1.2	5	0|0|0|1|3	0.24	0.61	0.24	0.61	0.24	-3.05	1.5	0.38	0.8297	0.0005	0.3465	0.4935
pEFGP_nsp12_P323	Q8WVM8	SCFD1	3|2|1|3|3	12	2.4	5	1|1|0|0|2	0.59	0.8	0.59	0.8	0.59	-1.26	3	0.17	0.935	0.0006	0.2263	0.44361
pEFGP_nsp12_P323	Q9UQE7	SMC3	0|3|3|0|0	6	1.2	5	0|0|0|0|1	0.4	1	0.4	1	0.4	-0.69	6	0.26	0.4249	0.0001	0.1506	0.23433
pEFGP_nsp12_P323	P62829	RPL23	1|5|7|8|6	27	5.4	5	2|3|0|4|4	0.43	0.91	0.43	0.91	0.43	-7.93	2.08	0.23	0.9473	0.0054	0.2148	0.43954
pEFGP_nsp12_P323	Q9NS69	TOMM22	1|2|0|3|1	7	1.4	5	0|0|0|1|2	0.31	0.87	0.31	0.87	0.31	-2.17	2.33	0.37	0.8323	0.0015	0.1698	0.3732
pEFGP_nsp12_P323	Q7Z7H5	TMED4	1|0|1|1|0	3	0.6	5	0|0|0|0|1	0	0	0	0	0	-0.69	3	0.57	0.6556	0.0004	0.3377	0.43374
pEFGP_nsp12_P323	P06748	NPM1	4|5|9|12|3	33	6.6	5	1|4|0|9|7	0.13	0.56	0.13	0.56	0.13	-9.9	1.57	0.53	0.9676	0.0032	0.2148	0.44577
pEFGP_nsp12_P323	P42677	RPS27	1|4|5|4|2	16	3.2	5	1|1|0|2|3	0.47	0.88	0.47	0.88	0.47	-3.42	2.29	0.21	0.9474	0.0055	0.1892	0.42203
pEFGP_nsp12_P323	P61224	RAP1B	0|0|0|0|4	4	0.8	5	0|0|0|0|1	0.2	1	0.2	1	0.2	-0.69	4	0.42	0	0.0007	0.5278	0.36185
pEFGP_nsp12_P323	Q86YN1	DOLPP1	0|0|0|0|2	2	0.4	5	0|0|0|0|0	0.2	0.99	0.2	0.99	0.2	-0.35	4	0.45	0	0.0003	0.4846	0.33221
pEFGP_nsp12_P323	P10809	HSPD1	8|48|50|47|46	199	39.8	5	16|18|0|16|31	0.04	0.11	0.04	0.11	0.04	-46.6	2.46	0.54	0.9418	0.0101	0.1899	0.42083
pEFGP_nsp12_P323	P51571	SSR4	2|3|3|4|3	15	3	5	1|2|0|3|4	0.09	0.23	0.09	0.23	0.09	-4.05	1.5	0.54	0.9973	0.0026	0.1807	0.43158
pEFGP_nsp12_P323	P22392	NME2	2|1|0|0|1	4	0.8	5	0|0|0|0|0	0.2	0.99	0.2	0.99	0.2	-0.35	8	0.45	0.6116	0.001	0.2917	0.38866
pEFGP_nsp12_P323	P13804	ETFA	2|4|0|0|0	6	1.2	5	0|0|0|0|0	0.4	1	0.4	1	0.4	-0.35	12	0.27	0.4137	0.0007	0.3751	0.3848
pEFGP_nsp12_P323	Q09028	RBBP4	0|1|4|0|2	7	1.4	5	0|0|0|1|1	0.36	0.99	0.36	0.99	0.36	-1.43	3.5	0.34	0.6245	0.0005	0.3459	0.42977
pEFGP_nsp12_P323	Q14165	MLEC	2|2|1|4|1	10	2	5	0|0|0|2|3	0.34	0.85	0.34	0.85	0.34	-1.74	2	0.35	0.9349	0.001	0.2254	0.44297
pEFGP_nsp12_P323	P62899	RPL31	0|2|2|3|1	8	1.6	5	0|0|0|2|0	0.52	0.92	0.52	0.92	0.52	-1.51	4	0.2	0.8366	0.0017	0.2396	0.4224
pEFGP_nsp12_P323	Q9UBM7	DHCR7	4|6|6|7|5	28	5.6	5	3|4|0|5|6	0.02	0.07	0.02	0.07	0.02	-6.7	1.56	0.55	0.9958	0.0018	0.1974	0.44256
pEFGP_nsp12_P323	P25705	ATP5A1	4|24|23|24|23	98	19.6	5	6|6|1|6|11	0.8	1	0.8	1	0.8	-15.15	3.27	0.07	0.9423	0.0051	0.1823	0.4157
pEFGP_nsp12_P323	P25398	RPS12	0|0|2|2|0	4	0.8	5	0|0|0|0|0	0.39	0.99	0.39	0.99	0.39	-0.35	8	0.29	0.428	0.0007	0.397	0.40421
pEFGP_nsp12_P323	P39656	DDOST	9|7|7|7|9	39	7.8	5	3|5|0|7|10	0	0.01	0	0.01	0	-7.04	1.56	0.55	0.9671	0.0027	0.1913	0.42954
pEFGP_nsp12_P323	P62888	RPL30	1|3|3|6|4	17	3.4	5	1|1|0|3|3	0.38	0.94	0.38	0.94	0.38	-4.17	2.12	0.32	0.9612	0.0042	0.1909	0.42742
pEFGP_nsp12_P323	P62750	RPL23A	0|4|4|2|1	11	2.2	5	0|0|0|2|2	0.48	0.91	0.48	0.91	0.48	-2.94	2.75	0.21	0.7633	0.002	0.1683	0.35087
pEFGP_nsp12_P323	P45880	VDAC2	2|2|3|6|6	19	3.8	5	1|1|0|3|5	0.31	0.72	0.31	0.72	0.31	-3.82	1.9	0.37	0.9539	0.0019	0.2065	0.43586
pEFGP_nsp12_P323	P32119	PRDX2	1|1|0|1|2	5	1	5	0|0|0|1|3	0.12	0.61	0.12	0.61	0.12	-3.05	1.25	0.53	0.8196	0.0008	0.2704	0.43825
pEFGP_nsp12_P323	P67812	SEC11A	2|2|1|1|1	7	1.4	5	0|1|0|1|2	0.22	0.54	0.22	0.54	0.22	-1.26	1.75	0.39	0.9089	0.0013	0.1974	0.41574
pEFGP_nsp12_P323	Q14257	RCN2	0|1|0|1|0	2	0.4	5	0|0|0|0|0	0	0	0	0	0	-0.35	4	0.57	0.4146	0.0002	0.4068	0.40681
pEFGP_nsp12_P323	P07910	HNRNPC	5|4|4|5|5	23	4.6	5	0|5|0|7|9	0	0	0	0	0	-8.35	1.1	0.56	0.9774	0.0024	0.2405	0.46647
pEFGP_nsp12_P323	P62263	RPS14	1|5|6|7|4	23	4.6	5	2|2|0|4|4	0.33	0.81	0.33	0.81	0.33	-7.11	1.92	0.36	0.9518	0.0043	0.1907	0.42443
pEFGP_nsp12_P323	Q9Y6C9	MTCH2	0|0|1|2|1	4	0.8	5	0|0|0|0|0	0.2	0.99	0.2	0.99	0.2	-0.35	8	0.45	0.6685	0.0003	0.2354	0.36758
pEFGP_nsp12_P323	P05091	ALDH2	1|1|0|0|0	2	0.4	5	0|0|0|0|0	0	0	0	0	0	-0.35	4	0.57	0.427	0.0001	0.4589	0.44635
pEFGP_nsp12_P323	P04406	GAPDH	3|5|5|12|6	31	6.2	5	5|6|0|2|2	0.24	0.97	0.24	0.97	0.24	-5.89	2.07	0.39	0.9777	0.0026	0.2065	0.44322
pEFGP_nsp12_P323	P60953	CDC42	1|0|0|1|2	4	0.8	5	0|0|0|0|0	0.2	0.99	0.2	0.99	0.2	-0.35	8	0.45	0.6324	0.0007	0.2696	0.37993
pEFGP_nsp12_P323	Q14739	LBR	3|3|2|2|4	14	2.8	5	1|2|0|3|3	0.14	0.37	0.14	0.37	0.14	-3.35	1.56	0.53	0.9472	0.0007	0.24	0.45676
pEFGP_nsp12_P323	O75352	MPDU1	2|1|0|0|2	5	1	5	0|1|0|0|0	0.38	0.95	0.38	0.95	0.38	-0.69	5	0.32	0.644	0.0007	0.3747	0.45557
pEFGP_nsp12_P323	Q9NSE4	IARS2	0|3|0|0|1	4	0.8	5	0|0|0|0|0	0.2	1	0.2	1	0.2	-0.35	8	0.43	0.3365	0.0001	0.2406	0.26877
pEFGP_nsp12_P323	Q15758	SLC1A5	5|4|2|2|7	20	4	5	2|2|0|3|2	0.41	0.96	0.41	0.96	0.41	-3.35	2.22	0.23	0.8912	0.0012	0.2195	0.42544
pEFGP_nsp12_P323	P20340	RAB6A	3|0|2|4|6	15	3	5	0|1|0|0|2	0.71	1	0.71	1	0.71	-2.17	5	0.1	0.8	0.0022	0.2105	0.39114
pEFGP_nsp12_P323	O75844	ZMPSTE24	4|4|6|6|4	24	4.8	5	3|3|0|4|3	0.16	0.36	0.16	0.36	0.16	-3.29	1.85	0.52	0.9955	0.0015	0.1863	0.43484
pEFGP_nsp12_P323	P54709	ATP1B3	2|2|1|3|2	10	2	5	1|1|0|1|3	0.23	0.53	0.23	0.53	0.23	-2.79	1.67	0.39	0.9642	0.0011	0.2113	0.44232
pEFGP_nsp12_P323	P23396	RPS3	5|3|10|10|3	31	6.2	5	1|4|0|6|9	0.12	0.31	0.12	0.31	0.12	-9.14	1.55	0.53	0.9529	0.0037	0.1739	0.41321
pEFGP_nsp12_P323	P54136	RARS	0|2|3|2|0	7	1.4	5	0|0|0|0|0	0.59	1	0.59	1	0.59	-0.35	14	0.16	0.6649	0.0003	0.23	0.36278
pEFGP_nsp12_P323	Q15029	EFTUD2	0|1|3|0|2	6	1.2	5	0|0|0|0|3	0.33	0.87	0.33	0.87	0.33	-2.35	2	0.36	0.6506	0.0002	0.2289	0.35764
pEFGP_nsp12_P323	P18031	PTPN1	1|0|0|3|2	6	1.2	5	0|0|0|0|0	0.4	1	0.4	1	0.4	-0.35	12	0.28	0.6727	0.0004	0.2237	0.36088
pEFGP_nsp12_P323	O96005	CLPTM1	2|1|0|1|4	8	1.6	5	0|0|0|0|1	0.39	1	0.39	1	0.39	-0.69	8	0.31	0.7387	0.0004	0.2146	0.37499
pEFGP_nsp12_P323	Q5JTV8	TOR1AIP1	0|2|2|2|2	8	1.6	5	0|0|0|1|2	0.56	0.7	0.56	0.7	0.56	-2.17	2.67	0.18	0.8522	0.0004	0.2029	0.40204
pEFGP_nsp12_P323	P04181	OAT	1|2|1|3|0	7	1.4	5	0|0|0|0|0	0.4	1	0.4	1	0.4	-0.35	14	0.28	0.8226	0.0005	0.1826	0.37898
pEFGP_nsp12_P323	Q9UG63	ABCF2	0|0|5|1|0	6	1.2	5	0|0|0|0|0	0.2	1	0.2	1	0.2	-0.35	12	0.42	0.2543	0.0002	0.3649	0.32856
pEFGP_nsp12_P323	P18124	RPL7	1|5|5|9|4	24	4.8	5	0|0|1|5|3	0.53	0.95	0.53	0.95	0.53	-4.72	2.67	0.19	0.9441	0.0027	0.2075	0.43351
pEFGP_nsp12_P323	Q92643	PIGK	2|0|0|2|1	5	1	5	0|0|0|0|1	0.38	0.95	0.38	0.95	0.38	-0.69	5	0.32	0.6257	0.0004	0.2753	0.38176
pEFGP_nsp12_P323	Q9P035	HACD3	2|1|3|9|5	20	4	5	0|1|0|4|5	0.31	0.94	0.31	0.94	0.31	-5.08	2	0.37	0.9109	0.0015	0.185	0.40785
pEFGP_nsp12_P323	Q92973	TNPO1	2|0|0|0|0	2	0.4	5	0|0|0|0|0	0.2	0.99	0.2	0.99	0.2	-0.35	4	0.45	0	0.0001	0.3188	0.21854
pEFGP_nsp12_P323	Q06830	PRDX1	4|4|8|6|6	28	5.6	5	5|3|0|5|6	0.03	0.11	0.03	0.11	0.03	-7.4	1.47	0.55	0.9901	0.0042	0.2017	0.44374
pEFGP_nsp12_P323	P00387	CYB5R3	3|2|5|3|5	18	3.6	5	1|2|0|4|5	0.1	0.23	0.1	0.23	0.1	-5.33	1.5	0.54	0.9645	0.0018	0.2155	0.44528
pEFGP_nsp12_P323	P33992	MCM5	1|0|0|1|1	3	0.6	5	0|0|0|0|0	0	0	0	0	0	-0.35	6	0.57	0.6597	0.0001	0.1401	0.29957
pEFGP_nsp12_P323	P62244	RPS15A	0|2|2|2|0	6	1.2	5	0|0|0|0|1	0.57	0.95	0.57	0.95	0.57	-0.69	6	0.17	0.6713	0.0013	0.1978	0.34275
pEFGP_nsp12_P323	P42166	TMPO	2|1|3|4|1	11	2.2	5	0|0|0|3|3	0.33	0.78	0.33	0.78	0.33	-2.45	1.83	0.36	0.9468	0.0005	0.1374	0.3863
pEFGP_nsp12_P323	P04843	RPN1	14|19|19|26|24	102	20.4	5	12|8|2|16|21	0	0	0	0	0	-20.6	1.73	0.56	0.9941	0.0051	0.1709	0.42386
pEFGP_nsp12_P323	P57678	GEMIN4	1|1|0|1|0	3	0.6	5	0|0|0|0|0	0	0	0	0	0	-0.35	6	0.57	0.6602	0.0001	0.2525	0.3768
pEFGP_nsp12_P323	Q14683	SMC1A	1|4|1|0|0	6	1.2	5	0|0|0|0|1	0.2	1	0.2	1	0.2	-0.69	6	0.42	0.5334	0.0002	0.1958	0.29878
pEFGP_nsp12_P323	P57088	TMEM33	1|4|3|3|3	14	2.8	5	2|2|0|1|2	0.36	0.68	0.36	0.68	0.36	-3.42	2	0.34	0.9559	0.0017	0.1975	0.43032
pEFGP_nsp12_P323	P31943	HNRNPH1	0|8|12|10|7	37	7.4	5	0|3|0|7|7	0.38	0.86	0.38	0.86	0.38	-13.21	2.18	0.32	0.8535	0.0023	0.2303	0.42124
pEFGP_nsp12_P323	O75396	SEC22B	2|3|2|5|3	15	3	5	2|2|0|2|2	0.28	0.8	0.28	0.8	0.28	-2.64	1.88	0.38	0.983	0.0021	0.1573	0.41115
pEFGP_nsp12_P323	P14174	MIF	1|1|3|1|1	7	1.4	5	1|1|0|2|2	0.11	0.53	0.11	0.53	0.11	-2.7	1.17	0.54	0.938	0.0018	0.2085	0.43237
pEFGP_nsp12_P323	O43169	CYB5B	2|1|0|4|1	8	1.6	5	0|1|0|2|1	0.29	0.93	0.29	0.93	0.29	-2.87	2	0.37	0.7962	0.0016	0.284	0.44034
pEFGP_nsp12_P323	Q8N5K1	CISD2	2|1|2|5|5	15	3	5	1|2|0|2|5	0.2	0.5	0.2	0.5	0.2	-5.31	1.5	0.4	0.9243	0.0032	0.2139	0.43182
pEFGP_nsp12_P323	Q9HCU5	PREB	1|0|0|1|1	3	0.6	5	0|0|0|0|1	0	0	0	0	0	-0.69	3	0.57	0.6597	0.0002	0.2247	0.35756
pEFGP_nsp12_P323	P61247	RPS3A	0|8|11|16|5	40	8	5	0|2|0|9|8	0.33	0.94	0.33	0.94	0.33	-14.89	2.11	0.35	0.8385	0.004	0.2072	0.4008
pEFGP_nsp12_P323	O00767	SCD	2|1|2|4|0	9	1.8	5	0|1|0|1|3	0.33	0.86	0.33	0.86	0.33	-3.29	1.8	0.36	0.8222	0.0007	0.1866	0.3816
pEFGP_nsp12_P323	P62820	RAB1A	0|6|5|8|6	25	5	5	1|2|0|3|7	0.32	0.74	0.32	0.74	0.32	-9.94	1.92	0.37	0.8532	0.0034	0.219	0.41339
pEFGP_nsp12_P323	P42766	RPL35	0|0|1|1|0	2	0.4	5	0|0|0|0|0	0	0	0	0	0	-0.35	4	0.57	0.428	0.0004	0.1585	0.24072
pEFGP_nsp12_P323	P62424	RPL7A	0|2|5|9|1	17	3.4	5	0|0|0|1|3	0.51	1	0.51	1	0.51	-3.05	4.25	0.2	0.7492	0.0016	0.2546	0.4057
pEFGP_nsp12_P323	Q99623	PHB2	7|9|11|15|19	61	12.2	5	7|10|1|9|15	0	0.01	0	0.01	0	-18.97	1.45	0.55	0.9723	0.0061	0.1822	0.42489
pEFGP_nsp12_P323	Q8N4V1	MMGT1	0|1|1|1|2	5	1	5	0|1|0|0|1	0.16	0.81	0.16	0.81	0.16	-1.43	2.5	0.52	0.8067	0.0011	0.2508	0.4208
pEFGP_nsp12_P323	O95292	VAPB	4|1|4|6|4	19	3.8	5	2|2|0|4|2	0.29	0.79	0.29	0.79	0.29	-5.48	1.9	0.37	0.942	0.0023	0.1754	0.41084
pEFGP_nsp12_P323	P51572	BCAP31	8|7|6|14|4	39	7.8	5	5|2|1|5|5	0.27	1	0.27	1	0.27	-6.88	2.17	0.38	0.9591	0.0048	0.1678	0.41097
pEFGP_nsp12_P323	P35232	PHB	5|8|12|12|13	50	10	5	6|7|1|8|12	0	0	0	0	0	-16.48	1.47	0.56	0.9856	0.0054	0.1751	0.42416
pEFGP_nsp12_P323	P05387	RPLP2	1|1|5|2|0	9	1.8	5	0|0|0|2|5	0.21	0.83	0.21	0.83	0.21	-4.8	1.29	0.4	0.7562	0.0022	0.2854	0.42898
pEFGP_nsp12_P323	P06733	ENO1	1|0|0|0|6	7	1.4	5	0|0|0|0|0	0.2	1	0.2	1	0.2	-0.35	14	0.42	0.2988	0.0005	0.4202	0.38025
pEFGP_nsp12_P323	Q3ZCM7	TUBB8	0|1|3|2|2	8	1.6	5	0|1|0|1|1	0.45	0.88	0.45	0.88	0.45	-2.15	2.67	0.22	0.8311	0.0005	0.1795	0.37948
pEFGP_nsp12_P323	P61313	RPL15	1|1|0|2|1	5	1	5	1|0|0|0|0	0.19	0.95	0.19	0.95	0.19	-0.69	5	0.5	0.8552	0.0007	0.1831	0.38942
pEFGP_nsp12_P323	P56192	MARS	1|0|1|1|0	3	0.6	5	0|0|0|0|0	0	0	0	0	0	-0.35	6	0.57	0.6556	0.0001	0.1365	0.29585
pEFGP_nsp12_P323	Q15125	EBP	1|2|1|1|2	7	1.4	5	1|1|0|2|1	0.15	0.37	0.15	0.37	0.15	-1.98	1.4	0.52	0.9425	0.001	0.2154	0.43841
pEFGP_nsp12_P323	Q9NR30	DDX21	0|1|2|4|1	8	1.6	5	0|0|0|4|2	0.22	0.78	0.22	0.78	0.22	-3.96	1.33	0.39	0.807	0.0003	0.1877	0.37765
pEFGP_nsp12_P323	P14625	HSP90B1	3|3|1|3|0	10	2	5	0|0|0|0|1	0.6	1	0.6	1	0.6	-0.69	10	0.14	0.7814	0.0004	0.1469	0.34178
pEFGP_nsp12_P323	Q02413	DSG1	1|3|2|7|5	18	3.6	5	2|3|0|6|1	0.19	0.69	0.19	0.69	0.19	-6.85	1.5	0.51	0.9269	0.0005	0.2041	0.42585
pEFGP_nsp12_P323	P46779	RPL28	0|1|5|6|1	13	2.6	5	0|0|0|2|1	0.4	1	0.4	1	0.4	-2.17	4.33	0.27	0.7421	0.0024	0.2474	0.39857
pEFGP_nsp12_P323	P21796	VDAC1	5|2|4|11|5	27	5.4	5	3|1|0|7|11	0.05	0.27	0.05	0.27	0.05	-12.34	1.23	0.54	0.9452	0.0028	0.1799	0.41498
pEFGP_nsp12_P323	P51149	RAB7A	7|2|3|7|7	26	5.2	5	2|4|0|5|8	0.02	0.04	0.02	0.04	0.02	-10.4	1.37	0.55	0.9112	0.004	0.1866	0.40905
pEFGP_nsp12_P323	P13073	COX4I1	2|2|0|2|1	7	1.4	5	0|0|0|1|1	0.49	0.81	0.49	0.81	0.49	-1.43	3.5	0.21	0.8175	0.0014	0.1712	0.36957
pEFGP_nsp12_P323	P14923	JUP	1|6|7|16|15	45	9	5	7|5|0|9|3	0.33	0.88	0.33	0.88	0.33	-16.56	1.88	0.35	0.8817	0.0017	0.219	0.42217
pEFGP_nsp12_P323	O43143	DHX15	0|0|0|2|0	2	0.4	5	0|0|0|0|0	0.2	0.99	0.2	0.99	0.2	-0.35	4	0.45	0	0.0001	0.6778	0.46462
pEFGP_nsp12_P323	Q14126	DSG2	0|0|0|2|0	2	0.4	5	0|0|0|0|0	0.2	0.99	0.2	0.99	0.2	-0.35	4	0.45	0	0	0.4741	0.32498
pEFGP_nsp12_P323	Q13310	PABPC4	0|2|0|0|0	2	0.4	5	0|0|0|0|0	0.2	0.99	0.2	0.99	0.2	-0.35	4	0.45	0	0.0001	0.2503	0.17156
pEFGP_nsp12_P323	Q8NF91	SYNE1	0|1|0|1|1	3	0.6	5	0|0|0|0|0	0	0	0	0	0	-0.35	6	0.57	0.6715	0	0.1412	0.304
pEFGP_nsp12_P323	Q00610	CLTC	0|1|3|4|1	9	1.8	5	0|0|0|0|0	0.4	1	0.4	1	0.4	-0.35	18	0.24	0.8007	0.0001	0.115	0.32587
pEFGP_nsp12_P323	P12273	PIP	2|2|1|1|1	7	1.4	5	1|1|0|1|0	0.28	0.69	0.28	0.69	0.28	-0.54	2.33	0.38	0.9089	0.0016	0.2366	0.44261
pEFGP_nsp12_P323	P40429	RPL13A	1|1|2|2|1	7	1.4	5	1|1|0|2|1	0.15	0.37	0.15	0.37	0.15	-1.98	1.4	0.52	0.9897	0.001	0.1454	0.40502
pEFGP_nsp12_P323	P45954	ACADSB	1|0|0|0|0	1	0.2	5	0|0|0|0|0	0	0	0	0	0	-0.35	2	0.57	0	0.0001	0.4859	0.3331
pEFGP_nsp12_P323	P46777	RPL5	1|4|6|6|2	19	3.8	5	0|2|1|4|5	0.21	0.47	0.21	0.47	0.21	-6.94	1.58	0.4	0.9385	0.0018	0.2055	0.43042
pEFGP_nsp12_P323	P83731	RPL24	0|1|2|3|1	7	1.4	5	0|0|0|2|2	0.27	0.8	0.27	0.8	0.27	-2.94	1.75	0.38	0.8334	0.0012	0.1747	0.3769
pEFGP_nsp12_P323	Q86Y82	STX12	1|1|0|1|3	6	1.2	5	0|0|0|0|2	0.18	0.92	0.18	0.92	0.18	-1.51	3	0.51	0.7699	0.0007	0.2136	0.38398
pEFGP_nsp12_P323	Q9P2R7	SUCLA2	0|2|0|0|0	2	0.4	5	0|0|0|0|0	0.2	0.99	0.2	0.99	0.2	-0.35	4	0.45	0	0.0001	0.3422	0.2346
pEFGP_nsp12_P323	P08670	VIM	3|9|37|50|36	135	27	5	1|2|5|30|32	0.13	0.66	0.13	0.66	0.13	-48.97	1.93	0.53	0.8739	0.0078	0.1746	0.38939
pEFGP_nsp12_P323	P67936	TPM4	0|0|1|4|0	5	1	5	0|0|0|0|0	0.2	1	0.2	1	0.2	-0.35	10	0.43	0.3362	0.0005	0.2861	0.29983
pEFGP_nsp12_P323	O14929	HAT1	0|0|2|0|0	2	0.4	5	0|0|0|0|0	0.2	0.99	0.2	0.99	0.2	-0.35	4	0.45	0	0.0001	0.4063	0.2785
pEFGP_nsp12_P323	P49257	LMAN1	4|1|1|2|6	14	2.8	5	1|3|0|1|2	0.35	0.96	0.35	0.96	0.35	-3.42	2	0.34	0.8152	0.0009	0.2134	0.39779
pEFGP_nsp12_P323	Q9BVK6	TMED9	5|5|5|7|4	26	5.2	5	5|5|0|5|8	0	0	0	0	0	-10.18	1.13	0.56	0.9875	0.0034	0.1644	0.41739
pEFGP_nsp12_P323	P62917	RPL8	0|2|6|10|3	21	4.2	5	1|1|0|4|3	0.4	0.99	0.4	0.99	0.4	-6.83	2.33	0.23	0.8038	0.0021	0.2205	0.39918
pEFGP_nsp12_P323	Q9UHI6	DDX20	1|0|1|0|1	3	0.6	5	0|0|0|0|0	0	0	0	0	0	-0.35	6	0.57	0.6693	0.0001	0.2488	0.37702
pEFGP_nsp12_P323	P0C0S8	H2AC11	4|7|4|4|7	26	5.2	5	3|7|1|7|12	0	0	0	0	0	-14.97	0.87	0.56	0.9559	0.0063	0.1712	0.4123
pEFGP_nsp12_P323	Q5VV42	CDKAL1	0|0|1|0|1	2	0.4	5	0|0|0|0|0	0	0	0	0	0	-0.35	4	0.57	0.4283	0.0001	0.2265	0.28741
pEFGP_nsp12_P323	Q99808	SLC29A1	0|0|0|0|2	2	0.4	5	0|0|0|0|0	0.2	0.99	0.2	0.99	0.2	-0.35	4	0.45	0	0.0001	0.6547	0.44883
pEFGP_nsp12_P323	Q5D862	FLG2	0|2|4|3|1	10	2	5	0|1|0|1|0	0.55	0.99	0.55	0.99	0.55	-1.43	5	0.18	0.8129	0.0001	0.2035	0.39032
pEFGP_nsp12_P323	Q92841	DDX17	0|1|1|1|1	4	0.8	5	0|0|0|0|2	0	0	0	0	0	-1.51	2	0.57	0.8522	0.0002	0.1942	0.39603
pEFGP_nsp12_P323	P15924	DSP	2|9|14|27|37	89	17.8	5	12|9|0|15|7	0.33	0.99	0.33	0.99	0.33	-29.67	2.07	0.35	0.8404	0.0009	0.2168	0.4079
pEFGP_nsp12_P323	P35908	KRT2	61|58|64|61|66	310	62	5	61|58|19|53|45	0	0	0	0	0	-82.17	1.31	0.57	0.9847	0.0151	0.1448	0.40317
pEFGP_nsp12_P323	P84098	RPL19	0|1|0|1|0	2	0.4	5	0|0|0|0|0	0	0	0	0	0	-0.35	4	0.57	0.4146	0.0003	0.1842	0.25418
pEFGP_nsp12_P323	P08779	KRT16	3|8|12|5|10	38	7.6	5	8|11|1|8|4	0	0	0	0	0	-18.54	1.19	0.56	0.9468	0.0024	0.1361	0.38542
pEFGP_nsp12_P323	P07355	ANXA2	0|1|1|4|4	10	2	5	1|1|0|3|0	0.34	0.86	0.34	0.86	0.34	-3.29	2	0.35	0.751	0.0008	0.1958	0.36598
pEFGP_nsp12_P323	P04439	HLA-A	0|1|1|1|0	3	0.6	5	0|0|0|0|0	0	0	0	0	0	-0.35	6	0.57	0.6713	0.0002	0.2384	0.37057
pEFGP_nsp12_P323	P62851	RPS25	1|1|2|2|1	7	1.4	5	2|2|0|2|2	0.03	0.07	0.03	0.07	0.03	-4.14	0.87	0.55	0.9897	0.0016	0.1247	0.39084
pEFGP_nsp12_P323	P81605	DCD	2|4|4|4|5	19	3.8	5	4|4|1|5|3	0	0.01	0	0.01	0	-9.11	1.12	0.55	0.9815	0.0052	0.1494	0.40525
pEFGP_nsp12_P323	P05109	S100A8	1|2|1|1|2	7	1.4	5	2|2|0|2|1	0.05	0.13	0.05	0.13	0.05	-3.42	1	0.54	0.9425	0.0024	0.1502	0.39377
pEFGP_nsp12_P323	Q07065	CKAP4	7|1|2|15|7	32	6.4	5	0|0|0|10|13	0.15	0.75	0.15	0.75	0.15	-15.13	1.39	0.52	0.8427	0.0015	0.1505	0.3632
pEFGP_nsp12_P323	P32969	RPL9P8	1|1|2|5|0	9	1.8	5	0|0|0|5|2	0.21	0.83	0.21	0.83	0.21	-4.8	1.29	0.4	0.7948	0.0012	0.1794	0.36819
pEFGP_nsp12_P323	P39019	RPS19	0|2|2|4|1	9	1.8	5	1|0|0|1|1	0.47	0.97	0.47	0.97	0.47	-2.15	3	0.22	0.8229	0.0017	0.1774	0.3755
pEFGP_nsp12_P323	Q9C0D9	SELENOI	1|1|0|2|1	5	1	5	0|1|0|1|1	0.14	0.69	0.14	0.69	0.14	-2.15	1.67	0.53	0.8552	0.0004	0.1982	0.39975
pEFGP_nsp12_P323	Q08554	DSC1	0|1|2|1|2	6	1.2	5	2|0|0|0|0	0.33	0.83	0.33	0.83	0.33	-1.51	3	0.35	0.8172	0.0002	0.2359	0.41383
pEFGP_nsp12_P323	Q9Y3E5	PTRH2	0|0|0|1|1	2	0.4	5	0|0|0|1|0	0	0	0	0	0	-0.69	2	0.57	0.4207	0.0003	0.225	0.28403
pEFGP_nsp12_P323	P02533	KRT14	9|26|34|23|26	118	23.6	5	25|26|6|25|19	0	0	0	0	0	-60.89	1.17	0.57	0.9691	0.0074	0.1398	0.39483
pEFGP_nsp12_P323	P62753	RPS6	0|1|5|7|0	13	2.6	5	0|0|0|1|2	0.4	1	0.4	1	0.4	-2.17	4.33	0.26	0.5957	0.0013	0.2449	0.35172
pEFGP_nsp12_P323	P33778	H2BC3	2|6|4|6|6	24	4.8	5	2|11|0|9|15	0	0	0	0	0	-24.46	0.65	0.57	0.9667	0.0057	0.149	0.40046
pEFGP_nsp12_P323	O94905	ERLIN2	3|1|0|6|2	12	2.4	5	0|0|0|2|4	0.37	0.92	0.37	0.92	0.37	-3.96	2	0.33	0.7872	0.001	0.1572	0.35065
pEFGP_nsp12_P323	Q9BVP2	GNL3	0|2|1|0|1	4	0.8	5	0|0|0|1|1	0.16	0.81	0.16	0.81	0.16	-1.43	2	0.52	0.6227	0.0002	0.2221	0.3444
pEFGP_nsp12_P323	P31151	S100A7	0|1|2|0|1	4	0.8	5	0|1|0|2|0	0.14	0.7	0.14	0.7	0.14	-2.17	1.33	0.52	0.6659	0.0012	0.3272	0.42978
pEFGP_nsp12_P323	Q9P2E9	RRBP1	0|0|0|2|0	2	0.4	5	0|0|0|0|0	0.2	0.99	0.2	0.99	0.2	-0.35	4	0.45	0	0	0.0971	0.06654
pEFGP_nsp12_P323	P22626	HNRNPA2B1	1|1|2|6|3	13	2.6	5	0|2|0|11|10	0	0	0	0	0	-15.27	0.57	0.56	0.9228	0.001	0.1523	0.38909
pEFGP_nsp12_P323	P02538	KRT6A	3|9|17|8|16	53	10.6	5	16|11|0|19|12	0	0	0	0	0	-39.55	0.91	0.57	0.9288	0.0028	0.1334	0.37803
pEFGP_nsp12_P323	P35527	KRT9	11|54|75|82|30	252	50.4	5	33|53|16|67|41	0	0	0	0	0	-145.99	1.2	0.57	0.9363	0.0113	0.1213	0.37209
pEFGP_nsp12_P323	Q7L2E3	DHX30	0|0|2|7|1	10	2	5	0|0|0|0|0	0.4	1	0.4	1	0.4	-0.35	20	0.26	0.5496	0.0002	0.2162	0.31778
pEFGP_nsp12_P323	P49207	RPL34	0|0|1|1|1	3	0.6	5	0|0|0|1|0	0	0	0	0	0	-0.69	3	0.57	0.6759	0.0007	0.199	0.34496
pEFGP_nsp12_P323	P63261	ACTG1	17|41|85|160|37	340	68	5	18|21|26|103|56	0	0.02	0	0.02	0	-141.98	1.52	0.55	0.9138	0.024	0.1222	0.36586
pEFGP_nsp12_P323	Q9HD20	ATP13A1	1|0|0|0|2	3	0.6	5	0|0|0|0|0	0.2	0.99	0.2	0.99	0.2	-0.35	6	0.45	0.4199	0.0001	0.266	0.31192
pEFGP_nsp12_P323	Q13045	FLII	0|0|4|9|1	14	2.8	5	0|0|0|4|0	0.38	0.98	0.38	0.98	0.38	-3.19	3.5	0.33	0.5578	0.0003	0.2154	0.31973
pEFGP_nsp12_P323	P04264	KRT1	23|77|99|102|70	371	74.2	5	72|104|30|94|69	0	0	0	0	0	-248.06	1.01	0.57	0.9712	0.0165	0.1087	0.37425
pEFGP_nsp12_P323	O75643	SNRNP200	0|1|1|0|1	3	0.6	5	0|0|0|0|3	0	0	0	0	0	-2.35	1	0.57	0.6787	0	0.1357	0.30241
pEFGP_nsp12_P323	P62805	HIST1H4L	3|5|3|5|7	23	4.6	5	3|5|2|12|17	0	0	0	0	0	-23.8	0.59	0.57	0.9626	0.0069	0.1282	0.38491
pEFGP_nsp12_P323	P00403	MT-CO2	1|1|1|3|1	7	1.4	5	1|1|1|1|2	0.11	0.53	0.11	0.53	0.11	-2.7	1.17	0.54	0.966	0.0009	0.1261	0.3845
pEFGP_nsp12_P323	P61009	SPCS3	1|1|0|1|2	5	1	5	1|1|0|1|1	0.11	0.54	0.11	0.54	0.11	-2.87	1.25	0.53	0.8196	0.0009	0.1698	0.36928
pEFGP_nsp12_P323	P61026	RAB10	2|0|1|2|4	9	1.8	5	1|2|0|0|2	0.32	0.88	0.32	0.88	0.32	-3.39	1.8	0.36	0.7662	0.0014	0.1418	0.33362
pEFGP_nsp12_P323	P51659	HSD17B4	1|0|1|1|0	3	0.6	5	0|0|0|1|2	0	0	0	0	0	-2.17	1	0.57	0.6556	0.0001	0.0786	0.25617
pEFGP_nsp12_P323	Q9NPA0	EMC7	1|0|0|1|2	4	0.8	5	0|0|0|1|2	0.14	0.7	0.14	0.7	0.14	-2.17	1.33	0.52	0.6324	0.0005	0.2403	0.35984
pEFGP_nsp12_P323	Q14671	PUM1	0|0|1|0|2	3	0.6	5	0|0|0|0|0	0.2	0.99	0.2	0.99	0.2	-0.35	6	0.45	0.3772	0.0001	0.3616	0.36423
pEFGP_nsp12_P323	P62140	PPP1CB	1|0|1|1|0	3	0.6	5	0|0|0|1|1	0	0	0	0	0	-1.43	1.5	0.57	0.6556	0.0003	0.1842	0.32853
pEFGP_nsp12_P323	P09601	HMOX1	1|0|0|0|3	4	0.8	5	0|0|0|0|0	0.2	1	0.2	1	0.2	-0.35	8	0.43	0.3867	0.0005	0.1915	0.25063
pEFGP_nsp12_P323	P62847	RPS24	0|1|3|3|0	7	1.4	5	0|0|0|2|3	0.28	0.7	0.28	0.7	0.28	-3.15	1.4	0.38	0.6503	0.0013	0.1979	0.33634
pEFGP_nsp12_P323	P68431	H3C1	2|6|2|3|6	19	3.8	5	2|6|2|7|8	0	0	0	0	0	-15.18	0.76	0.56	0.9101	0.0044	0.1429	0.37879
pEFGP_nsp12_P323	O43615	TIMM44	0|1|0|1|1	3	0.6	5	0|0|0|0|0	0	0	0	0	0	-0.35	6	0.57	0.6715	0.0002	0.1727	0.32557
pEFGP_nsp12_P323	P60660	MYL6	1|0|14|16|3	34	6.8	5	0|0|1|13|8	0.32	0.86	0.32	0.86	0.32	-17.19	1.55	0.36	0.6971	0.0056	0.1675	0.32993
pEFGP_nsp12_P323	Q569K6	CCDC157	0|1|0|0|0	1	0.2	5	0|0|0|0|0	0	0	0	0	0	-0.35	2	0.57	0	0	0.57	0.39074
pEFGP_nsp12_P323	P05556	ITGB1	0|0|0|1|1	2	0.4	5	0|0|0|0|0	0	0	0	0	0	-0.35	4	0.57	0.4207	0.0001	0.3806	0.39072
pEFGP_nsp12_P323	O43795	MYO1B	3|0|21|37|6	67	13.4	5	0|0|2|16|16	0.3	0.98	0.3	0.98	0.3	-27.67	1.97	0.37	0.7211	0.0015	0.1606	0.33259
pEFGP_nsp12_P323	P43686	PSMC4	1|0|0|0|0	1	0.2	5	0|0|0|0|0	0	0	0	0	0	-0.35	2	0.57	0	0.0001	0.2498	0.17123
pEFGP_nsp12_P323	P07195	LDHB	1|0|1|1|1	4	0.8	5	2|1|0|0|0	0	0	0	0	0	-2.17	1.33	0.57	0.8412	0.0004	0.1376	0.35386
pEFGP_nsp12_P323	P67775	PPP2CA	0|2|0|0|1	3	0.6	5	0|0|0|0|0	0.2	0.99	0.2	0.99	0.2	-0.35	6	0.45	0.3855	0.0003	0.3111	0.33224
pEFGP_nsp12_P323	P10412	HIST1H1E	1|2|0|1|1	5	1	5	0|1|0|3|9	0	0	0	0	0	-9.66	0.38	0.57	0.8061	0.0008	0.1598	0.35822
pEFGP_nsp12_P323	Q04837	SSBP1	0|1|4|8|0	13	2.6	5	0|0|0|3|3	0.35	0.98	0.35	0.98	0.35	-4.04	2.17	0.34	0.5815	0.0021	0.2024	0.31814
pEFGP_nsp12_P323	P05198	EIF2S1	0|0|5|1|0	6	1.2	5	0|0|0|1|0	0.2	1	0.2	1	0.2	-0.69	6	0.41	0.2543	0.0005	0.1437	0.17697
pEFGP_nsp12_P323	P02768	ALB	6|8|7|10|9	40	8	5	8|9|10|11|11	0	0	0	0	0	-26.34	0.82	0.57	0.9925	0.002	0.0847	0.3643
pEFGP_nsp12_P323	O15260	SURF4	0|0|2|2|1	5	1	5	1|0|0|1|2	0.22	0.54	0.22	0.54	0.22	-2.87	1.25	0.39	0.6692	0.0005	0.2091	0.34982
pEFGP_nsp12_P323	P62258	YWHAE	0|0|1|0|0	1	0.2	5	0|0|0|0|0	0	0	0	0	0	-0.35	2	0.57	0	0.0001	0.2947	0.20205
pEFGP_nsp12_P323	P29508	SERPINB3	0|0|0|0|4	4	0.8	5	0|1|0|0|0	0.2	1	0.2	1	0.2	-0.69	4	0.42	0	0.0003	0.4068	0.27887
pEFGP_nsp12_P323	Q9UL25	RAB21	0|0|0|1|1	2	0.4	5	0|0|0|0|0	0	0	0	0	0	-0.35	4	0.57	0.4207	0.0002	0.1815	0.25424
pEFGP_nsp12_P323	P11233	RALA	2|0|0|1|0	3	0.6	5	0|0|0|0|1	0.19	0.95	0.19	0.95	0.19	-0.69	3	0.5	0.3128	0.0005	0.2789	0.2877
pEFGP_nsp12_P323	Q969N2	PIGT	1|0|0|0|1	2	0.4	5	0|0|0|0|0	0	0	0	0	0	-0.35	4	0.57	0.4229	0.0001	0.1348	0.22292
pEFGP_nsp12_P323	Q13148	TARDBP	0|0|0|0|1	1	0.2	5	0|0|0|0|0	0	0	0	0	0	-0.35	2	0.57	0	0.0001	0.2092	0.1434
pEFGP_nsp12_P323	Q01469	FABP5	0|0|1|1|3	5	1	5	1|0|0|2|1	0.16	0.8	0.16	0.8	0.16	-2.87	1.25	0.52	0.5426	0.001	0.178	0.28941
pEFGP_nsp12_P323	O00159	MYO1C	1|0|25|42|5	73	14.6	5	0|0|1|20|15	0.35	0.98	0.35	0.98	0.35	-29.24	2.03	0.34	0.6298	0.0017	0.1621	0.30544
pEFGP_nsp12_P323	P35268	RPL22	0|3|4|2|2	11	2.2	5	3|1|1|3|3	0.03	0.13	0.03	0.13	0.03	-8.48	1	0.55	0.8244	0.0025	0.0999	0.32283
pEFGP_nsp12_P323	Q15005	SPCS2	0|2|3|6|1	12	2.4	5	2|3|0|5|4	0.04	0.22	0.04	0.22	0.04	-11.09	0.86	0.54	0.7943	0.0014	0.1215	0.32839
pEFGP_nsp12_P323	P11182	DBT	4|0|0|3|3	10	2	5	0|1|0|9|9	0	0	0	0	0	-14.82	0.53	0.56	0.6324	0.0007	0.2109	0.33974
pEFGP_nsp12_P323	Q15046	KARS	0|0|2|0|1	3	0.6	5	0|0|0|0|0	0.2	0.99	0.2	0.99	0.2	-0.35	6	0.45	0.4105	0.0001	0.2033	0.26604
pEFGP_nsp12_P323	P06702	S100A9	1|0|1|1|5	8	1.6	5	1|4|0|1|0	0.18	0.88	0.18	0.88	0.18	-4.04	1.33	0.51	0.6499	0.0022	0.1956	0.33465
pEFGP_nsp12_P323	Q9NRL3	STRN4	0|2|1|0|0	3	0.6	5	0|0|0|0|0	0.2	0.99	0.2	0.99	0.2	-0.35	6	0.45	0.3657	0.0001	0.3626	0.36136
pEFGP_nsp12_P323	Q9BPW8	NIPSNAP1	0|3|2|0|0	5	1	5	0|0|0|0|0	0.4	1	0.4	1	0.4	-0.35	10	0.28	0.3967	0.0005	0.1655	0.23589
pEFGP_nsp12_P323	P47929	LGALS7	0|0|0|0|6	6	1.2	5	1|0|0|0|0	0.2	1	0.2	1	0.2	-0.69	6	0.41	0	0.0014	0.5181	0.35514
pEFGP_nsp12_P323	Q96S55	WRNIP1	4|1|0|0|0	5	1	5	0|0|0|0|0	0.2	1	0.2	1	0.2	-0.35	10	0.43	0.2805	0.0003	0.116	0.16607
pEFGP_nsp12_P323	Q13813	SPTAN1	0|0|0|2|0	2	0.4	5	0|0|0|0|0	0.2	0.99	0.2	0.99	0.2	-0.35	4	0.45	0	0	0.5126	0.35139
pEFGP_nsp12_P323	Q9P0I2	EMC3	0|0|0|1|0	1	0.2	5	0|0|0|0|0	0	0	0	0	0	-0.35	2	0.57	0	0.0001	0.5126	0.35139
pEFGP_nsp12_P323	P38919	EIF4A3	0|0|0|1|1	2	0.4	5	0|0|0|1|1	0	0	0	0	0	-1.43	1	0.57	0.4207	0.0001	0.3216	0.35028
pEFGP_nsp12_P323	Q9NYY8	FASTKD2	0|2|0|0|0	2	0.4	5	0|0|0|0|0	0.2	0.99	0.2	0.99	0.2	-0.35	4	0.45	0	0.0001	0.4229	0.28992
pEFGP_nsp12_P323	P20042	EIF2S2	0|0|6|0|0	6	1.2	5	0|0|0|0|1	0.2	1	0.2	1	0.2	-0.69	6	0.41	0	0.0005	0.1634	0.11201
pEFGP_nsp12_P323	P06753	TPM3	0|0|8|11|0	19	3.8	5	0|0|0|4|1	0.39	0.99	0.39	0.99	0.39	-2.94	3.8	0.31	0.4293	0.0016	0.1974	0.26779
pEFGP_nsp12_P323	Q13033	BAG6	0|15|3|1|2	21	4.2	5	0|0|0|0|0	0.6	1	0.6	1	0.6	-0.35	42	0.14	0.489	0.0009	0.2871	0.34769
pEFGP_nsp12_P323	P46781	RPS9	0|0|0|4|1	5	1	5	0|0|0|0|0	0.2	1	0.2	1	0.2	-0.35	10	0.43	0.3587	0.0006	0.2087	0.25374
pEFGP_nsp12_P323	P68400	CSNK2A1	0|0|2|0|1	3	0.6	5	0|0|0|1|1	0.16	0.81	0.16	0.81	0.16	-1.43	1.5	0.52	0.4105	0.0002	0.116	0.20619
pEFGP_nsp12_P323	Q8N1F7	NUP93	0|1|0|0|0	1	0.2	5	0|0|0|0|0	0	0	0	0	0	-0.35	2	0.57	0	0	0.1258	0.0862
pEFGP_nsp12_P323	P35579	MYH9	22|4|278|354|64	722	144.4	5	0|0|71|263|182	0	0	0	0	0	-437.73	1.4	0.57	0.7237	0.0092	0.1162	0.30302
pEFGP_nsp12_P323	P20290	BTF3	0|0|1|0|0	1	0.2	5	0|0|0|0|0	0	0	0	0	0	-0.35	2	0.57	0	0.0001	0.0915	0.06269
pEFGP_nsp12_P323	Q6P5R6	RPL22L1	0|1|3|0|1	5	1	5	1|1|0|1|2	0.14	0.69	0.14	0.69	0.14	-3.39	1	0.53	0.6239	0.0012	0.1123	0.26951
pEFGP_nsp12_P323	Q04695	KRT17	0|2|3|1|2	8	1.6	5	4|3|0|6|1	0	0.01	0	0.01	0	-10.95	0.57	0.56	0.8095	0.0005	0.0858	0.30857
pEFGP_nsp12_P323	P06396	GSN	0|0|3|7|1	11	2.2	5	0|0|0|5|0	0.35	0.95	0.35	0.95	0.35	-2.69	2.2	0.35	0.578	0.0003	0.124	0.26334
pEFGP_nsp12_P323	Q6UWP8	SBSN	0|0|0|1|2	3	0.6	5	0|1|0|0|0	0.19	0.95	0.19	0.95	0.19	-0.69	3	0.5	0.3549	0.0001	0.3363	0.34006
pEFGP_nsp12_P323	Q9NYL9	TMOD3	0|0|0|9|0	9	1.8	5	0|0|0|1|0	0.2	1	0.2	1	0.2	-0.69	9	0.4	0	0.0006	0.3715	0.25465
pEFGP_nsp12_P323	Q9Y608	LRRFIP2	0|0|0|2|0	2	0.4	5	0|0|0|1|0	0.19	0.95	0.19	0.95	0.19	-0.69	2	0.5	0	0.0001	0.1622	0.11119
pEFGP_nsp12_P323	P51809	VAMP7	0|0|0|1|1	2	0.4	5	0|0|0|0|1	0	0	0	0	0	-0.69	2	0.57	0.4207	0.0002	0.3047	0.33867
pEFGP_nsp12_P323	P46940	IQGAP1	1|0|0|5|1	7	1.4	5	0|0|0|0|0	0.2	1	0.2	1	0.2	-0.35	14	0.42	0.591	0.0001	0.0796	0.23688
pEFGP_nsp12_P323	P61160	ACTR2	0|0|3|6|0	9	1.8	5	0|0|0|3|0	0.37	0.97	0.37	0.97	0.37	-2.35	3	0.33	0.4114	0.0005	0.2288	0.28376
pEFGP_nsp12_P323	Q9BS26	ERP44	0|1|1|1|0	3	0.6	5	0|0|0|0|2	0	0	0	0	0	-1.51	1.5	0.57	0.6713	0.0002	0.1612	0.3176
pEFGP_nsp12_P323	P62841	RPS15	0|0|1|2|0	3	0.6	5	0|0|0|1|0	0.19	0.95	0.19	0.95	0.19	-0.69	3	0.5	0.4114	0.0005	0.2964	0.33012
pEFGP_nsp12_P323	Q8TED1	GPX8	0|0|0|0|1	1	0.2	5	0|0|0|0|0	0	0	0	0	0	-0.35	2	0.57	0	0.0001	0.2255	0.15459
pEFGP_nsp12_P323	P51991	HNRNPA3	0|0|1|0|1	2	0.4	5	0|0|0|1|2	0	0	0	0	0	-2.17	0.67	0.57	0.4283	0.0002	0.2282	0.28858
pEFGP_nsp12_P323	Q5T749	KPRP	0|2|0|4|1	7	1.4	5	1|2|0|2|1	0.21	0.8	0.21	0.8	0.21	-4.29	1.17	0.4	0.6355	0.0003	0.1339	0.28783
pEFGP_nsp12_P323	Q08945	SSRP1	0|1|1|0|1	3	0.6	5	0|0|0|3|8	0	0	0	0	0	-7.78	0.27	0.57	0.6787	0.0001	0.0968	0.27578
pEFGP_nsp12_P323	P19105	MYL12A	1|0|8|14|2	25	5	5	0|0|3|16|9	0.03	0.17	0.03	0.17	0.03	-22.46	0.89	0.54	0.7034	0.0036	0.1	0.28556
pEFGP_nsp12_P323	P46776	RPL27A	0|0|2|2|0	4	0.8	5	0|0|0|1|1	0.32	0.81	0.32	0.81	0.32	-1.43	2	0.36	0.428	0.0006	0.1606	0.24218
pEFGP_nsp12_P323	Q12906	ILF3	0|1|0|1|1	3	0.6	5	0|0|0|2|3	0	0	0	0	0	-3.15	0.6	0.57	0.6715	0.0001	0.1262	0.29366
pEFGP_nsp12_P323	O75369	FLNB	0|0|0|1|0	1	0.2	5	0|0|0|0|0	0	0	0	0	0	-0.35	2	0.57	0	0	0.4554	0.31218
pEFGP_nsp12_P323	Q9BXW7	HDHD5	0|0|0|1|0	1	0.2	5	0|0|0|0|0	0	0	0	0	0	-0.35	2	0.57	0	0.0001	0.1483	0.10168
pEFGP_nsp12_P323	Q9P2W9	STX18	0|0|0|1|0	1	0.2	5	0|0|0|0|0	0	0	0	0	0	-0.35	2	0.57	0	0.0001	0.4554	0.31218
pEFGP_nsp12_P323	O14974	PPP1R12A	0|0|1|6|0	7	1.4	5	0|0|0|1|0	0.2	1	0.2	1	0.2	-0.69	7	0.41	0.2805	0.0002	0.176	0.20717
pEFGP_nsp12_P323	Q9Y3A3	MOB4	0|1|0|0|1	2	0.4	5	0|0|0|0|0	0	0	0	0	0	-0.35	4	0.57	0.4299	0.0003	0.2383	0.29602
pEFGP_nsp12_P323	Q13423	NNT	0|0|0|1|2	3	0.6	5	0|0|0|0|0	0.2	0.99	0.2	0.99	0.2	-0.35	6	0.45	0.3549	0.0001	0.1366	0.20316
pEFGP_nsp12_P323	Q6YN16	HSDL2	1|0|0|0|0	1	0.2	5	0|0|0|0|0	0	0	0	0	0	-0.35	2	0.57	0	0.0001	0.2287	0.15678
pEFGP_nsp12_P323	P35580	MYH10	3|0|125|189|17	334	66.8	5	0|0|27|142|79	0.02	0.1	0.02	0.1	0.02	-218.18	1.35	0.55	0.5931	0.0041	0.1177	0.26368
pEFGP_nsp12_P323	P36873	PPP1CC	0|0|2|7|0	9	1.8	5	0|0|0|4|2	0.25	0.95	0.25	0.95	0.25	-3.96	1.5	0.38	0.3535	0.0006	0.2138	0.25565
pEFGP_nsp12_P323	O15270	SPTLC2	0|0|1|0|0	1	0.2	5	0|0|0|0|0	0	0	0	0	0	-0.35	2	0.57	0	0	0.3116	0.21364
pEFGP_nsp12_P323	Q8NE71	ABCF1	0|0|1|0|0	1	0.2	5	0|0|0|0|0	0	0	0	0	0	-0.35	2	0.57	0	0	0.096	0.06579
pEFGP_nsp12_P323	Q96QD8	SLC38A2	0|1|0|1|0	2	0.4	5	0|0|0|0|1	0	0	0	0	0	-0.69	2	0.57	0.4146	0.0001	0.2101	0.27194
pEFGP_nsp12_P323	Q9ULV4	CORO1C	0|0|8|15|1	24	4.8	5	0|0|0|11|6	0.25	0.94	0.25	0.94	0.25	-12.88	1.41	0.38	0.5254	0.0012	0.1154	0.24119
pEFGP_nsp12_P323	Q14108	SCARB2	1|0|0|0|0	1	0.2	5	0|0|0|0|0	0	0	0	0	0	-0.35	2	0.57	0	0.0001	0.292	0.20017
pEFGP_nsp12_P323	P63167	DYNLL1	0|0|1|1|0	2	0.4	5	0|0|0|0|0	0	0	0	0	0	-0.35	4	0.57	0.428	0.0005	0.2191	0.28228
pEFGP_nsp12_P323	Q15233	NONO	0|0|5|2|0	7	1.4	5	0|0|0|0|1	0.39	1	0.39	1	0.39	-0.69	7	0.31	0.3489	0.0004	0.1616	0.2184
pEFGP_nsp12_P323	P38159	RBMX	1|0|0|2|2	5	1	5	0|0|0|6|14	0	0	0	0	0	-15.24	0.25	0.57	0.6726	0.0004	0.1309	0.29723
pEFGP_nsp12_P323	Q9UM54	MYO6	0|0|35|75|5	115	23	5	0|0|5|44|28	0.2	0.98	0.2	0.98	0.2	-65.42	1.49	0.5	0.5196	0.0021	0.1344	0.2525
pEFGP_nsp12_P323	P47985	UQCRFS1	0|0|0|0|1	1	0.2	5	0|0|0|0|1	0	0	0	0	0	-0.69	1	0.57	0	0.0001	0.4308	0.2953
pEFGP_nsp12_P323	Q92520	FAM3C	0|0|0|1|1	2	0.4	5	0|0|0|0|0	0	0	0	0	0	-0.35	4	0.57	0.4207	0.0002	0.1947	0.26326
pEFGP_nsp12_P323	Q99714	HSD17B10	0|0|0|2|1	3	0.6	5	0|0|0|2|3	0.09	0.44	0.09	0.44	0.09	-3.15	0.6	0.54	0.4223	0.0003	0.1709	0.24741
pEFGP_nsp12_P323	Q15717	ELAVL1	0|0|1|1|0	2	0.4	5	0|0|0|1|1	0	0	0	0	0	-1.43	1	0.57	0.428	0.0001	0.1492	0.23434
pEFGP_nsp12_P323	Q9Y305	ACOT9	0|1|0|0|0	1	0.2	5	0|0|0|0|0	0	0	0	0	0	-0.35	2	0.57	0	0.0001	0.1052	0.0721
pEFGP_nsp12_P323	Q96II8	LRCH3	0|0|2|7|0	9	1.8	5	0|0|0|1|0	0.39	1	0.39	1	0.39	-0.69	9	0.31	0.3535	0.0003	0.1871	0.23734
pEFGP_nsp12_P323	P61158	ACTR3	0|0|1|13|0	14	2.8	5	0|0|0|4|0	0.2	1	0.2	1	0.2	-3.19	3.5	0.44	0.1804	0.0007	0.2549	0.23041
pEFGP_nsp12_P323	O94973	AP2A2	1|0|0|0|0	1	0.2	5	0|0|0|0|0	0	0	0	0	0	-0.35	2	0.57	0	0	0.2108	0.14448
pEFGP_nsp12_P323	Q69YQ0	SPECC1L	0|0|0|9|0	9	1.8	5	0|0|0|1|1	0.2	1	0.2	1	0.2	-1.43	4.5	0.41	0	0.0002	0.2899	0.19875
pEFGP_nsp12_P323	P59998	ARPC4	0|0|3|5|0	8	1.6	5	0|0|0|5|3	0.22	0.76	0.22	0.76	0.22	-5.74	1	0.39	0.4226	0.0011	0.1491	0.23262
pEFGP_nsp12_P323	Q9BWF3	RBM4	0|0|0|3|0	3	0.6	5	0|0|0|0|0	0.2	1	0.2	1	0.2	-0.35	6	0.43	0	0.0002	0.4153	0.28466
pEFGP_nsp12_P323	Q8TCJ2	STT3B	1|0|0|3|0	4	0.8	5	0|0|0|1|1	0.19	0.95	0.19	0.95	0.19	-1.43	2	0.51	0.4173	0.0001	0.1546	0.23475
pEFGP_nsp12_P323	Q16643	DBN1	0|0|8|33|0	41	8.2	5	0|0|0|15|11	0.2	0.98	0.2	0.98	0.2	-20.52	1.58	0.45	0.3321	0.0014	0.1493	0.20481
pEFGP_nsp12_P323	O94832	MYO1D	0|0|8|23|0	31	6.2	5	0|0|0|14|0	0.34	0.98	0.34	0.98	0.34	-10.19	2.21	0.35	0.3771	0.0007	0.1556	0.22302
pEFGP_nsp12_P323	P08754	GNAI3	0|0|1|6|0	7	1.4	5	0|0|0|1|4	0.19	0.94	0.19	0.94	0.19	-2.94	1.4	0.51	0.2805	0.0004	0.1743	0.20604
pEFGP_nsp12_P323	O43390	HNRNPR	0|0|0|1|0	1	0.2	5	0|0|0|0|0	0	0	0	0	0	-0.35	2	0.57	0	0	0.3977	0.27265
pEFGP_nsp12_P323	P55011	SLC12A2	0|0|0|1|0	1	0.2	5	0|0|0|0|0	0	0	0	0	0	-0.35	2	0.57	0	0	0.1418	0.09722
pEFGP_nsp12_P323	Q7L0Y3	TRMT10C	0|0|0|1|0	1	0.2	5	0|0|0|0|0	0	0	0	0	0	-0.35	2	0.57	0	0.0001	0.2249	0.15417
pEFGP_nsp12_P323	Q96N67	DOCK7	0|0|3|24|1	28	5.6	5	0|0|0|10|4	0.2	0.99	0.2	0.99	0.2	-10.5	2	0.4	0.3515	0.0003	0.1464	0.20881
pEFGP_nsp12_P323	Q16891	IMMT	0|0|0|2|1	3	0.6	5	0|0|0|0|2	0.17	0.83	0.17	0.83	0.17	-1.51	1.5	0.51	0.4223	0.0001	0.0817	0.1863
pEFGP_nsp12_P323	Q9UHB6	LIMA1	0|0|8|28|0	36	7.2	5	0|0|0|15|10	0.2	0.98	0.2	0.98	0.2	-19.6	1.44	0.5	0.3535	0.0011	0.14	0.20505
pEFGP_nsp12_P323	Q96AA3	RFT1	0|0|0|1|0	1	0.2	5	0|0|0|0|0	0	0	0	0	0	-0.35	2	0.57	0	0	0.2086	0.14299
pEFGP_nsp12_P323	Q9H7Z7	PTGES2	0|0|0|1|0	1	0.2	5	0|0|0|0|0	0	0	0	0	0	-0.35	2	0.57	0	0.0001	0.1776	0.12178
pEFGP_nsp12_P323	P30101	PDIA3	1|0|0|0|0	1	0.2	5	0|0|0|0|1	0	0	0	0	0	-0.69	1	0.57	0	0.0001	0.2679	0.18364
pEFGP_nsp12_P323	Q03252	LMNB2	0|0|1|0|0	1	0.2	5	0|0|0|0|1	0	0	0	0	0	-0.69	1	0.57	0	0	0.3884	0.26625
pEFGP_nsp12_P323	Q9Y277	VDAC3	0|0|0|2|1	3	0.6	5	0|0|0|1|3	0.12	0.61	0.12	0.61	0.12	-3.05	0.75	0.53	0.4223	0.0003	0.1511	0.23385
pEFGP_nsp12_P323	P62318	SNRPD3	0|0|1|1|0	2	0.4	5	0|0|0|1|1	0	0	0	0	0	-1.43	1	0.57	0.428	0.0004	0.124	0.21702
pEFGP_nsp12_P323	Q02878	RPL6	0|0|1|2|0	3	0.6	5	0|0|0|1|0	0.19	0.95	0.19	0.95	0.19	-0.69	3	0.5	0.4114	0.0002	0.1148	0.20559
pEFGP_nsp12_P323	Q15836	VAMP3	0|0|0|0|1	1	0.2	5	0|0|0|0|0	0	0	0	0	0	-0.35	2	0.57	0	0.0003	0.2391	0.16394
pEFGP_nsp12_P323	P12956	XRCC6	0|0|0|6|0	6	1.2	5	0|0|0|0|0	0.2	1	0.2	1	0.2	-0.35	12	0.42	0	0.0002	0.2543	0.1743
pEFGP_nsp12_P323	Q9H0U3	MAGT1	0|0|0|2|1	3	0.6	5	0|1|0|1|1	0.14	0.69	0.14	0.69	0.14	-2.15	1	0.53	0.4223	0.0002	0.1001	0.19889
pEFGP_nsp12_P323	P47756	CAPZB	0|0|1|13|0	14	2.8	5	0|0|0|6|1	0.2	0.99	0.2	0.99	0.2	-4.66	2	0.45	0.1804	0.0011	0.2036	0.19525
pEFGP_nsp12_P323	Q7Z406	MYH14	0|0|4|25|1	30	6	5	0|0|1|18|3	0.19	0.97	0.19	0.97	0.19	-16.93	1.36	0.5	0.378	0.0003	0.1161	0.19619
pEFGP_nsp12_P323	P23284	PPIB	1|0|2|0|0	3	0.6	5	0|1|0|2|6	0.01	0.06	0.01	0.06	0.01	-6.63	0.33	0.55	0.4276	0.0004	0.077	0.18471
pEFGP_nsp12_P323	P52907	CAPZA1	0|0|1|9|1	11	2.2	5	0|0|1|8|2	0.18	0.9	0.18	0.9	0.18	-7.82	1	0.51	0.4299	0.0009	0.1106	0.20846
pEFGP_nsp12_P323	Q9P0J0	NDUFA13	0|0|0|0|1	1	0.2	5	0|0|0|0|0	0	0	0	0	0	-0.35	2	0.57	0	0.0002	0.3477	0.23832
pEFGP_nsp12_P323	Q9NRG9	AAAS	0|0|0|0|1	1	0.2	5	0|0|0|0|0	0	0	0	0	0	-0.35	2	0.57	0	0.0001	0.1243	0.0852
pEFGP_nsp12_P323	Q93008	USP9X	0|1|0|0|0	1	0.2	5	0|0|0|0|0	0	0	0	0	0	-0.35	2	0.57	0	0	0.1573	0.1078
pEFGP_nsp12_P323	Q8IWR0	ZC3H7A	0|0|0|1|0	1	0.2	5	0|0|0|0|0	0	0	0	0	0	-0.35	2	0.57	0	0	0.3446	0.23625
pEFGP_nsp12_P323	Q9Y3B3	TMED7	0|0|0|1|1	2	0.4	5	0|0|0|2|2	0	0	0	0	0	-2.94	0.5	0.57	0.4207	0.0002	0.1112	0.20601
pEFGP_nsp12_P323	Q9Y4I1	MYO5A	0|0|1|11|0	12	2.4	5	0|0|0|2|0	0.2	1	0.2	1	0.2	-1.51	6	0.43	0.2002	0.0001	0.1431	0.15988
pEFGP_nsp12_P323	P23246	SFPQ	0|0|4|1|0	5	1	5	0|0|0|1|2	0.19	0.96	0.19	0.96	0.19	-2.17	1.67	0.5	0.2851	0.0002	0.114	0.1661
pEFGP_nsp12_P323	O15143	ARPC1B	0|0|0|1|0	1	0.2	5	0|0|0|1|0	0	0	0	0	0	-0.69	1	0.57	0	0.0001	0.3285	0.22518
pEFGP_nsp12_P323	Q8WVV4	POF1B	0|0|0|0|1	1	0.2	5	0|0|0|0|0	0	0	0	0	0	-0.35	2	0.57	0	0.0001	0.3216	0.22047
pEFGP_nsp12_P323	Q92575	UBXN4	0|0|0|0|1	1	0.2	5	0|0|0|0|0	0	0	0	0	0	-0.35	2	0.57	0	0.0001	0.2081	0.14267
pEFGP_nsp12_P323	Q9BV81	EMC6	0|0|0|0|1	1	0.2	5	0|0|0|0|0	0	0	0	0	0	-0.35	2	0.57	0	0.0003	0.255	0.17479
pEFGP_nsp12_P323	P12035	KRT3	0|0|0|0|1	1	0.2	5	0|0|0|0|0	0	0	0	0	0	-0.35	2	0.57	0	0	0.2531	0.1735
pEFGP_nsp12_P323	Q9NVV0	TMEM38B	0|0|0|1|0	1	0.2	5	0|0|0|0|0	0	0	0	0	0	-0.35	2	0.57	0	0.0001	0.2431	0.16667
pEFGP_nsp12_P323	Q9P0K7	RAI14	0|0|0|5|0	5	1	5	0|0|0|0|0	0.2	1	0.2	1	0.2	-0.35	10	0.42	0	0.0001	0.1499	0.10277
pEFGP_nsp12_P323	O75251	NDUFS7	1|0|0|0|0	1	0.2	5	0|0|0|0|0	0	0	0	0	0	-0.35	2	0.57	0	0.0002	0.154	0.10558
pEFGP_nsp12_P323	P62826	RAN	0|0|1|0|2	3	0.6	5	0|2|0|2|3	0.03	0.13	0.03	0.13	0.03	-5.15	0.43	0.55	0.3772	0.0004	0.1019	0.18624
pEFGP_nsp12_P323	P21333	FLNA	0|0|0|2|0	2	0.4	5	0|0|0|0|0	0.2	0.99	0.2	0.99	0.2	-0.35	4	0.45	0	0	0.1833	0.12562
pEFGP_nsp12_P323	Q8N1N4	KRT78	0|1|0|0|1	2	0.4	5	2|1|0|0|0	0	0	0	0	0	-2.17	0.67	0.57	0.4299	0.0001	0.095	0.19778
pEFGP_nsp12_P323	Q07157	TJP1	0|0|0|3|0	3	0.6	5	0|0|0|0|0	0.2	1	0.2	1	0.2	-0.35	6	0.43	0	0	0.2118	0.14519
pEFGP_nsp12_P323	O75381	PEX14	0|0|0|1|0	1	0.2	5	0|0|0|0|0	0	0	0	0	0	-0.35	2	0.57	0	0.0001	0.1317	0.09028
pEFGP_nsp12_P323	Q6WCQ1	MPRIP	0|0|0|10|0	10	2	5	0|0|0|1|1	0.2	1	0.2	1	0.2	-1.43	5	0.41	0	0.0002	0.1732	0.11874
pEFGP_nsp12_P323	P61586	RHOA	0|1|0|0|0	1	0.2	5	0|0|0|0|0	0	0	0	0	0	-0.35	2	0.57	0	0.0002	0.176	0.12065
pEFGP_nsp12_P323	Q15363	TMED2	0|1|0|1|0	2	0.4	5	1|1|0|1|0	0	0	0	0	0	-2.15	0.67	0.57	0.4146	0.0003	0.0786	0.18181
pEFGP_nsp12_P323	Q12846	STX4	0|0|0|0|1	1	0.2	5	0|0|0|0|0	0	0	0	0	0	-0.35	2	0.57	0	0.0001	0.2287	0.15674
pEFGP_nsp12_P323	Q9NZT1	CALML5	0|1|1|0|0	2	0.4	5	2|1|0|2|0	0	0	0	0	0	-3.39	0.4	0.57	0.4249	0.0004	0.0594	0.17178
pEFGP_nsp12_P323	Q13867	BLMH	0|0|0|0|1	1	0.2	5	0|0|0|0|0	0	0	0	0	0	-0.35	2	0.57	0	0.0001	0.2688	0.18426
pEFGP_nsp12_P323	Q9Y3A6	TMED5	0|0|0|2|0	2	0.4	5	0|1|0|0|0	0.19	0.95	0.19	0.95	0.19	-0.69	2	0.5	0	0.0002	0.2265	0.15526
pEFGP_nsp12_P323	Q08188	TGM3	0|0|0|0|4	4	0.8	5	1|0|0|0|0	0.2	1	0.2	1	0.2	-0.69	4	0.42	0	0.0002	0.2514	0.17235
pEFGP_nsp12_P323	P28289	TMOD1	0|0|0|2|0	2	0.4	5	0|0|0|1|0	0.19	0.95	0.19	0.95	0.19	-0.69	2	0.5	0	0.0001	0.1882	0.12899
pEFGP_nsp12_P323	Q12965	MYO1E	0|0|0|5|0	5	1	5	0|0|0|1|0	0.2	1	0.2	1	0.2	-0.69	5	0.41	0	0.0001	0.2085	0.14293
pEFGP_nsp12_P323	O60831	PRAF2	0|0|0|1|0	1	0.2	5	0|0|0|0|0	0	0	0	0	0	-0.35	2	0.57	0	0.0001	0.0992	0.06803
pEFGP_nsp12_P323	P00167	CYB5A	0|0|0|1|0	1	0.2	5	0|0|0|0|1	0	0	0	0	0	-0.69	1	0.57	0	0.0002	0.2443	0.16748
pEFGP_nsp12_P323	P54920	NAPA	0|0|0|0|2	2	0.4	5	0|0|0|0|2	0.17	0.83	0.17	0.83	0.17	-1.51	1	0.51	0	0.0002	0.1537	0.10538
pEFGP_nsp12_P323	Q4VCS5	AMOT	0|0|0|6|0	6	1.2	5	0|0|0|1|0	0.2	1	0.2	1	0.2	-0.69	6	0.41	0	0.0001	0.1809	0.12399
pEFGP_nsp12_P323	Q9UET6	FTSJ1	0|0|0|1|0	1	0.2	5	0|0|0|0|0	0	0	0	0	0	-0.35	2	0.57	0	0.0001	0.1296	0.08887
pEFGP_nsp12_P323	Q969M3	YIPF5	0|0|0|2|0	2	0.4	5	0|0|0|0|0	0.2	0.99	0.2	0.99	0.2	-0.35	4	0.45	0	0.0002	0.179	0.12274
pEFGP_nsp12_P323	Q9Y256	RCE1	0|0|1|0|0	1	0.2	5	0|0|0|0|0	0	0	0	0	0	-0.35	2	0.57	0	0.0001	0.0737	0.05052
pEFGP_nsp12_P323	Q07020	RPL18	0|0|0|0|1	1	0.2	5	0|0|0|1|1	0	0	0	0	0	-1.43	0.5	0.57	0	0.0002	0.1445	0.09907
pEFGP_nsp12_P323	Q5J8M3	EMC4	0|0|0|1|0	1	0.2	5	0|0|0|0|0	0	0	0	0	0	-0.35	2	0.57	0	0.0001	0.0949	0.06505
pEFGP_nsp12_P323	O15144	ARPC2	0|0|0|1|0	1	0.2	5	0|0|0|0|0	0	0	0	0	0	-0.35	2	0.57	0	0.0001	0.1174	0.08046
pEFGP_nsp12_P323	Q5VSL9	STRIP1	0|1|0|0|0	1	0.2	5	0|0|0|0|0	0	0	0	0	0	-0.35	2	0.57	0	0	0.2058	0.1411
pEFGP_nsp12_P323	Q70EL1	USP54	0|1|0|0|0	1	0.2	5	0|0|0|0|0	0	0	0	0	0	-0.35	2	0.57	0	0	0.205	0.14052
pEFGP_nsp12_P323	Q9P2B4	CTTNBP2NL	0|1|0|0|0	1	0.2	5	0|0|0|0|0	0	0	0	0	0	-0.35	2	0.57	0	0.0001	0.2042	0.13998
pEFGP_nsp12_P323	Q12792	TWF1	0|0|0|1|0	1	0.2	5	0|0|0|1|0	0	0	0	0	0	-0.69	1	0.57	0	0.0001	0.1926	0.13206
pEFGP_nsp12_P323	Q8TB61	SLC35B2	0|0|1|0|0	1	0.2	5	0|0|0|0|0	0	0	0	0	0	-0.35	2	0.57	0	0.0001	0.0981	0.06723
pEFGP_nsp12_P323	Q92747	ARPC1A	0|0|0|3|0	3	0.6	5	0|0|0|4|0	0.17	0.84	0.17	0.84	0.17	-3.19	0.75	0.51	0	0.0002	0.1375	0.09426
pEFGP_nsp12_P323	P84103	SRSF3	0|0|0|2|0	2	0.4	5	0|0|0|2|2	0.11	0.56	0.11	0.56	0.11	-2.94	0.5	0.53	0	0.0003	0.1606	0.11007
pEFGP_nsp12_P323	O15145	ARPC3	0|0|0|2|0	2	0.4	5	0|0|0|3|0	0.16	0.78	0.16	0.78	0.16	-2.35	0.67	0.52	0	0.0002	0.1781	0.12208
pEFGP_nsp12_P323	O43815	STRN	0|1|0|0|0	1	0.2	5	0|0|0|0|0	0	0	0	0	0	-0.35	2	0.57	0	0	0.1246	0.08541
pEFGP_nsp12_P323	P13010	XRCC5	0|0|0|1|0	1	0.2	5	0|0|0|0|0	0	0	0	0	0	-0.35	2	0.57	0	0	0.1014	0.0695
pEFGP_nsp12_P323	Q9UHQ9	CYB5R1	0|1|0|0|0	1	0.2	5	0|0|0|0|0	0	0	0	0	0	-0.35	2	0.57	0	0.0001	0.1477	0.10122
pEFGP_nsp12_P323	Q15393	SF3B3	0|0|1|0|0	1	0.2	5	0|0|0|0|1	0	0	0	0	0	-0.69	1	0.57	0	0	0.1576	0.10804
pEFGP_nsp12_P323	Q9BZE1	MRPL37	0|0|0|1|0	1	0.2	5	0|0|0|0|0	0	0	0	0	0	-0.35	2	0.57	0	0.0001	0.0674	0.04618
pEFGP_nsp12_P323	O60716	CTNND1	0|0|0|1|0	1	0.2	5	0|0|0|1|1	0	0	0	0	0	-1.43	0.5	0.57	0	0	0.114	0.07812
pEFGP_nsp12_P323	Q15084	PDIA6	0|1|0|0|0	1	0.2	5	0|0|0|0|2	0	0	0	0	0	-1.51	0.5	0.57	0	0.0001	0.0228	0.01562
pEFGP_nsp12_P323	Q70UQ0	IKBIP	0|0|0|1|0	1	0.2	5	0|0|0|0|0	0	0	0	0	0	-0.35	2	0.57	0	0.0001	0.0507	0.03474
pEFGP_nsp12_P323	Q92544	TM9SF4	0|0|0|0|1	1	0.2	5	0|1|0|1|1	0	0	0	0	0	-2.15	0.33	0.57	0	0	0.1132	0.07759
pEFGP_nsp12_P323	Q10469	MGAT2	0|0|0|1|0	1	0.2	5	0|0|0|0|0	0	0	0	0	0	-0.35	2	0.57	0	0	0.0718	0.04921
pEFGP_nsp12_P323	P07339	CTSD	0|0|0|1|0	1	0.2	5	0|0|0|0|0	0	0	0	0	0	-0.35	2	0.57	0	0.0001	0.1167	0.07998
pEFGP_nsp12_P323	P08865	RPSA	0|0|0|1|0	1	0.2	5	0|0|0|0|2	0	0	0	0	0	-1.51	0.5	0.57	0	0.0001	0.0838	0.05748
pEFGP_nsp12_P323	Q16629	SRSF7	0|0|0|1|0	1	0.2	5	0|0|0|2|2	0	0	0	0	0	-2.94	0.25	0.57	0	0.0001	0.0998	0.06841
pEFGP_nsp12_P323	Q9ULX6	AKAP8L	0|1|0|0|0	1	0.2	5	0|0|0|0|0	0	0	0	0	0	-0.35	2	0.57	0	0.0001	0.0858	0.05879
pEFGP_nsp12_P323	P31944	CASP14	0|0|0|0|2	2	0.4	5	1|1|0|1|0	0.14	0.69	0.14	0.69	0.14	-2.15	0.67	0.53	0	0.0003	0.0732	0.05018
pEFGP_nsp12_P323	Q9Y5B9	SUPT16H	0|0|0|0|1	1	0.2	5	0|0|0|1|6	0	0	0	0	0	-4.66	0.14	0.57	0	0	0.0506	0.03472
pEFGP_nsp12_P323	P62995	TRA2B	0|0|1|0|0	1	0.2	5	0|0|0|1|5	0	0	0	0	0	-3.79	0.17	0.57	0	0.0001	0.0946	0.06485
pEFGP_nsp12_P323	P25311	AZGP1	0|0|0|0|1	1	0.2	5	1|0|0|1|0	0	0	0	0	0	-1.43	0.5	0.57	0	0.0001	0.0911	0.06244
pEFGP_nsp12_P323	P60174	TPI1	0|0|0|0|1	1	0.2	5	1|1|0|0|1	0	0	0	0	0	-2.15	0.33	0.57	0	0.0001	0.0839	0.05749
pEFGP_nsp12_P323	Q96PK6	RBM14	0|0|0|1|0	1	0.2	5	0|0|0|0|1	0	0	0	0	0	-0.69	1	0.57	0	0	0.0688	0.04717
pEFGP_nsp12_P323	P63244	RACK1	0|0|0|2|0	2	0.4	5	0|1|0|0|3	0.12	0.61	0.12	0.61	0.12	-3.05	0.5	0.53	0	0.0001	0.056	0.03836
pEFGP_nsp12_P323	O75390	CS	0|0|0|1|0	1	0.2	5	0|1|0|0|2	0	0	0	0	0	-2.17	0.33	0.57	0	0	0.0436	0.02987
pEFGP_nsp12_P323	P05089	ARG1	0|0|0|2|0	2	0.4	5	2|2|0|0|0	0.11	0.56	0.11	0.56	0.11	-2.94	0.5	0.53	0	0.0001	0.0524	0.03592
pEFGP_nsp12_P323	Q07955	SRSF1	0|0|0|1|0	1	0.2	5	0|0|0|2|5	0	0	0	0	0	-4.8	0.14	0.57	0	0.0001	0.0587	0.04023
pEFGP_nsp12_P323	Q14BN4	SLMAP	0|1|0|0|0	1	0.2	5	0|0|0|0|0	0	0	0	0	0	-0.35	2	0.57	0	0	0.0608	0.04171
pEFGP_nsp12_P323	P04075	ALDOA	0|0|0|0|1	1	0.2	5	1|3|0|0|1	0	0	0	0	0	-3.29	0.2	0.57	0	0.0001	0.0583	0.03996
pEFGP_nsp12_P323	Q15424	SAFB	0|0|0|1|0	1	0.2	5	0|0|0|3|5	0	0	0	0	0	-5.74	0.12	0.57	0	0	0.0509	0.03489
pEFGP_nsp12_P323	P58107	EPPK1	0|0|0|0|2	2	0.4	5	0|0|0|0|0	0.2	0.99	0.2	0.99	0.2	-0.35	4	0.45	0	0	0.041	0.02808
pEFGP_nsp12_P323	Q15517	CDSN	0|0|1|0|0	1	0.2	5	2|2|0|1|0	0	0	0	0	0	-3.39	0.2	0.57	0	0	0.0368	0.02523
pEFGP_nsp12_P323	P23528	CFL1	0|0|0|1|0	1	0.2	5	1|1|0|1|1	0	0	0	0	0	-2.87	0.25	0.57	0	0.0001	0.0245	0.01677
pEFGP_nsp12_P323	P50454	SERPINH1	7|21|14|14|16	72	14.4	5	0|0|0|0|0	1	1	1	1	1	12.69	144	0	0.9617	0.0052	0.4267	0.58925
pEGFP_nsp12_L323	Q8NEN9	PDZD8	1|5|1|0|3	10	2	5	0|0|0|0|0	0.4	1	0.4	1	0.4	-0.16	20	0.27	0.7041	0.0003	1	0.90275
pEGFP_nsp12_L323	Q8NBU5	ATAD1	0|0|2|2|1	5	1	5	0|0|0|0|0	0.4	0.99	0.4	0.99	0.4	-0.16	10	0.29	0.6719	0.0003	1	0.89282
pEGFP_nsp12_L323	Q92900	UPF1	0|1|1|1|0	3	0.6	5	0|0|0|0|0	0	0	0	0	0	-0.16	6	0.53	0.6699	0.0001	0.7451	0.71748
pEGFP_nsp12_L323	Q8IXB1	DNAJC10	1|1|0|1|0	3	0.6	5	0|0|0|0|0	0	0	0	0	0	-0.16	6	0.53	0.6688	0.0001	0.5561	0.58756
pEGFP_nsp12_L323	Q9ULX6	AKAP8L	1|2|0|3|4	10	2	5	0|0|0|0|0	0.6	1	0.6	1	0.6	-0.16	20	0.15	0.7891	0.0005	0.7319	0.74517
pEGFP_nsp12_L323	Q14BN4	SLMAP	5|7|0|0|4	16	3.2	5	0|0|0|0|0	0.6	1	0.6	1	0.6	-0.16	32	0.14	0.6636	0.0006	0.9392	0.84855
pEGFP_nsp12_L323	Q70UQ0	IKBIP	1|0|2|1|1	5	1	5	0|0|0|0|0	0.2	0.99	0.2	0.99	0.2	-0.16	10	0.41	0.8291	0.0004	0.3221	0.47662
pEGFP_nsp12_L323	Q9UHQ9	CYB5R1	1|1|0|2|2	6	1.2	5	0|0|0|0|0	0.4	0.99	0.4	0.99	0.4	-0.16	12	0.29	0.834	0.0006	0.744	0.76736
pEGFP_nsp12_L323	Q92520	FAM3C	1|1|1|2|1	6	1.2	5	0|0|0|0|0	0.2	0.99	0.2	0.99	0.2	2.35	12	0.41	0.9934	0.0007	0.6131	0.72675
pEGFP_nsp12_L323	P63167	DYNLL1	1|1|1|1|1	5	1	5	0|0|0|0|0	0	0	0	0	0	2.35	10	0.53	0.99	0.0016	0.6678	0.76328
pEGFP_nsp12_L323	Q8TB61	SLC35B2	1|1|1|1|0	4	0.8	5	0|0|0|0|0	0	0	0	0	0	-0.16	8	0.53	0.85	0.0003	0.4236	0.55267
pEGFP_nsp12_L323	Q8WW22	DNAJA4	1|0|0|0|1	2	0.4	5	0|0|0|0|0	0	0	0	0	0	-0.16	4	0.53	0.4307	0.0002	0.47	0.45508
pEGFP_nsp12_L323	O43707	ACTN4	0|0|1|1|0	2	0.4	5	0|0|0|0|0	0	0	0	0	0	-0.16	4	0.53	0.4266	0.0001	0.6287	0.56259
pEGFP_nsp12_L323	P09669	COX6C	0|0|1|1|0	2	0.4	5	0|0|0|0|0	0	0	0	0	0	-0.16	4	0.53	0.4266	0.0006	0.5021	0.4758
pEGFP_nsp12_L323	Q16186	ADRM1	0|1|1|0|0	2	0.4	5	0|0|0|0|0	0	0	0	0	0	-0.16	4	0.53	0.4252	0.0001	0.471	0.45408
pEGFP_nsp12_L323	Q15149	PLEC	0|0|1|2|0	3	0.6	5	0|0|0|0|0	0.2	0.99	0.2	0.99	0.2	-0.16	6	0.41	0.4144	0	1	0.81337
pEGFP_nsp12_L323	Q13190	STX5	0|1|0|1|0	2	0.4	5	0|0|0|0|0	0	0	0	0	0	-0.16	4	0.53	0.4122	0.0002	0.482	0.45763
pEGFP_nsp12_L323	Q9GZT3	SLIRP	1|2|0|0|0	3	0.6	5	0|0|0|0|0	0.2	0.99	0.2	0.99	0.2	-0.16	6	0.41	0.3915	0.0009	0.3304	0.34728
pEGFP_nsp12_L323	Q9H3U1	UNC45A	1|2|0|0|0	3	0.6	5	0|0|0|0|0	0.2	0.99	0.2	0.99	0.2	-0.16	6	0.41	0.3915	0.0001	0.2903	0.31982
pEGFP_nsp12_L323	Q8IXI1	RHOT2	0|2|0|1|0	3	0.6	5	0|0|0|0|0	0.2	0.99	0.2	0.99	0.2	-0.16	6	0.41	0.3377	0.0001	0.3798	0.36459
pEGFP_nsp12_L323	Q9BZE1	MRPL37	1|1|2|0|0	4	0.8	5	0|0|0|0|0	0.2	0.99	0.2	0.99	0.2	-0.16	8	0.41	0.6676	0.0003	0.3671	0.45766
pEGFP_nsp12_L323	Q13423	NNT	1|1|2|1|2	7	1.4	5	0|0|0|0|0	0.4	0.99	0.4	0.99	0.4	2.35	14	0.29	0.9531	0.0002	0.3327	0.52217
pEGFP_nsp12_L323	Q10469	MGAT2	0|3|1|0|1	5	1	5	0|0|0|0|0	0.2	1	0.2	1	0.2	-0.16	10	0.39	0.5647	0.0004	0.5305	0.5379
pEGFP_nsp12_L323	Q969M3	YIPF5	1|2|1|1|0	5	1	5	0|0|0|0|0	0.2	0.99	0.2	0.99	0.2	-0.16	10	0.41	0.7909	0.0006	0.6056	0.6592
pEGFP_nsp12_L323	Q8N5M9	JAGN1	2|1|2|3|3	11	2.2	5	0|0|0|0|0	0.79	1	0.79	1	0.79	2.35	22	0.06	0.9646	0.0017	0.3677	0.54967
pEGFP_nsp12_L323	P50454	SERPINH1	13|13|7|16|9	58	11.6	5	0|0|0|0|0	1	1	1	1	1	12.89	116	0	0.9739	0.004	0.3254	0.52353
pEGFP_nsp12_L323	O43815	STRN	1|3|0|0|1	5	1	5	0|0|0|0|0	0.2	1	0.2	1	0.2	-0.16	10	0.39	0.5846	0.0002	0.6046	0.59483
pEGFP_nsp12_L323	Q5J8M3	EMC4	0|0|1|1|1	3	0.6	5	0|0|0|0|0	0	0	0	0	0	-0.16	6	0.53	0.6715	0.0004	0.3474	0.44535
pEGFP_nsp12_L323	Q9Y256	RCE1	1|1|1|0|0	3	0.6	5	0|0|0|0|0	0	0	0	0	0	-0.16	6	0.53	0.6786	0.0003	0.2602	0.38774
pEGFP_nsp12_L323	P04181	OAT	1|2|3|5|3	14	2.8	5	0|0|0|0|0	0.8	1	0.8	1	0.8	2.35	28	0.06	0.9611	0.0009	0.3419	0.53092
pEGFP_nsp12_L323	P50402	EMD	5|6|6|7|4	28	5.6	5	0|0|0|3|2	0.94	0.98	0.94	0.98	0.94	1.9	5.6	0.01	0.993	0.0031	0.2528	0.47969
pEGFP_nsp12_L323	Q8NF91	SYNE1	1|1|1|1|1	5	1	5	0|0|0|0|0	0	0	0	0	0	2.35	10	0.53	0.99	0	0.236	0.46724
pEGFP_nsp12_L323	Q02878	RPL6	3|0|2|4|1	10	2	5	0|0|0|1|0	0.59	1	0.59	1	0.59	-0.5	10	0.18	0.8137	0.0009	0.437	0.55064
pEGFP_nsp12_L323	Q15233	NONO	3|1|6|4|1	15	3	5	0|0|0|0|1	0.6	1	0.6	1	0.6	0.9	15	0.14	0.9	0.0009	0.3735	0.53371
pEGFP_nsp12_L323	Q9BS26	ERP44	2|2|2|1|2	9	1.8	5	0|0|0|0|2	0.68	0.85	0.68	0.85	0.68	0.73	4.5	0.11	0.9601	0.0007	0.531	0.66022
pEFGP_nsp12_P323	P50402	EMD	4|4|7|6|4	25	5	5	0|0|0|3|2	0.89	0.98	0.89	0.98	0.89	1.71	5	0.01	0.9925	0.0029	0.2368	0.46854
pEGFP_nsp12_L323	Q96PK6	RBM14	0|0|2|3|2	7	1.4	5	0|0|0|0|1	0.58	1	0.58	1	0.58	-0.5	7	0.19	0.6796	0.0003	0.5693	0.59992
pEGFP_nsp12_L323	P49411	TUFM	28|28|19|26|20	121	24.2	5	2|2|0|6|5	1	1	1	1	1	7.38	8.07	0	0.9782	0.0079	0.2369	0.46426
pEFGP_nsp12_P323	P49411	TUFM	16|29|25|22|18	110	22	5	2|2|0|6|5	1	1	1	1	1	5.58	7.33	0	0.9797	0.0075	0.2255	0.45693
pEGFP_nsp12_L323	Q7L2E3	DHX30	2|1|6|6|1	16	3.2	5	0|0|0|0|0	0.6	1	0.6	1	0.6	2.35	32	0.15	0.8874	0.0003	0.3778	0.53279
pEGFP_nsp12_L323	Q9BPW8	NIPSNAP1	1|1|6|2|1	11	2.2	5	0|0|0|0|0	0.4	1	0.4	1	0.4	2.35	22	0.27	0.8369	0.001	0.3153	0.47439
pEGFP_nsp12_L323	Q9HD20	ATP13A1	1|1|1|1|1	5	1	5	0|0|0|0|0	0	0	0	0	0	2.35	10	0.53	0.99	0.0001	0.3689	0.55835
pEGFP_nsp12_L323	P04439	HLA-A	2|1|1|0|1	5	1	5	0|0|0|0|0	0.2	0.99	0.2	0.99	0.2	-0.16	10	0.41	0.8198	0.0004	0.4572	0.56631
pEGFP_nsp12_L323	Q12846	STX4	0|1|1|1|0	3	0.6	5	0|0|0|0|0	0	0	0	0	0	-0.16	6	0.53	0.6699	0.0003	0.5903	0.61134
pEGFP_nsp12_L323	P49368	CCT3	18|26|12|30|18	104	20.8	5	0|0|0|0|1	1	1	1	1	1	38.59	104	0	0.9705	0.0055	0.1785	0.4218
pEGFP_nsp12_L323	Q96S55	WRNIP1	1|3|4|1|2	11	2.2	5	0|0|0|0|0	0.6	1	0.6	1	0.6	2.35	22	0.15	0.9057	0.0005	0.1828	0.40479
pEGFP_nsp12_L323	P61586	RHOA	0|1|0|1|1	3	0.6	5	0|0|0|0|0	0	0	0	0	0	-0.16	6	0.53	0.6686	0.0005	0.4469	0.51261
pEGFP_nsp12_L323	P18031	PTPN1	1|2|2|1|2	8	1.6	5	0|0|0|0|0	0.59	0.99	0.59	0.99	0.59	2.35	16	0.17	0.9494	0.0005	0.3133	0.50771
pEGFP_nsp12_L323	Q6Y7W6	GIGYF2	1|1|1|1|1	5	1	5	0|0|0|0|0	0	0	0	0	0	2.35	10	0.53	0.99	0.0001	0.3359	0.53572
pEFGP_nsp12_P323	P49368	CCT3	17|16|17|17|12	79	15.8	5	0|0|0|0|1	1	1	1	1	1	38.4	79	0	0.978	0.0045	0.1473	0.40276
pEGFP_nsp12_L323	P48643	CCT5	18|26|16|32|14	106	21.2	5	0|0|0|0|0	1	1	1	1	1	23.65	212	0	0.9772	0.0056	0.1834	0.42725
pEGFP_nsp12_L323	P05090	APOD	0|11|0|0|0	11	2.2	5	0|0|0|0|0	0.2	1	0.2	1	0.2	-0.16	22	0.38	0	0.002	1	0.68552
pEGFP_nsp12_L323	O94898	LRIG2	0|5|0|0|0	5	1	5	0|0|0|0|0	0.2	1	0.2	1	0.2	-0.16	10	0.38	0	0.0002	1	0.68551
pEGFP_nsp12_L323	P06858	LPL	0|0|2|0|0	2	0.4	5	0|0|0|0|0	0.2	0.99	0.2	0.99	0.2	-0.16	4	0.41	0	0.0001	1	0.68551
pEGFP_nsp12_L323	P10909	CLU	0|4|0|0|0	4	0.8	5	0|0|0|0|0	0.2	1	0.2	1	0.2	-0.16	8	0.38	0	0.0003	1	0.68551
pEGFP_nsp12_L323	P27694	RPA1	0|0|2|0|0	2	0.4	5	0|0|0|0|0	0.2	0.99	0.2	0.99	0.2	-0.16	4	0.41	0	0.0001	0.4521	0.30994
pEGFP_nsp12_L323	P34897	SHMT2	0|0|3|0|0	3	0.6	5	0|0|0|0|0	0.2	1	0.2	1	0.2	-0.16	6	0.39	0	0.0002	0.3916	0.26843
pEGFP_nsp12_L323	P67870	CSNK2B	0|0|1|0|0	1	0.2	5	0|0|0|0|0	0	0	0	0	0	-0.16	2	0.53	0	0.0001	0.1288	0.0883
pEGFP_nsp12_L323	Q08722	CD47	0|0|0|0|1	1	0.2	5	0|0|0|0|0	0	0	0	0	0	-0.16	2	0.53	0	0.0001	0.4186	0.28696
pEGFP_nsp12_L323	Q14525	KRT33B	0|0|0|0|2	2	0.4	5	0|0|0|0|0	0.2	0.99	0.2	0.99	0.2	-0.16	4	0.41	0	0.0002	1	0.68551
pEGFP_nsp12_L323	Q8WVC6	DCAKD	0|0|1|0|0	1	0.2	5	0|0|0|0|0	0	0	0	0	0	-0.16	2	0.53	0	0.0001	0.3487	0.23901
pEGFP_nsp12_L323	Q92499	DDX1	0|0|0|1|0	1	0.2	5	0|0|0|0|0	0	0	0	0	0	-0.16	2	0.53	0	0	0.2181	0.1495
pEGFP_nsp12_L323	Q92896	GLG1	0|0|0|1|0	1	0.2	5	0|0|0|0|0	0	0	0	0	0	-0.16	2	0.53	0	0	0.1897	0.13005
pEGFP_nsp12_L323	Q96KC8	DNAJC1	0|0|0|1|0	1	0.2	5	0|0|0|0|0	0	0	0	0	0	-0.16	2	0.53	0	0	0.1789	0.12266
pEGFP_nsp12_L323	Q96P63	SERPINB12	0|0|0|0|2	2	0.4	5	0|0|0|0|0	0.2	0.99	0.2	0.99	0.2	-0.16	4	0.41	0	0.0002	0.4705	0.3225
pEGFP_nsp12_L323	Q9H845	ACAD9	0|0|1|0|0	1	0.2	5	0|0|0|0|0	0	0	0	0	0	-0.16	2	0.53	0	0	0.3205	0.21968
pEGFP_nsp12_L323	Q9NTJ3	SMC4	0|0|0|0|1	1	0.2	5	0|0|0|0|0	0	0	0	0	0	-0.16	2	0.53	0	0	0.136	0.0932
pEGFP_nsp12_L323	Q9UKV5	AMFR	0|1|0|0|0	1	0.2	5	0|0|0|0|0	0	0	0	0	0	-0.16	2	0.53	0	0.0001	0.248	0.16999
pEGFP_nsp12_L323	Q9UNF1	MAGED2	0|0|0|0|1	1	0.2	5	0|0|0|0|0	0	0	0	0	0	-0.16	2	0.53	0	0.0001	0.1021	0.06996
pEGFP_nsp12_L323	Q9Y295	DRG1	0|0|1|0|0	1	0.2	5	0|0|0|0|0	0	0	0	0	0	-0.16	2	0.53	0	0.0001	0.3823	0.26208
pEGFP_nsp12_L323	Q9Y4P3	TBL2	0|0|1|0|0	1	0.2	5	0|0|0|0|0	0	0	0	0	0	-0.16	2	0.53	0	0.0001	0.1363	0.09347
pEGFP_nsp12_L323	Q96II8	LRCH3	2|0|10|8|1	21	4.2	5	0|0|0|1|0	0.59	1	0.59	1	0.59	-0.5	21	0.17	0.7114	0.0007	0.4788	0.5477
pEGFP_nsp12_L323	Q9UHI6	DDX20	2|2|1|1|0	6	1.2	5	0|0|0|0|0	0.4	0.99	0.4	0.99	0.4	-0.16	12	0.29	0.7855	0.0002	0.4455	0.54773
pEGFP_nsp12_L323	P56192	MARS	1|1|0|2|1	5	1	5	0|0|0|0|0	0.2	0.99	0.2	0.99	0.2	-0.16	10	0.41	0.8582	0.0002	0.2115	0.4098
pEFGP_nsp12_P323	P48643	CCT5	10|21|14|14|11	70	14	5	0|0|0|0|0	1	1	1	1	1	17.38	140	0	0.9662	0.004	0.1322	0.38875
pEFGP_nsp12_P323	P48047	ATP5O	3|4|6|3|4	20	4	5	1|1|0|1|1	0.89	0.99	0.89	0.99	0.89	1.42	5	0.01	0.978	0.0029	0.2843	0.49662
pEGFP_nsp12_L323	P42704	LRPPRC	10|12|22|12|9	65	13	5	0|0|0|0|1	1	1	1	1	1	26.58	65	0	0.9723	0.0013	0.2122	0.44549
pEGFP_nsp12_L323	O75251	NDUFS7	0|1|1|0|1	3	0.6	5	0|0|0|0|0	0	0	0	0	0	-0.16	6	0.53	0.6785	0.0004	0.3333	0.43778
pEGFP_nsp12_L323	P13073	COX4I1	3|2|4|1|4	14	2.8	5	0|0|0|1|1	0.75	0.99	0.75	0.99	0.75	0.37	7	0.09	0.9252	0.0025	0.3148	0.50123
pEGFP_nsp12_L323	Q70EL1	USP54	0|2|0|0|2	4	0.8	5	0|0|0|0|0	0.4	0.99	0.4	0.99	0.4	-0.16	8	0.29	0.4306	0.0001	0.795	0.67785
pEGFP_nsp12_L323	Q5VSL9	STRIP1	2|2|0|0|0	4	0.8	5	0|0|0|0|0	0.4	0.99	0.4	0.99	0.4	-0.16	8	0.29	0.4306	0.0002	0.7942	0.67725
pEGFP_nsp12_L323	P13010	XRCC5	0|0|1|4|0	5	1	5	0|0|0|0|0	0.2	1	0.2	1	0.2	-0.16	10	0.38	0.3418	0.0001	0.5068	0.45291
pEFGP_nsp12_P323	P42704	LRPPRC	5|19|17|14|5	60	12	5	0|0|0|0|1	1	1	1	1	1	11.94	60	0	0.9235	0.0013	0.2038	0.4246
pEFGP_nsp12_P323	P40939	HADHA	6|2|5|12|3	28	5.6	5	0|0|0|0|1	0.99	1	0.99	1	0.99	3.01	28	0	0.9207	0.0011	0.2308	0.44228
pEGFP_nsp12_L323	P40939	HADHA	3|1|5|10|3	22	4.4	5	0|0|0|0|1	0.8	1	0.8	1	0.8	0.9	22	0.04	0.9204	0.0007	0.1612	0.3945
pEFGP_nsp12_P323	P40227	CCT6A	15|22|16|12|14	79	15.8	5	0|0|0|0|0	1	1	1	1	1	20.44	158	0	0.9613	0.0047	0.1692	0.41264
pEGFP_nsp12_L323	P40227	CCT6A	18|21|14|23|10	86	17.2	5	0|0|0|0|0	1	1	1	1	1	17.58	172	0	0.9746	0.0046	0.1658	0.41436
pEGFP_nsp12_L323	O95373	IPO7	2|3|2|1|2	10	2	5	0|0|0|0|0	0.79	1	0.79	1	0.79	2.35	20	0.07	0.9384	0.0003	0.3798	0.54986
pEGFP_nsp12_L323	O43615	TIMM44	2|4|1|0|0	7	1.4	5	0|0|0|0|0	0.4	1	0.4	1	0.4	-0.16	14	0.28	0.5679	0.0005	0.4481	0.48237
pEGFP_nsp12_L323	Q14671	PUM1	1|1|1|0|1	4	0.8	5	0|0|0|0|0	0	0	0	0	0	-0.16	8	0.53	0.8581	0.0001	0.5116	0.61548
pEGFP_nsp12_L323	P46940	IQGAP1	0|0|13|14|0	27	5.4	5	0|0|0|0|0	0.4	1	0.4	1	0.4	-0.16	54	0.26	0.4288	0.0004	0.2731	0.31952
pEGFP_nsp12_L323	P39023	RPL3	3|4|8|15|4	34	6.8	5	0|0|0|3|0	0.95	1	0.95	1	0.95	2.11	11.33	0.01	0.9464	0.0022	0.3044	0.5007
pEGFP_nsp12_L323	Q9Y3A3	MOB4	1|4|0|1|0	6	1.2	5	0|0|0|0|0	0.2	1	0.2	1	0.2	-0.16	12	0.38	0.4865	0.0008	0.6855	0.61999
pEGFP_nsp12_L323	P60604	UBE2G2	1|1|2|2|1	7	1.4	5	0|0|0|0|0	0.4	0.99	0.4	0.99	0.4	2.35	14	0.29	0.989	0.0012	0.3284	0.53025
pEGFP_nsp12_L323	P39019	RPS19	2|2|5|3|3	15	3	5	1|0|0|1|1	0.85	0.99	0.85	0.99	0.85	1.01	5	0.02	0.972	0.0029	0.3139	0.51507
pEGFP_nsp12_L323	Q9Y6C9	MTCH2	1|1|1|2|0	5	1	5	0|0|0|0|0	0.2	0.99	0.2	0.99	0.2	-0.16	10	0.41	0.8531	0.0004	0.3122	0.47723
pEGFP_nsp12_L323	O94905	ERLIN2	5|2|5|5|6	23	4.6	5	0|0|0|2|4	0.79	0.93	0.79	0.93	0.79	-0.59	3.83	0.06	0.9626	0.002	0.2921	0.49723
pEGFP_nsp12_L323	P38646	HSPA9	13|17|16|14|13	73	14.6	5	3|3|0|3|7	0.99	1	0.99	1	0.99	3.92	4.56	0	0.9858	0.0031	0.2214	0.45593
pEGFP_nsp12_L323	Q9P2B4	CTTNBP2NL	1|3|0|0|0	4	0.8	5	0|0|0|0|0	0.2	1	0.2	1	0.2	-0.16	8	0.39	0.3442	0.0002	0.7958	0.65173
pEGFP_nsp12_L323	Q9HDC9	APMAP	1|2|1|1|2	7	1.4	5	0|0|0|0|0	0.4	0.99	0.4	0.99	0.4	2.35	14	0.29	0.9306	0.0005	0.2153	0.43469
pEFGP_nsp12_P323	P38646	HSPA9	9|14|13|16|12	64	12.8	5	3|3|0|3|7	0.91	1	0.91	1	0.91	0.59	4	0.01	0.9948	0.0028	0.2004	0.44436
pEGFP_nsp12_L323	O60831	PRAF2	0|1|0|0|1	2	0.4	5	0|0|0|0|0	0	0	0	0	0	-0.16	4	0.53	0.4306	0.0004	0.3051	0.34201
pEGFP_nsp12_L323	P54136	RARS	1|2|0|3|3	9	1.8	5	0|0|0|0|0	0.6	1	0.6	1	0.6	-0.16	18	0.15	0.8195	0.0004	0.3145	0.46841
pEGFP_nsp12_L323	Q92598	HSPH1	1|2|1|2|2	8	1.6	5	0|0|0|0|0	0.59	0.99	0.59	0.99	0.59	2.35	16	0.17	0.9578	0.0003	0.1287	0.38373
pEGFP_nsp12_L323	Q12965	MYO1E	0|0|3|7|2	12	2.4	5	0|0|0|1|0	0.59	1	0.59	1	0.59	-0.5	12	0.18	0.6443	0.0003	0.5535	0.57818
pEGFP_nsp12_L323	Q9UGP8	SEC63	1|1|2|2|1	7	1.4	5	0|0|0|0|1	0.38	0.96	0.38	0.96	0.38	0.9	7	0.32	0.989	0.0003	0.2962	0.50818
pEGFP_nsp12_L323	P37268	FDFT1	1|3|4|4|2	14	2.8	5	0|0|0|0|0	0.8	1	0.8	1	0.8	2.35	28	0.05	0.9593	0.0009	0.2487	0.46645
pEGFP_nsp12_L323	Q9UL25	RAB21	0|1|1|0|1	3	0.6	5	0|0|0|0|0	0	0	0	0	0	-0.16	6	0.53	0.6785	0.0004	0.3183	0.4275
pEFGP_nsp12_P323	P36578	RPL4	2|3|5|12|5	27	5.4	5	0|1|0|2|1	0.86	1	0.86	1	0.86	0.15	6.75	0.02	0.9501	0.0017	0.3296	0.51912
pEGFP_nsp12_L323	Q15046	KARS	2|2|1|0|0	5	1	5	0|0|0|0|0	0.4	0.99	0.4	0.99	0.4	-0.16	10	0.29	0.6369	0.0003	0.3866	0.46154
pEGFP_nsp12_L323	Q8TCJ2	STT3B	1|0|3|2|4	10	2	5	0|0|0|1|1	0.56	0.99	0.56	0.99	0.56	-1.24	5	0.2	0.7708	0.0003	0.4055	0.5158
pEFGP_nsp12_P323	P36542	ATP5C1	4|6|5|7|6	28	5.6	5	0|1|0|4|1	0.89	0.96	0.89	0.96	0.89	1.25	4.67	0.01	0.9924	0.0028	0.2923	0.50654
pEGFP_nsp12_L323	Q9BVA1	TUBB2B	2|2|2|3|1	10	2	5	0|0|0|0|0	0.79	1	0.79	1	0.79	2.35	20	0.07	0.9824	0.0006	0.3254	0.52615
pEGFP_nsp12_L323	P09601	HMOX1	3|0|1|2|1	7	1.4	5	0|0|0|0|0	0.4	1	0.4	1	0.4	-0.16	14	0.28	0.7708	0.0007	0.2777	0.42819
pEGFP_nsp12_L323	P60953	CDC42	1|0|2|2|1	6	1.2	5	0|0|0|0|0	0.4	0.99	0.4	0.99	0.4	-0.16	12	0.29	0.8494	0.0008	0.337	0.49306
pEGFP_nsp12_L323	O75323	NIPSNAP2	1|1|2|1|1	6	1.2	5	0|0|0|0|0	0.2	0.99	0.2	0.99	0.2	2.35	12	0.41	0.9741	0.0006	0.2743	0.48856
pEGFP_nsp12_L323	Q9UET6	FTSJ1	0|0|2|1|0	3	0.6	5	0|0|0|0|0	0.2	0.99	0.2	0.99	0.2	-0.16	6	0.41	0.371	0.0002	0.4333	0.41153
pEGFP_nsp12_L323	Q16891	IMMT	1|1|3|3|0	8	1.6	5	0|0|0|0|2	0.37	0.94	0.37	0.94	0.37	-1.32	4	0.33	0.8183	0.0003	0.2259	0.40735
pEGFP_nsp12_L323	P36542	ATP5C1	6|4|9|5|4	28	5.6	5	0|1|0|4|1	0.89	0.99	0.89	0.99	0.89	1.44	4.67	0.01	0.973	0.0027	0.2755	0.48908
pEGFP_nsp12_L323	Q96QD8	SLC38A2	1|1|0|1|1	4	0.8	5	0|0|0|0|1	0	0	0	0	0	-0.5	4	0.53	0.8504	0.0002	0.4488	0.57006
pEFGP_nsp12_P323	P33993	MCM7	3|3|3|3|5	17	3.4	5	0|0|0|0|0	1	1	1	1	1	6.03	34	0	0.9701	0.0007	0.3239	0.52132
pEGFP_nsp12_L323	Q92841	DDX17	1|1|4|1|1	8	1.6	5	0|0|0|0|2	0.19	0.97	0.19	0.97	0.19	0.73	4	0.46	0.8848	0.0003	0.383	0.53551
pEGFP_nsp12_L323	O96005	CLPTM1	2|4|0|4|3	13	2.6	5	0|0|0|0|1	0.79	1	0.79	1	0.79	-0.5	13	0.08	0.8388	0.0006	0.3073	0.46949
pEFGP_nsp12_P323	P31930	UQCRC1	3|2|4|8|10	27	5.4	5	0|1|0|0|4	0.81	0.99	0.81	0.99	0.81	-0.02	5.4	0.03	0.9179	0.0016	0.3479	0.52169
pEGFP_nsp12_L323	Q969N2	PIGT	0|0|1|2|2	5	1	5	0|0|0|0|0	0.4	0.99	0.4	0.99	0.4	-0.16	10	0.29	0.6402	0.0002	0.2423	0.36361
pEGFP_nsp12_L323	Q9ULV4	CORO1C	10|1|17|21|7	56	11.2	5	0|0|0|11|6	0.57	0.98	0.57	0.98	0.57	-10.06	3.29	0.2	0.891	0.0031	0.2984	0.47945
pEFGP_nsp12_P323	P31689	DNAJA1	12|17|20|16|13	78	15.6	5	0|0|0|1|1	1	1	1	1	1	16.27	39	0	0.9895	0.006	0.2417	0.47098
pEGFP_nsp12_L323	P31689	DNAJA1	15|18|13|14|11	71	14.2	5	0|0|0|1|1	1	1	1	1	1	14.99	35.5	0	0.9766	0.0053	0.2122	0.44682
pEGFP_nsp12_L323	P62244	RPS15A	1|1|2|2|1	7	1.4	5	0|0|0|0|1	0.38	0.96	0.38	0.96	0.38	0.9	7	0.32	0.989	0.0015	0.2314	0.46375
pEFGP_nsp12_P323	P30837	ALDH1B1	7|12|8|6|7	40	8	5	0|0|0|0|0	1	1	1	1	1	11.09	80	0	0.9563	0.0025	0.3942	0.56533
pEGFP_nsp12_L323	P54886	ALDH18A1	1|3|2|1|1	8	1.6	5	0|0|0|0|0	0.4	1	0.4	1	0.4	2.35	16	0.28	0.901	0.0003	0.267	0.46104
pEGFP_nsp12_L323	Q9BQE3	TUBA1C	3|3|2|2|1	11	2.2	5	0|0|0|0|0	0.79	1	0.79	1	0.79	2.35	22	0.06	0.939	0.0007	0.3109	0.50282
pEGFP_nsp12_L323	P46781	RPS9	0|0|5|3|1	9	1.8	5	0|0|0|0|0	0.4	1	0.4	1	0.4	-0.16	18	0.27	0.5924	0.0012	0.3972	0.45506
pEGFP_nsp12_L323	P05556	ITGB1	1|0|0|1|1	3	0.6	5	0|0|0|0|0	0	0	0	0	0	-0.16	6	0.53	0.6697	0.0001	0.6194	0.6312
pEGFP_nsp12_L323	P62899	RPL31	1|2|3|2|2	10	2	5	0|0|0|2|0	0.7	0.94	0.7	0.94	0.7	0.73	5	0.1	0.9703	0.0023	0.3143	0.51482
pEGFP_nsp12_L323	O00483	NDUFA4	2|3|2|2|1	10	2	5	0|0|0|0|0	0.79	1	0.79	1	0.79	2.35	20	0.07	0.9507	0.0036	0.2999	0.49893
pEGFP_nsp12_L323	Q13867	BLMH	0|0|2|0|1	3	0.6	5	0|0|0|0|0	0.2	0.99	0.2	0.99	0.2	-0.16	6	0.41	0.4149	0.0002	0.7312	0.62925
pEGFP_nsp12_L323	P30837	ALDH1B1	7|10|2|3|3	25	5	5	0|0|0|0|0	1	1	1	1	1	4.38	50	0	0.8482	0.0015	0.2417	0.42737
pEGFP_nsp12_L323	P30153	PPP2R1A	5|9|3|5|5	27	5.4	5	0|0|0|0|0	1	1	1	1	1	6.22	54	0	0.9318	0.0014	0.4959	0.62742
pEGFP_nsp12_L323	Q96A33	CCDC47	2|1|5|5|1	14	2.8	5	0|0|0|1|1	0.57	1	0.57	1	0.57	0.37	7	0.2	0.9133	0.0008	0.3049	0.49078
pEFGP_nsp12_P323	P27708	CAD	3|26|17|11|24	81	16.2	5	0|0|0|0|1	1	1	1	1	1	5.72	81	0	0.8826	0.0011	0.3067	0.48255
pEGFP_nsp12_L323	P42166	TMPO	3|2|7|6|2	20	4	5	0|0|0|3|3	0.64	0.96	0.64	0.96	0.64	-0.68	3.33	0.12	0.9528	0.0008	0.2329	0.45365
pEGFP_nsp12_L323	P27708	CAD	22|27|7|11|9	76	15.2	5	0|0|0|0|1	1	1	1	1	1	19.09	76	0	0.8803	0.0011	0.2916	0.47152
pEGFP_nsp12_L323	P27635	RPL10	3|3|6|7|2	21	4.2	5	0|0|0|4|1	0.8	0.97	0.8	0.97	0.8	0.17	4.2	0.04	0.9729	0.0026	0.2798	0.49198
pEGFP_nsp12_L323	Q9Y4W6	AFG3L2	1|1|1|0|1	4	0.8	5	0|0|0|0|0	0	0	0	0	0	-0.16	8	0.53	0.8581	0.0002	0.2028	0.4038
pEGFP_nsp12_L323	O75915	ARL6IP5	1|1|2|3|2	9	1.8	5	0|0|0|0|1	0.58	1	0.58	1	0.58	0.9	9	0.19	0.9747	0.0013	0.2772	0.49074
pEFGP_nsp12_P323	P26641	EEF1G	3|4|3|2|4	16	3.2	5	0|0|0|0|2	0.92	0.97	0.92	0.97	0.92	1.56	8	0.01	0.9569	0.0012	0.2816	0.48826
pEGFP_nsp12_L323	O94832	MYO1D	5|0|26|25|9	65	13	5	0|0|0|14|0	0.61	0.99	0.61	0.99	0.61	-10	4.64	0.13	0.7865	0.0016	0.3623	0.49103
pEGFP_nsp12_L323	P35606	COPB2	1|1|3|1|1	7	1.4	5	0|0|0|0|0	0.2	1	0.2	1	0.2	2.35	14	0.39	0.9321	0.0002	0.233	0.4473
pEGFP_nsp12_L323	O95202	LETM1	2|3|3|1|2	11	2.2	5	0|0|0|0|0	0.79	1	0.79	1	0.79	2.35	22	0.06	0.9425	0.0004	0.2162	0.439
pEGFP_nsp12_L323	P21964	COMT	4|2|2|2|1	11	2.2	5	0|0|0|0|0	0.79	1	0.79	1	0.79	2.35	22	0.07	0.9207	0.0012	0.3542	0.52689
pEGFP_nsp12_L323	P67809	YBX1	2|2|3|1|2	10	2	5	0|0|0|0|0	0.79	1	0.79	1	0.79	2.35	20	0.07	0.9567	0.0009	0.2676	0.47862
pEGFP_nsp12_L323	P26641	EEF1G	2|3|4|4|2	15	3	5	0|0|0|0|2	0.92	0.97	0.92	0.97	0.92	1.75	7.5	0.01	0.9876	0.001	0.23	0.46236
pEGFP_nsp12_L323	P25705	ATP5A1	24|29|24|24|17	118	23.6	5	6|6|1|6|11	0.93	1	0.93	1	0.93	0.64	3.93	0.01	0.9806	0.0062	0.221	0.45411
pEGFP_nsp12_L323	Q5JTV8	TOR1AIP1	3|1|2|2|3	11	2.2	5	0|0|0|1|2	0.65	0.89	0.65	0.89	0.65	-0.3	3.67	0.11	0.9423	0.0006	0.2891	0.48895
pEGFP_nsp12_L323	P25205	MCM3	3|4|3|4|5	19	3.8	5	0|0|0|1|1	0.98	1	0.98	1	0.98	3.09	9.5	0	0.9732	0.0007	0.2097	0.44406
pEGFP_nsp12_L323	Q9NRL3	STRN4	1|3|0|0|1	5	1	5	0|0|0|0|0	0.2	1	0.2	1	0.2	-0.16	10	0.39	0.5846	0.0002	0.6374	0.61734
pEGFP_nsp12_L323	Q9Y4I1	MYO5A	0|0|10|21|1	32	6.4	5	0|0|0|2|0	0.4	1	0.4	1	0.4	-1.32	16	0.27	0.5069	0.0004	0.3921	0.42519
pEGFP_nsp12_L323	P20340	RAB6A	4|3|6|4|4	21	4.2	5	0|1|0|0|2	0.96	1	0.96	1	0.96	2.13	7	0	0.9857	0.0029	0.2785	0.49504
pEGFP_nsp12_L323	Q92643	PIGK	1|1|1|2|1	6	1.2	5	0|0|0|0|1	0.19	0.96	0.19	0.96	0.19	0.9	6	0.46	0.9934	0.0004	0.286	0.50254
pEGFP_nsp12_L323	P26373	RPL13	1|0|5|5|1	12	2.4	5	0|0|0|0|0	0.4	1	0.4	1	0.4	-0.16	24	0.26	0.7542	0.0014	0.3676	0.48472
pEGFP_nsp12_L323	Q07065	CKAP4	9|6|18|13|12	58	11.6	5	0|0|0|10|13	0.39	0.92	0.39	0.92	0.39	-6.23	2.52	0.32	0.9742	0.0027	0.2631	0.48092
pEGFP_nsp12_L323	P17987	TCP1	29|35|20|30|20	134	26.8	5	0|0|0|0|0	1	1	1	1	1	32.58	268	0	0.9709	0.0071	0.197	0.43464
pEGFP_nsp12_L323	O75381	PEX14	0|0|0|1|1	2	0.4	5	0|0|0|0|0	0	0	0	0	0	-0.16	4	0.53	0.4143	0.0001	0.3247	0.35039
pEGFP_nsp12_L323	Q9H3N1	TMX1	3|3|1|3|2	12	2.4	5	0|0|0|0|0	0.8	1	0.8	1	0.8	2.35	24	0.06	0.9472	0.0013	0.2068	0.43403
pEFGP_nsp12_P323	P17987	TCP1	17|26|23|15|19	100	20	5	0|0|0|0|0	1	1	1	1	1	24.96	200	0	0.9708	0.0057	0.1578	0.4077
pEGFP_nsp12_L323	P22392	NME2	1|2|1|2|0	6	1.2	5	0|0|0|0|0	0.4	0.99	0.4	0.99	0.4	-0.16	12	0.29	0.8193	0.0011	0.323	0.47419
pEGFP_nsp12_L323	P41252	IARS	3|3|1|1|3	11	2.2	5	0|0|0|0|0	0.6	1	0.6	1	0.6	2.35	22	0.14	0.8942	0.0003	0.3025	0.48324
pEGFP_nsp12_L323	P16615	ATP2A2	22|22|13|18|21	96	19.2	5	0|0|0|2|2	1	1	1	1	1	11.14	24	0	0.9677	0.0027	0.2974	0.50246
pEFGP_nsp12_P323	P16615	ATP2A2	12|13|12|12|15	64	12.8	5	0|0|0|2|2	1	1	1	1	1	10	16	0	0.9811	0.0019	0.2083	0.44553
pEGFP_nsp12_L323	P06753	TPM3	2|0|10|13|5	30	6	5	0|0|0|4|1	0.69	1	0.69	1	0.69	-2.75	6	0.11	0.7935	0.0027	0.3337	0.47358
pEGFP_nsp12_L323	Q14165	MLEC	2|3|3|3|3	14	2.8	5	0|0|0|2|3	0.69	0.74	0.69	0.74	0.69	-0.07	2.8	0.11	0.9871	0.0014	0.3057	0.51411
pEFGP_nsp12_P323	P14868	DARS	3|7|4|4|2	20	4	5	0|0|0|0|0	1	1	1	1	1	4.18	40	0	0.9304	0.0012	0.3134	0.50194
pEGFP_nsp12_L323	P14868	DARS	3|4|5|4|1	17	3.4	5	0|0|0|0|0	0.8	1	0.8	1	0.8	2.35	34	0.04	0.9462	0.001	0.2405	0.45682
pEGFP_nsp12_L323	P14625	HSP90B1	4|6|3|3|4	20	4	5	0|0|0|0|1	1	1	1	1	1	5.91	20	0	0.9483	0.0008	0.2749	0.48102
pEFGP_nsp12_P323	P12268	IMPDH2	2|3|2|4|2	13	2.6	5	0|0|0|0|0	0.99	1	0.99	1	0.99	4.18	26	0	0.9824	0.0008	0.3826	0.56538
pEGFP_nsp12_L323	Q13045	FLII	3|2|4|6|1	16	3.2	5	0|0|0|4|0	0.69	0.96	0.69	0.96	0.69	-0.4	4	0.11	0.9513	0.0003	0.2769	0.48335
pEGFP_nsp12_L323	P07339	CTSD	0|0|0|0|5	5	1	5	0|0|0|0|0	0.2	1	0.2	1	0.2	-0.16	10	0.38	0	0.0004	0.8833	0.60554
pEGFP_nsp12_L323	P11940	PABPC1	10|8|14|11|10	53	10.6	5	0|0|0|5|2	0.98	0.99	0.98	0.99	0.98	3.08	7.57	0	0.9919	0.0024	0.3058	0.51568
pEGFP_nsp12_L323	Q07157	TJP1	0|0|2|5|0	7	1.4	5	0|0|0|0|0	0.4	1	0.4	1	0.4	-0.16	14	0.28	0.3961	0.0001	0.5045	0.46804
pEGFP_nsp12_L323	Q5D862	FLG2	1|2|2|2|10	17	3.4	5	0|1|0|1|0	0.7	1	0.7	1	0.7	0.37	8.5	0.1	0.7203	0.0002	0.394	0.49231
pEGFP_nsp12_L323	P18085	ARF4	1|1|1|3|0	6	1.2	5	0|0|0|0|0	0.2	1	0.2	1	0.2	-0.16	12	0.39	0.8247	0.0009	0.3007	0.46057
pEGFP_nsp12_L323	P62318	SNRPD3	1|0|2|1|1	5	1	5	0|0|0|1|1	0.17	0.84	0.17	0.84	0.17	-1.24	2.5	0.47	0.8291	0.0011	0.3573	0.50073
pEGFP_nsp12_L323	Q8TC12	RDH11	1|1|1|2|0	5	1	5	0|0|0|0|0	0.2	0.99	0.2	0.99	0.2	-0.16	10	0.41	0.8531	0.0004	0.229	0.42017
pEGFP_nsp12_L323	Q96HY6	DDRGK1	1|1|1|3|0	6	1.2	5	0|0|0|0|0	0.2	1	0.2	1	0.2	-0.16	12	0.39	0.8247	0.0005	0.3809	0.51558
pEFGP_nsp12_P323	P11940	PABPC1	6|10|16|12|5	49	9.8	5	0|0|0|5|2	0.94	1	0.94	1	0.94	1.58	7	0	0.9695	0.0023	0.2898	0.49777
pEGFP_nsp12_L323	Q96N67	DOCK7	3|0|19|27|8	57	11.4	5	0|0|0|10|4	0.54	1	0.54	1	0.54	-10.3	4.07	0.21	0.7656	0.0007	0.3276	0.46077
pEGFP_nsp12_L323	O14974	PPP1R12A	0|0|5|4|2	11	2.2	5	0|0|0|1|0	0.59	1	0.59	1	0.59	-0.5	11	0.18	0.6568	0.0003	0.3129	0.41714
pEFGP_nsp12_P323	P11586	MTHFD1	3|7|3|1|3	17	3.4	5	0|0|0|0|0	0.8	1	0.8	1	0.8	2.15	34	0.05	0.8691	0.0006	0.4391	0.56913
pEGFP_nsp12_L323	P12035	KRT3	0|1|0|0|1	2	0.4	5	0|0|0|0|0	0	0	0	0	0	-0.16	4	0.53	0.4306	0.0001	0.5419	0.50434
pEGFP_nsp12_L323	P61353	RPL27	2|3|3|4|2	14	2.8	5	0|0|0|3|2	0.66	0.87	0.66	0.87	0.66	-0.07	2.8	0.11	0.9912	0.0029	0.2405	0.4707
pEGFP_nsp12_L323	Q9C0D9	SELENOI	1|2|2|2|2	9	1.8	5	0|1|0|1|1	0.59	0.73	0.59	0.73	0.59	-0.35	3	0.19	0.9778	0.0007	0.3384	0.53365
pEGFP_nsp12_L323	Q92947	GCDH	2|2|2|2|0	8	1.6	5	0|0|0|0|0	0.79	0.99	0.79	0.99	0.79	-0.16	16	0.08	0.85	0.0005	0.2767	0.45197
pEGFP_nsp12_L323	Q92575	UBXN4	1|1|0|0|0	2	0.4	5	0|0|0|0|0	0	0	0	0	0	-0.16	4	0.53	0.4306	0.0001	0.4433	0.43672
pEGFP_nsp12_L323	Q9BV81	EMC6	1|1|0|0|0	2	0.4	5	0|0|0|0|0	0	0	0	0	0	-0.16	4	0.53	0.4306	0.0006	0.5431	0.50515
pEGFP_nsp12_L323	Q9NVV0	TMEM38B	0|0|1|1|0	2	0.4	5	0|0|0|0|0	0	0	0	0	0	-0.16	4	0.53	0.4266	0.0002	0.522	0.48943
pEGFP_nsp12_L323	Q9P0K7	RAI14	0|0|5|5|0	10	2	5	0|0|0|0|0	0.4	1	0.4	1	0.4	-0.16	20	0.26	0.4266	0.0002	0.3218	0.35225
pEGFP_nsp12_L323	P60842	EIF4A1	1|2|2|3|2	10	2	5	0|0|0|0|2	0.7	0.94	0.7	0.94	0.7	0.73	5	0.1	0.9818	0.0007	0.2763	0.49233
pEFGP_nsp12_P323	P11310	ACADM	3|6|4|5|7	25	5	5	0|0|0|0|0	1	1	1	1	1	6.03	50	0	0.9687	0.0018	0.3662	0.54991
pEGFP_nsp12_L323	Q02978	SLC25A11	1|1|3|3|1	9	1.8	5	0|0|0|1|1	0.38	0.96	0.38	0.96	0.38	0.37	4.5	0.33	0.9546	0.0008	0.2287	0.45131
pEFGP_nsp12_P323	P11177	PDHB	4|7|7|4|4	26	5.2	5	0|0|0|0|0	1	1	1	1	1	7.77	52	0	0.9662	0.0022	0.3027	0.50563
pEGFP_nsp12_L323	P11177	PDHB	6|6|3|5|3	23	4.6	5	0|0|0|0|0	1	1	1	1	1	6.22	46	0	0.9538	0.0019	0.2544	0.46869
pEGFP_nsp12_L323	P33992	MCM5	0|0|1|2|2	5	1	5	0|0|0|0|0	0.4	0.99	0.4	0.99	0.4	-0.16	10	0.29	0.6402	0.0002	0.1947	0.33097
pEGFP_nsp12_L323	P62195	PSMC5	3|3|1|2|1	10	2	5	0|0|0|0|0	0.6	1	0.6	1	0.6	2.35	20	0.15	0.9072	0.0007	0.229	0.43691
pEGFP_nsp12_L323	P46779	RPL28	2|0|7|8|2	19	3.8	5	0|0|0|2|1	0.7	1	0.7	1	0.7	-1.98	6.33	0.1	0.7949	0.0035	0.3618	0.49329
pEGFP_nsp12_L323	P07900	HSP90AA1	3|5|1|1|3	13	2.6	5	0|0|0|0|1	0.6	1	0.6	1	0.6	0.9	13	0.14	0.853	0.0006	0.2257	0.41788
pEGFP_nsp12_L323	P11142	HSPA8	44|47|45|45|37	218	43.6	5	6|5|0|12|14	1	1	1	1	1	5.71	5.89	0	0.9899	0.0098	0.18	0.42886
pEGFP_nsp12_L323	Q9BSD7	NTPCR	2|1|2|3|0	8	1.6	5	0|0|0|0|0	0.59	1	0.59	1	0.59	-0.16	16	0.16	0.8439	0.0011	0.2329	0.42006
pEFGP_nsp12_P323	P11142	HSPA8	36|42|50|41|30	199	39.8	5	6|5|0|12|14	0.99	1	0.99	1	0.99	3.66	5.38	0	0.985	0.0095	0.1739	0.42317
pEGFP_nsp12_L323	O00159	MYO1C	21|3|33|41|19	117	23.4	5	0|0|1|20|15	0.51	0.99	0.51	0.99	0.51	-20.68	3.25	0.22	0.9171	0.0029	0.2859	0.47897
pEGFP_nsp12_L323	P57678	GEMIN4	0|2|2|1|0	5	1	5	0|0|0|0|0	0.4	0.99	0.4	0.99	0.4	-0.16	10	0.29	0.6222	0.0001	0.358	0.43738
pEGFP_nsp12_L323	P46783	RPS10	1|2|3|4|1	11	2.2	5	0|0|0|1|1	0.56	0.99	0.56	0.99	0.56	0.37	5.5	0.2	0.9544	0.0018	0.268	0.47821
pEFGP_nsp12_P323	P11021	HSPA5	20|16|17|21|21	95	19	5	5|6|0|8|8	0.92	0.99	0.92	0.99	0.92	1.17	3.52	0.01	0.9803	0.0045	0.1413	0.39932
pEGFP_nsp12_L323	P11021	HSPA5	17|20|16|15|18	86	17.2	5	5|6|0|8|8	0.85	0.99	0.85	0.99	0.85	0.49	3.19	0.02	0.9785	0.0039	0.1214	0.38517
pEGFP_nsp12_L323	Q9UN86	G3BP2	1|1|1|2|1	6	1.2	5	0|0|0|0|1	0.19	0.96	0.19	0.96	0.19	0.9	6	0.46	0.9934	0.0003	0.297	0.51009
pEGFP_nsp12_L323	P83731	RPL24	2|1|2|2|2	9	1.8	5	0|0|0|2|2	0.49	0.61	0.49	0.61	0.49	-0.96	2.25	0.23	0.9808	0.0016	0.2461	0.47134
pEGFP_nsp12_L323	P62424	RPL7A	2|0|7|10|4	23	4.6	5	0|0|0|1|3	0.71	1	0.71	1	0.71	-2.85	5.75	0.1	0.8144	0.0022	0.3493	0.49073
pEGFP_nsp12_L323	Q96HS1	PGAM5	1|2|2|1|1	7	1.4	5	0|0|0|1|1	0.34	0.84	0.34	0.84	0.34	0.37	3.5	0.34	0.9498	0.0007	0.2558	0.46839
pEGFP_nsp12_L323	Q9P035	HACD3	3|3|8|9|5	28	5.6	5	0|1|0|4|5	0.54	0.95	0.54	0.95	0.54	-1.98	2.8	0.21	0.9723	0.0021	0.2547	0.47458
pEFGP_nsp12_P323	P10321	HLA-C	5|4|3|3|6	21	4.2	5	0|0|0|0|1	1	1	1	1	1	5.72	21	0	0.9409	0.0019	0.2966	0.49358
pEGFP_nsp12_L323	Q9BUF5	TUBB6	1|3|1|0|1	6	1.2	5	0|0|0|0|0	0.2	1	0.2	1	0.2	-0.16	12	0.39	0.7514	0.0004	0.2393	0.39586
pEGFP_nsp12_L323	P23246	SFPQ	5|0|6|2|0	13	2.6	5	0|0|0|1|2	0.54	1	0.54	1	0.54	-1.98	4.33	0.21	0.6026	0.0005	0.3246	0.40842
pEGFP_nsp12_L323	P10321	HLA-C	4|3|1|5|3	16	3.2	5	0|0|0|0|1	0.8	1	0.8	1	0.8	0.9	16	0.04	0.9438	0.0013	0.1997	0.42807
pEGFP_nsp12_L323	Q15363	TMED2	1|2|2|3|1	9	1.8	5	1|1|0|1|0	0.47	0.9	0.47	0.9	0.47	-0.35	3	0.23	0.9723	0.0012	0.3459	0.53713
pEFGP_nsp12_P323	P0DMV8	HSPA1A	75|45|51|45|46	262	52.4	5	8|10|3|12|23	0.99	1	0.99	1	0.99	4.13	4.68	0	0.9426	0.0133	0.1988	0.4272
pEGFP_nsp12_L323	P0DMV8	HSPA1A	56|50|44|50|42	242	48.4	5	8|10|3|12|23	0.99	1	0.99	1	0.99	3.25	4.32	0	0.9855	0.011	0.1653	0.4174
pEGFP_nsp12_L323	P67775	PPP2CA	1|3|0|1|0	5	1	5	0|0|0|0|0	0.2	1	0.2	1	0.2	-0.16	10	0.39	0.5423	0.0005	0.4815	0.49743
pEGFP_nsp12_L323	P06396	GSN	1|0|11|13|1	26	5.2	5	0|0|0|5|0	0.4	0.99	0.4	0.99	0.4	-2.5	5.2	0.29	0.6399	0.0008	0.2936	0.39872
pEFGP_nsp12_P323	P08238	HSP90AB1	15|15|19|17|17	83	16.6	5	4|7|0|2|6	0.99	1	0.99	1	0.99	3.62	4.37	0	0.9907	0.0035	0.1937	0.43849
pEGFP_nsp12_L323	Q93008	USP9X	1|0|0|0|1	2	0.4	5	0|0|0|0|0	0	0	0	0	0	-0.16	4	0.53	0.4307	0	0.2988	0.33773
pEGFP_nsp12_L323	P08559	PDHA1	1|2|1|0|1	5	1	5	0|0|0|0|0	0.2	0.99	0.2	0.99	0.2	-0.16	10	0.41	0.8138	0.0004	0.3175	0.46874
pEGFP_nsp12_L323	P62873	GNB1	1|1|2|1|1	6	1.2	5	0|0|0|0|1	0.19	0.96	0.19	0.96	0.19	0.9	6	0.46	0.9741	0.0005	0.2264	0.45577
pEGFP_nsp12_L323	P08238	HSP90AB1	16|17|16|17|15	81	16.2	5	4|7|0|2|6	0.99	0.99	0.99	0.99	0.99	3.81	4.26	0	0.991	0.0033	0.1786	0.42821
pEGFP_nsp12_L323	Q6WCQ1	MPRIP	0|0|10|8|1	19	3.8	5	0|0|0|1|1	0.4	1	0.4	1	0.4	-1.24	9.5	0.26	0.5459	0.0004	0.3651	0.41873
pEGFP_nsp12_L323	Q4VCS5	AMOT	0|0|4|13|0	17	3.4	5	0|0|0|1|0	0.4	1	0.4	1	0.4	-0.5	17	0.26	0.3678	0.0003	0.5168	0.46778
pEGFP_nsp12_L323	Q9NRG9	AAAS	0|0|1|0|1	2	0.4	5	0|0|0|0|0	0	0	0	0	0	-0.16	4	0.53	0.4264	0.0001	0.2346	0.29237
pEFGP_nsp12_P323	P08195	SLC3A2	6|9|10|7|8	40	8	5	1|0|0|0|2	1	1	1	1	1	5.56	13.33	0	0.9852	0.002	0.3069	0.51439
pEGFP_nsp12_L323	Q9P0J0	NDUFA13	1|0|1|0|0	2	0.4	5	0|0|0|0|0	0	0	0	0	0	-0.16	4	0.53	0.4268	0.0004	0.6523	0.57886
pEGFP_nsp12_L323	P61106	RAB14	4|1|0|5|2	12	2.4	5	0|0|0|0|1	0.59	1	0.59	1	0.59	-0.5	12	0.18	0.7972	0.0015	0.3254	0.46905
pEGFP_nsp12_L323	P61513	RPL37A	2|1|3|3|0	9	1.8	5	0|0|0|0|1	0.59	1	0.59	1	0.59	-0.5	9	0.18	0.8368	0.0026	0.2851	0.45364
pEGFP_nsp12_L323	P08195	SLC3A2	6|11|4|8|6	35	7	5	1|0|0|0|2	0.99	1	0.99	1	0.99	3.32	11.67	0	0.9459	0.0016	0.2581	0.46876
pEGFP_nsp12_L323	Q9NPA0	EMC7	1|1|1|2|1	6	1.2	5	0|0|0|1|2	0.15	0.74	0.15	0.74	0.15	-0.3	2	0.49	0.9934	0.0007	0.3153	0.52263
pEFGP_nsp12_P323	P07814	EPRS	0|7|8|4|5	24	4.8	5	0|0|0|0|1	0.8	1	0.8	1	0.8	-0.69	24	0.04	0.8231	0.0005	0.2249	0.40817
pEGFP_nsp12_L323	P07814	EPRS	1|9|4|3|4	21	4.2	5	0|0|0|0|1	0.8	1	0.8	1	0.8	0.9	21	0.04	0.8413	0.0004	0.206	0.40079
pEFGP_nsp12_P323	P07437	TUBB	10|12|13|9|13	57	11.4	5	2|3|1|8|3	0.81	0.96	0.81	0.96	0.81	-0.01	3.35	0.03	0.9797	0.004	0.2153	0.44988
pEGFP_nsp12_L323	P62906	RPL10A	6|4|9|11|5	35	7	5	0|1|0|7|5	0.5	0.94	0.5	0.94	0.5	-2.51	2.69	0.22	0.9879	0.0044	0.266	0.48716
pEGFP_nsp12_L323	P61313	RPL15	1|1|2|1|2	7	1.4	5	1|0|0|0|0	0.38	0.96	0.38	0.96	0.38	0.9	7	0.32	0.9531	0.001	0.2469	0.46333
pEFGP_nsp12_P323	P05023	ATP1A1	15|33|32|30|20	130	26	5	1|1|0|1|8	0.99	1	0.99	1	0.99	3.81	11.82	0	0.9818	0.0038	0.2447	0.47065
pEGFP_nsp12_L323	O43505	B4GAT1	1|2|0|1|1	5	1	5	0|0|0|0|0	0.2	0.99	0.2	0.99	0.2	-0.16	10	0.41	0.801	0.0004	0.211	0.3918
pEGFP_nsp12_L323	P21333	FLNA	0|0|3|1|0	4	0.8	5	0|0|0|0|0	0.2	1	0.2	1	0.2	-0.16	8	0.39	0.3189	0	0.4159	0.38348
pEGFP_nsp12_L323	P31943	HNRNPH1	7|7|11|9|9	43	8.6	5	0|3|0|7|7	0.43	0.81	0.43	0.81	0.43	-1.69	2.53	0.25	0.9916	0.0027	0.277	0.4958
pEGFP_nsp12_L323	P05023	ATP1A1	23|29|22|25|22	121	24.2	5	1|1|0|1|8	1	1	1	1	1	5.57	11	0	0.9839	0.0035	0.2227	0.45625
pEFGP_nsp12_P323	P02786	TFRC	7|10|6|12|13	48	9.6	5	0|0|0|0|3	0.99	1	0.99	1	0.99	3.63	16	0	0.9731	0.0019	0.3064	0.51029
pEGFP_nsp12_L323	P02786	TFRC	7|11|5|10|10	43	8.6	5	0|0|0|0|3	0.99	1	0.99	1	0.99	3.31	14.33	0	0.962	0.0017	0.2643	0.47799
pEGFP_nsp12_L323	Q3ZCM7	TUBB8	2|3|1|3|1	10	2	5	0|1|0|1|1	0.51	0.9	0.51	0.9	0.51	-0.35	3.33	0.22	0.9319	0.0006	0.236	0.44928
pEGFP_nsp12_L323	P61247	RPS3A	7|5|15|14|7	48	9.6	5	0|2|0|9|8	0.39	0.93	0.39	0.93	0.39	-5.13	2.53	0.31	0.9755	0.0049	0.2538	0.47497
pEGFP_nsp12_L323	Q07021	C1QBP	1|1|4|5|2	13	2.6	5	0|0|0|1|1	0.57	1	0.57	1	0.57	0.37	6.5	0.2	0.9303	0.0012	0.292	0.48722
pEFGP_nsp12_P323	O95831	AIFM1	14|10|7|7|13	51	10.2	5	0|0|0|0|0	1	1	1	1	1	12.69	102	0	0.9278	0.0027	0.3088	0.49793
pEGFP_nsp12_L323	O95831	AIFM1	8|13|4|9|8	42	8.4	5	0|0|0|0|0	1	1	1	1	1	7.97	84	0	0.9388	0.002	0.2297	0.44715
pEGFP_nsp12_L323	O95816	BAG2	4|4|3|4|4	19	3.8	5	0|0|0|0|0	1	1	1	1	1	6.22	38	0	0.9829	0.0026	0.1902	0.43365
pEFGP_nsp12_P323	O95816	BAG2	6|2|5|3|2	18	3.6	5	0|0|0|0|0	0.99	1	0.99	1	0.99	4.18	36	0	0.8896	0.0028	0.1993	0.41108
pEGFP_nsp12_L323	P33993	MCM7	2|1|2|4|4	13	2.6	5	0|0|0|0|0	0.79	1	0.79	1	0.79	2.35	26	0.06	0.9379	0.0005	0.2225	0.44189
pEGFP_nsp12_L323	P61160	ACTR2	1|0|5|7|1	14	2.8	5	0|0|0|3|0	0.39	0.99	0.39	0.99	0.39	-2.15	4.67	0.32	0.7343	0.0009	0.3724	0.48183
pEGFP_nsp12_L323	P12956	XRCC6	0|0|4|6|0	10	2	5	0|0|0|0|0	0.4	1	0.4	1	0.4	-0.16	20	0.27	0.4283	0.0004	0.4445	0.43683
pEGFP_nsp12_L323	Q8N766	EMC1	2|3|4|10|4	23	4.6	5	0|0|0|2|3	0.79	1	0.79	1	0.79	-0.07	4.6	0.07	0.9553	0.0006	0.2537	0.46868
pEFGP_nsp12_P323	O95573	ACSL3	8|9|11|13|8	49	9.8	5	0|0|0|2|2	1	1	1	1	1	6.16	12.25	0	0.9966	0.002	0.2478	0.47733
pEGFP_nsp12_L323	Q6P1M0	SLC27A4	0|2|1|2|2	7	1.4	5	0|0|0|0|1	0.58	0.96	0.58	0.96	0.58	-0.5	7	0.19	0.8214	0.0003	0.2103	0.39758
pEGFP_nsp12_L323	P60891	PRPS1	0|1|1|1|1	4	0.8	5	0|0|0|0|0	0	0	0	0	0	-0.16	8	0.53	0.8498	0.0004	0.2834	0.45648
pEGFP_nsp12_L323	Q9HD45	TM9SF3	3|3|2|1|3	12	2.4	5	1|0|0|0|1	0.74	0.96	0.74	0.96	0.74	0.37	6	0.09	0.9289	0.0006	0.2286	0.4433
pEGFP_nsp12_L323	P12268	IMPDH2	3|2|2|1|1	9	1.8	5	0|0|0|0|0	0.59	1	0.59	1	0.59	2.35	18	0.16	0.9217	0.0005	0.2653	0.46624
pEGFP_nsp12_L323	P62249	RPS16	2|2|4|6|4	18	3.6	5	1|1|0|1|2	0.72	0.99	0.72	0.99	0.72	-0.34	3.6	0.09	0.9747	0.0034	0.2607	0.47949
pEGFP_nsp12_L323	O95573	ACSL3	7|9|8|11|10	45	9	5	0|0|0|2|2	1	1	1	1	1	5.38	11.25	0	0.9895	0.0018	0.2182	0.45485
pEGFP_nsp12_L323	O14980	XPO1	3|3|2|1|3	12	2.4	5	0|0|0|0|0	0.8	1	0.8	1	0.8	2.35	24	0.06	0.9289	0.0003	0.2638	0.46741
pEGFP_nsp12_L323	P19338	NCL	5|6|13|6|10	40	8	5	1|1|0|8|4	0.51	0.96	0.51	0.96	0.51	-1.98	2.86	0.22	0.9555	0.0016	0.2665	0.47748
pEFGP_nsp12_P323	O94826	TOMM70	4|2|2|3|4	15	3	5	0|0|0|0|2	0.9	0.97	0.9	0.97	0.9	1.56	7.5	0.01	0.9361	0.0008	0.2941	0.49041
pEGFP_nsp12_L323	P54920	NAPA	1|0|1|1|1	4	0.8	5	0|0|0|0|2	0	0	0	0	0	-1.32	2	0.53	0.8509	0.0004	0.2762	0.45186
pEGFP_nsp12_L323	Q15006	EMC2	2|2|2|3|2	11	2.2	5	0|1|0|1|2	0.64	0.83	0.64	0.83	0.64	0.35	2.75	0.12	0.9974	0.0011	0.1921	0.43942
pEGFP_nsp12_L323	Q12907	LMAN2	2|2|2|4|3	13	2.6	5	0|1|0|1|3	0.59	0.88	0.59	0.88	0.59	-0.23	2.6	0.18	0.9853	0.001	0.2288	0.46087
pEFGP_nsp12_P323	O76031	CLPX	4|6|4|3|2	19	3.8	5	0|0|0|0|0	1	1	1	1	1	4.18	38	0	0.9306	0.001	0.2436	0.45411
pEGFP_nsp12_L323	Q15836	VAMP3	0|0|0|1|1	2	0.4	5	0|0|0|0|0	0	0	0	0	0	-0.16	4	0.53	0.4143	0.0005	0.4106	0.40928
pEGFP_nsp12_L323	O76031	CLPX	5|3|4|1|2	15	3	5	0|0|0|0|0	0.8	1	0.8	1	0.8	2.35	30	0.05	0.9072	0.0007	0.1815	0.40432
pEGFP_nsp12_L323	P62888	RPL30	4|2|5|6|4	21	4.2	5	1|1|0|3|3	0.61	0.95	0.61	0.95	0.61	-2.5	2.62	0.13	0.9843	0.0051	0.2321	0.46282
pEGFP_nsp12_L323	Q9BTV4	TMEM43	6|6|6|6|5	29	5.8	5	0|2|0|5|5	0.47	0.52	0.47	0.52	0.47	-0.91	2.42	0.23	0.9908	0.0021	0.2553	0.48075
pEFGP_nsp12_P323	O75489	NDUFS3	4|6|5|4|8	27	5.4	5	0|0|0|1|2	0.98	1	0.98	1	0.98	3.13	9	0	0.9635	0.0032	0.4213	0.5861
pEGFP_nsp12_L323	Q7Z406	MYH14	4|1|24|29|9	67	13.4	5	0|0|1|18|3	0.41	0.98	0.41	0.98	0.41	-13.85	3.05	0.26	0.8189	0.0008	0.2876	0.44981
pEGFP_nsp12_L323	P31040	SDHA	1|1|0|0|1	3	0.6	5	0|0|0|0|0	0	0	0	0	0	-0.16	6	0.53	0.6825	0.0001	0.2401	0.37514
pEGFP_nsp12_L323	Q9Y320	TMX2	2|3|4|5|3	17	3.4	5	0|1|0|2|3	0.64	0.93	0.64	0.93	0.64	-0.96	2.83	0.12	0.9917	0.0016	0.2863	0.50223
pEGFP_nsp12_L323	O43795	MYO1B	19|2|33|42|13	109	21.8	5	0|0|2|16|16	0.46	0.99	0.46	0.99	0.46	-21.52	3.21	0.24	0.8886	0.0025	0.2732	0.46144
pEGFP_nsp12_L323	Q15365	PCBP1	2|0|2|0|2	6	1.2	5	0|0|0|0|1	0.58	0.96	0.58	0.96	0.58	-0.5	6	0.19	0.6791	0.0005	0.3636	0.45877
pEGFP_nsp12_L323	P11233	RALA	0|1|1|1|1	4	0.8	5	0|0|0|0|1	0	0	0	0	0	-0.5	4	0.53	0.8498	0.0006	0.2944	0.46398
pEGFP_nsp12_L323	O75489	NDUFS3	4|3|4|2|3	16	3.2	5	0|0|0|1|2	0.89	0.97	0.89	0.97	0.89	1.04	5.33	0.01	0.9663	0.0018	0.2371	0.46067
pEGFP_nsp12_L323	P30519	HMOX2	1|2|1|2|2	8	1.6	5	0|1|0|0|1	0.5	0.84	0.5	0.84	0.5	0.37	4	0.22	0.9578	0.0007	0.2333	0.45546
pEFGP_nsp12_P323	O75306	NDUFS2	3|7|4|7|7	28	5.6	5	0|0|0|0|0	1	1	1	1	1	6.03	56	0	0.9702	0.0018	0.5496	0.67615
pEGFP_nsp12_L323	P46977	STT3A	2|3|5|6|9	25	5	5	0|0|0|3|6	0.56	0.95	0.56	0.95	0.56	-2.53	2.78	0.2	0.9153	0.001	0.2467	0.4515
pEGFP_nsp12_L323	P62140	PPP1CB	1|0|2|1|1	5	1	5	0|0|0|1|1	0.17	0.84	0.17	0.84	0.17	-1.24	2.5	0.47	0.8291	0.0004	0.2802	0.44786
pEGFP_nsp12_L323	Q6UWP7	LCLAT1	0|1|0|0|1	2	0.4	5	0|0|0|0|1	0	0	0	0	0	-0.5	2	0.53	0.4306	0.0002	0.2878	0.33017
pEGFP_nsp12_L323	P62269	RPS18	5|1|6|6|3	21	4.2	5	0|1|0|1|2	0.76	1	0.76	1	0.76	-1.07	5.25	0.08	0.9389	0.0038	0.2295	0.44699
pEGFP_nsp12_L323	P45880	VDAC2	4|5|3|6|5	23	4.6	5	1|1|0|3|5	0.45	0.76	0.45	0.76	0.45	-2.16	2.3	0.25	0.9797	0.0023	0.2497	0.47346
pEFGP_nsp12_P323	O60884	DNAJA2	6|6|6|3|6	27	5.4	5	0|0|0|0|0	1	1	1	1	1	6.03	54	0	0.9528	0.0021	0.2796	0.48563
pEGFP_nsp12_L323	P63104	YWHAZ	0|1|1|0|2	4	0.8	5	0|0|0|0|0	0.2	0.99	0.2	0.99	0.2	-0.16	8	0.41	0.6326	0.0005	0.2431	0.36179
pEGFP_nsp12_L323	P47756	CAPZB	1|0|6|10|4	21	4.2	5	0|0|0|6|1	0.53	0.97	0.53	0.97	0.53	-4.47	3	0.21	0.7742	0.0019	0.3474	0.47705
pEGFP_nsp12_L323	P36578	RPL4	3|1|6|10|4	24	4.8	5	0|1|0|2|1	0.75	1	0.75	1	0.75	-1.07	6	0.09	0.9245	0.0015	0.28	0.47716
pEGFP_nsp12_L323	O60884	DNAJA2	5|7|3|5|3	23	4.6	5	0|0|0|0|0	1	1	1	1	1	6.22	46	0	0.9471	0.0017	0.2177	0.44145
pEFGP_nsp12_P323	O60762	DPM1	5|5|4|5|5	24	4.8	5	0|0|0|1|2	0.98	0.99	0.98	0.99	0.98	3.13	8	0	0.9771	0.0029	0.3305	0.52808
pEGFP_nsp12_L323	Q9NS69	TOMM22	2|2|1|1|1	7	1.4	5	0|0|0|1|2	0.3	0.74	0.3	0.74	0.3	-0.3	2.33	0.36	0.9316	0.0015	0.1733	0.40627
pEGFP_nsp12_L323	O60762	DPM1	2|4|6|4|4	20	4	5	0|0|0|1|2	0.93	1	0.93	1	0.93	1.04	6.67	0.01	0.9703	0.0022	0.2496	0.47047
pEGFP_nsp12_L323	P16435	POR	10|12|5|13|9	49	9.8	5	2|1|0|4|12	0.48	0.85	0.48	0.85	0.48	-5.03	2.58	0.23	0.9654	0.0021	0.2509	0.46989
pEGFP_nsp12_L323	A0FGR8	ESYT2	1|3|3|1|1	9	1.8	5	0|0|0|0|0	0.4	1	0.4	1	0.4	2.35	18	0.27	0.8958	0.0003	0.2386	0.43998
pEGFP_nsp12_L323	P61026	RAB10	2|3|2|4|3	14	2.8	5	1|2|0|0|2	0.64	0.9	0.64	0.9	0.64	-0.34	2.8	0.12	0.9816	0.002	0.2025	0.44168
pEGFP_nsp12_L323	P63244	RACK1	0|0|5|7|1	13	2.6	5	0|1|0|0|3	0.39	0.99	0.39	0.99	0.39	-2.85	3.25	0.32	0.5952	0.001	0.3959	0.455
pEFGP_nsp12_P323	O43175	PHGDH	10|12|13|6|11	52	10.4	5	0|0|0|0|1	1	1	1	1	1	15.34	52	0	0.9617	0.0031	0.2782	0.48745
pEGFP_nsp12_L323	Q9H0N0	RAB6C	1|1|1|1|0	4	0.8	5	0|0|0|0|0	0	0	0	0	0	-0.16	8	0.53	0.85	0.0004	0.2307	0.42038
pEGFP_nsp12_L323	P62841	RPS15	0|0|1|3|1	5	1	5	0|0|0|1|0	0.2	1	0.2	1	0.2	-0.5	5	0.41	0.6382	0.0008	0.5145	0.54961
pEGFP_nsp12_L323	P61019	RAB2A	2|2|3|3|3	13	2.6	5	0|0|0|1|3	0.76	0.83	0.76	0.83	0.76	0.63	3.25	0.08	0.9905	0.0018	0.2232	0.4586
pEGFP_nsp12_L323	Q15043	SLC39A14	1|2|0|0|1	4	0.8	5	0|0|0|0|0	0.2	0.99	0.2	0.99	0.2	-0.16	8	0.41	0.6421	0.0003	0.3294	0.42396
pEGFP_nsp12_L323	P42677	RPS27	3|3|3|6|3	18	3.6	5	1|1|0|2|3	0.52	0.97	0.52	0.97	0.52	-0.35	2.57	0.21	0.9934	0.006	0.2053	0.44723
pEGFP_nsp12_L323	P67812	SEC11A	1|2|2|2|2	9	1.8	5	0|1|0|1|2	0.47	0.59	0.47	0.59	0.47	-1.07	2.25	0.24	0.9778	0.0014	0.2191	0.4519
pEGFP_nsp12_L323	Q9UHB6	LIMA1	5|0|23|31|6	65	13	5	0|0|0|15|10	0.39	0.99	0.39	0.99	0.39	-19.41	2.6	0.32	0.7613	0.0021	0.2736	0.42246
pEGFP_nsp12_L323	O95292	VAPB	3|7|4|9|4	27	5.4	5	2|2|0|4|2	0.51	0.99	0.51	0.99	0.51	-2.41	2.7	0.22	0.963	0.0031	0.2344	0.45783
pEGFP_nsp12_L323	P13804	ETFA	0|2|2|1|1	6	1.2	5	0|0|0|0|0	0.4	0.99	0.4	0.99	0.4	-0.16	12	0.29	0.806	0.0005	0.2909	0.44808
pEGFP_nsp12_L323	P23528	CFL1	1|1|2|1|2	7	1.4	5	1|1|0|1|1	0.23	0.59	0.23	0.59	0.23	-1.07	1.75	0.37	0.9531	0.0012	0.2307	0.4522
pEGFP_nsp12_L323	A1L0T0	ILVBL	2|3|1|3|0	9	1.8	5	0|0|0|0|0	0.6	1	0.6	1	0.6	-0.16	18	0.15	0.8028	0.0004	0.2019	0.38606
pEGFP_nsp12_L323	P18124	RPL7	4|5|7|7|5	28	5.6	5	0|0|1|5|3	0.73	0.9	0.73	0.9	0.73	-0.17	3.11	0.09	0.9957	0.0032	0.2462	0.47599
pEGFP_nsp12_L323	P32969	RPL9P8	2|1|2|4|2	11	2.2	5	0|0|0|5|2	0.29	0.74	0.29	0.74	0.29	-2.86	1.57	0.36	0.9759	0.0016	0.2253	0.45558
pEGFP_nsp12_L323	Q15084	PDIA6	0|0|3|1|1	5	1	5	0|0|0|0|2	0.19	0.94	0.19	0.94	0.19	-1.32	2.5	0.47	0.5887	0.0003	0.087	0.24127
pEGFP_nsp12_L323	P51148	RAB5C	4|4|5|7|3	23	4.6	5	1|1|0|5|4	0.33	0.82	0.33	0.82	0.33	-2.81	2.09	0.34	0.9952	0.003	0.2255	0.46164
pEGFP_nsp12_L323	Q14974	KPNB1	2|3|1|3|3	12	2.4	5	0|0|0|0|1	0.79	1	0.79	1	0.79	0.9	12	0.08	0.9466	0.0004	0.1926	0.42409
pEGFP_nsp12_L323	Q15366	PCBP2	3|4|3|3|3	16	3.2	5	1|1|0|1|3	0.64	0.86	0.64	0.86	0.64	0.32	2.67	0.12	0.979	0.0013	0.2144	0.44908
pEGFP_nsp12_L323	Q9P0L0	VAPA	4|3|3|8|3	21	4.2	5	1|1|0|3|2	0.59	1	0.59	1	0.59	-0.35	3	0.17	0.979	0.0023	0.2788	0.49319
pEGFP_nsp12_L323	O75396	SEC22B	3|3|4|7|4	21	4.2	5	2|2|0|2|2	0.53	0.98	0.53	0.98	0.53	-1.03	2.62	0.21	0.9921	0.0027	0.2055	0.44698
pEGFP_nsp12_L323	O15144	ARPC2	0|0|0|4|0	4	0.8	5	0|0|0|0|0	0.2	1	0.2	1	0.2	-0.16	8	0.38	0	0.0003	0.4464	0.306
pEGFP_nsp12_L323	Q9H9B4	SFXN1	7|2|4|8|4	25	5	5	0|2|0|1|5	0.64	0.95	0.64	0.95	0.64	-2.01	3.12	0.11	0.9521	0.0022	0.2267	0.44918
pEGFP_nsp12_L323	O94826	TOMM70	3|2|1|3|2	11	2.2	5	0|0|0|0|2	0.72	0.94	0.72	0.94	0.72	0.73	5.5	0.1	0.9564	0.0005	0.1945	0.42841
pEGFP_nsp12_L323	P00387	CYB5R3	5|3|4|7|5	24	4.8	5	1|2|0|4|5	0.28	0.75	0.28	0.75	0.28	-3.61	2	0.36	0.9868	0.0023	0.2656	0.48656
pEGFP_nsp12_L323	P30050	RPL12	8|6|10|10|5	39	7.8	5	0|1|1|5|4	0.78	0.97	0.78	0.97	0.78	-0.37	3.55	0.08	0.9911	0.0066	0.2338	0.4661
pEGFP_nsp12_L323	P62280	RPS11	5|4|6|9|6	30	6	5	1|1|0|6|4	0.47	0.91	0.47	0.91	0.47	-2.06	2.5	0.24	0.9946	0.0053	0.1841	0.43307
pEGFP_nsp12_L323	O15173	PGRMC2	3|1|1|2|3	10	2	5	0|0|0|2|2	0.45	0.83	0.45	0.83	0.45	-0.96	2.5	0.24	0.911	0.0013	0.2077	0.42343
pEGFP_nsp12_L323	P14618	PKM	2|1|2|3|2	10	2	5	0|1|0|0|1	0.69	0.96	0.69	0.96	0.69	0.37	5	0.1	0.9843	0.0005	0.1916	0.43502
pEGFP_nsp12_L323	Q99805	TM9SF2	2|2|0|2|0	6	1.2	5	0|0|0|0|0	0.59	0.99	0.59	0.99	0.59	-0.16	12	0.17	0.6688	0.0003	0.3651	0.45663
pEGFP_nsp12_L323	Q9NVJ2	ARL8B	2|1|1|0|0	4	0.8	5	0|0|0|0|0	0.2	0.99	0.2	0.99	0.2	-0.16	8	0.41	0.6339	0.0007	0.2925	0.39605
pEGFP_nsp12_L323	Q9NZ01	TECR	0|1|3|3|2	9	1.8	5	0|0|0|0|0	0.6	1	0.6	1	0.6	-0.16	18	0.15	0.8367	0.0008	0.2043	0.3982
pEGFP_nsp12_L323	O15027	SEC16A	1|2|1|5|5	14	2.8	5	0|0|0|0|0	0.6	1	0.6	1	0.6	2.35	28	0.15	0.8721	0.0002	0.2813	0.46194
pEGFP_nsp12_L323	O43175	PHGDH	12|15|5|6|5	43	8.6	5	0|0|0|0|1	1	1	1	1	1	12.13	43	0	0.8938	0.0025	0.2214	0.42752
pEGFP_nsp12_L323	P62820	RAB1A	4|4|6|8|5	27	5.4	5	1|2|0|3|7	0.29	0.77	0.29	0.77	0.29	-2.69	2.08	0.36	0.997	0.0037	0.2356	0.46914
pEGFP_nsp12_L323	P08574	CYC1	1|1|1|2|0	5	1	5	0|0|0|0|1	0.19	0.96	0.19	0.96	0.19	-0.5	5	0.46	0.8531	0.0004	0.2693	0.44781
pEFGP_nsp12_P323	O15269	SPTLC1	5|3|5|5|4	22	4.4	5	0|0|0|0|0	1	1	1	1	1	6.03	44	0	0.9754	0.0014	0.3005	0.50692
pEGFP_nsp12_L323	Q16850	CYP51A1	3|1|1|0|1	6	1.2	5	0|0|0|0|0	0.2	1	0.2	1	0.2	-0.16	12	0.39	0.761	0.0004	0.2164	0.38315
pEGFP_nsp12_L323	P40429	RPL13A	1|2|2|3|3	11	2.2	5	1|1|0|2|1	0.46	0.73	0.46	0.73	0.46	-1.79	2.2	0.24	0.9627	0.0015	0.2227	0.44971
pEGFP_nsp12_L323	P04844	RPN2	8|7|5|14|8	42	8.4	5	2|0|0|6|10	0.3	0.92	0.3	0.92	0.3	-4.44	2.33	0.36	0.9806	0.0019	0.2119	0.44779
pEGFP_nsp12_L323	Q8N4V1	MMGT1	1|1|1|1|1	5	1	5	0|1|0|0|1	0	0	0	0	0	0.37	2.5	0.53	0.99	0.0011	0.2529	0.47885
pEGFP_nsp12_L323	Q8TCT9	HM13	1|5|0|4|1	11	2.2	5	0|1|0|0|1	0.4	1	0.4	1	0.4	-1.24	5.5	0.28	0.7169	0.0008	0.266	0.40355
pEGFP_nsp12_L323	Q86UP2	KTN1	1|0|1|1|0	3	0.6	5	0|0|0|1|1	0	0	0	0	0	-1.24	1.5	0.53	0.672	0.0001	0.3126	0.42165
pEGFP_nsp12_L323	Q99442	SEC62	1|0|2|2|1	6	1.2	5	0|0|0|0|2	0.34	0.85	0.34	0.85	0.34	-1.32	3	0.34	0.8494	0.0004	0.2053	0.40282
pEGFP_nsp12_L323	P22695	UQCRC2	6|7|4|5|2	24	4.8	5	1|1|0|1|6	0.59	0.9	0.59	0.9	0.59	-2.65	2.67	0.16	0.9361	0.0016	0.2399	0.45328
pEGFP_nsp12_L323	O95071	UBR5	2|3|1|1|1	8	1.6	5	0|0|0|0|0	0.4	1	0.4	1	0.4	2.35	16	0.28	0.8891	0.0001	0.1709	0.39143
pEGFP_nsp12_L323	P46782	RPS5	5|3|8|9|6	31	6.2	5	0|3|0|3|5	0.59	0.95	0.59	0.95	0.59	-2.81	2.82	0.16	0.9833	0.0042	0.2184	0.45316
pEGFP_nsp12_L323	P49257	LMAN1	4|4|3|4|3	18	3.6	5	1|3|0|1|2	0.6	0.72	0.6	0.72	0.6	-0.35	2.57	0.14	0.9841	0.001	0.2421	0.46959
pEGFP_nsp12_L323	O15269	SPTLC1	4|7|2|7|4	24	4.8	5	0|0|0|0|0	1	1	1	1	1	4.38	48	0	0.9419	0.0015	0.3065	0.50068
pEGFP_nsp12_L323	P31944	CASP14	0|1|2|2|5	10	2	5	1|1|0|1|0	0.49	0.99	0.49	0.99	0.49	-1.96	3.33	0.23	0.7191	0.0012	0.3422	0.45646
pEGFP_nsp12_L323	P46776	RPL27A	0|0|3|3|1	7	1.4	5	0|0|0|1|1	0.38	0.96	0.38	0.96	0.38	-1.24	3.5	0.33	0.6478	0.0012	0.2898	0.39853
pEGFP_nsp12_L323	Q13200	PSMD2	1|1|0|1|1	4	0.8	5	0|0|0|0|0	0	0	0	0	0	-0.16	8	0.53	0.8504	0.0001	0.1401	0.35842
pEGFP_nsp12_L323	P00367	GLUD1	1|5|3|1|1	11	2.2	5	0|0|0|0|0	0.4	1	0.4	1	0.4	2.35	22	0.27	0.815	0.0006	0.2261	0.40645
pEGFP_nsp12_L323	Q8WVM8	SCFD1	4|2|2|1|5	14	2.8	5	1|1|0|0|2	0.62	0.98	0.62	0.98	0.62	-1.07	3.5	0.13	0.8804	0.0007	0.2575	0.44812
pEGFP_nsp12_L323	P10809	HSPD1	38|39|41|45|38	201	40.2	5	16|18|0|16|31	0	0.01	0	0.01	0	-9.27	2.48	0.52	0.9952	0.0101	0.1913	0.43825
pEFGP_nsp12_P323	O15027	SEC16A	4|5|3|1|5	18	3.6	5	0|0|0|0|0	0.8	1	0.8	1	0.8	2.15	36	0.05	0.9027	0.0003	0.4283	0.57209
pEGFP_nsp12_L323	P05141	SLC25A5	14|13|18|14|12	71	14.2	5	3|5|1|8|9	0.47	0.96	0.47	0.96	0.47	-1.88	2.73	0.23	0.9916	0.0069	0.1873	0.43439
pEGFP_nsp12_L323	P05388	RPLP0	8|9|10|16|11	54	10.8	5	1|1|1|11|7	0.35	0.92	0.35	0.92	0.35	-2.91	2.57	0.34	0.9947	0.0048	0.2185	0.45667
pEGFP_nsp12_L323	Q9UM54	MYO6	30|0|58|82|34	204	40.8	5	0|0|5|44|28	0.36	0.99	0.36	0.99	0.36	-65.23	2.65	0.34	0.8465	0.0041	0.2636	0.44186
pEGFP_nsp12_L323	Q15758	SLC1A5	4|5|5|4|5	23	4.6	5	2|2|0|3|2	0.59	0.72	0.59	0.72	0.59	-0.36	2.56	0.16	0.9825	0.0013	0.2229	0.45597
pEGFP_nsp12_L323	P17844	DDX5	4|4|10|10|9	37	7.4	5	0|0|1|5|7	0.57	0.91	0.57	0.91	0.57	-2.51	2.85	0.2	0.9676	0.0017	0.2242	0.45224
pEGFP_nsp12_L323	P62277	RPS13	4|2|11|7|2	26	5.2	5	0|0|0|6|6	0.36	0.95	0.36	0.95	0.36	-4.74	2.17	0.33	0.905	0.0046	0.2258	0.434
pEGFP_nsp12_L323	P51572	BCAP31	11|10|9|12|8	50	10	5	5|2|1|5|5	0.75	0.99	0.75	0.99	0.75	-0.91	2.78	0.09	0.9907	0.0059	0.2068	0.44743
pEGFP_nsp12_L323	P67936	TPM4	0|0|2|1|1	4	0.8	5	0|0|0|0|0	0.2	0.99	0.2	0.99	0.2	-0.16	8	0.41	0.6409	0.0004	0.2669	0.38073
pEGFP_nsp12_L323	P61978	HNRNPK	3|4|7|5|7	26	5.2	5	0|2|0|3|4	0.63	0.93	0.63	0.93	0.63	-1.54	2.89	0.13	0.966	0.0016	0.227	0.45366
pEGFP_nsp12_L323	P53985	SLC16A1	6|5|4|7|5	27	5.4	5	0|3|0|3|6	0.39	0.72	0.39	0.72	0.39	-2.06	2.25	0.32	0.9875	0.0016	0.2128	0.45053
pEGFP_nsp12_L323	O00767	SCD	2|2|2|2|1	9	1.8	5	0|1|0|1|3	0.35	0.44	0.35	0.44	0.35	-1.69	1.8	0.34	0.9786	0.0007	0.1863	0.42966
pEGFP_nsp12_L323	P51648	ALDH3A2	1|1|1|1|1	5	1	5	0|0|0|0|0	0	0	0	0	0	2.35	10	0.53	0.99	0.0003	0.1435	0.40384
pEGFP_nsp12_L323	O94973	AP2A2	1|0|1|0|0	2	0.4	5	0|0|0|0|0	0	0	0	0	0	-0.16	4	0.53	0.4268	0.0001	0.2877	0.32892
pEGFP_nsp12_L323	Q9Y285	FARSA	1|1|1|1|1	5	1	5	0|0|0|1|0	0	0	0	0	0	0.9	5	0.53	0.99	0.0003	0.1844	0.43184
pEGFP_nsp12_L323	P54709	ATP1B3	3|2|2|3|2	12	2.4	5	1|1|0|1|3	0.38	0.58	0.38	0.58	0.38	-1.16	2	0.33	0.9856	0.0012	0.2365	0.46619
pEGFP_nsp12_L323	P62266	RPS23	2|0|2|3|1	8	1.6	5	0|0|0|0|1	0.58	1	0.58	1	0.58	-0.5	8	0.19	0.8425	0.0015	0.2589	0.43741
pEGFP_nsp12_L323	Q9Y305	ACOT9	0|0|1|1|0	2	0.4	5	0|0|0|0|0	0	0	0	0	0	-0.16	4	0.53	0.4266	0.0001	0.1424	0.22926
pEGFP_nsp12_L323	Q9BVP2	GNL3	0|2|1|1|1	5	1	5	0|0|0|1|1	0.17	0.84	0.17	0.84	0.17	-1.24	2.5	0.47	0.7912	0.0003	0.2592	0.42181
pEFGP_nsp12_P323	O14980	XPO1	3|4|1|3|6	17	3.4	5	0|0|0|0|0	0.8	1	0.8	1	0.8	2.15	34	0.05	0.9042	0.0005	0.3878	0.54483
pEGFP_nsp12_L323	P68104	EEF1A1	16|18|13|15|11	73	14.6	5	4|7|0|6|6	0.79	1	0.79	1	0.79	-0.99	3.17	0.08	0.9776	0.0046	0.1797	0.4248
pEGFP_nsp12_L323	P23396	RPS3	5|5|7|10|7	34	6.8	5	1|4|0|6|9	0.08	0.35	0.08	0.35	0.08	-6.04	1.7	0.5	0.9947	0.0039	0.1857	0.43423
pEGFP_nsp12_L323	O14654	IRS4	14|11|20|31|21	97	19.4	5	0|0|0|1|2	1	1	1	1	1	11.85	32.33	0	0.9851	0.0021	0.2739	0.4917
pEGFP_nsp12_L323	Q16643	DBN1	6|0|19|34|4	63	12.6	5	0|0|0|15|11	0.37	0.99	0.37	0.99	0.37	-20.33	2.42	0.33	0.7438	0.0023	0.2454	0.39774
pEGFP_nsp12_L323	P57088	TMEM33	3|3|4|5|2	17	3.4	5	2|2|0|1|2	0.52	0.9	0.52	0.9	0.52	-1.74	2.43	0.21	0.992	0.0019	0.2232	0.45911
pEGFP_nsp12_L323	P51809	VAMP7	0|0|1|1|1	3	0.6	5	0|0|0|0|1	0	0	0	0	0	-0.5	3	0.53	0.6715	0.0004	0.458	0.52112
pEGFP_nsp12_L323	O75190	DNAJB6	2|1|2|1|0	6	1.2	5	0|0|0|0|0	0.4	0.99	0.4	0.99	0.4	-0.16	12	0.29	0.8106	0.0005	0.2176	0.39925
pEGFP_nsp12_L323	Q12906	ILF3	0|0|4|4|2	10	2	5	0|0|0|2|3	0.44	0.87	0.44	0.87	0.44	-2.95	2	0.25	0.6719	0.0003	0.3644	0.45711
pEGFP_nsp12_L323	P06576	ATP5B	11|15|13|12|12	63	12.6	5	7|7|0|2|9	0.3	0.71	0.3	0.71	0.3	-2.39	2.52	0.35	0.9837	0.0035	0.1994	0.44024
pEGFP_nsp12_L323	P21796	VDAC1	9|5|8|8|4	34	6.8	5	3|1|0|7|11	0.03	0.07	0.03	0.07	0.03	-8.81	1.55	0.51	0.9759	0.0034	0.2223	0.4535
pEGFP_nsp12_L323	O75844	ZMPSTE24	3|8|5|7|6	29	5.8	5	3|3|0|4|3	0.43	0.89	0.43	0.89	0.43	-4.52	2.23	0.25	0.9609	0.0018	0.217	0.44528
pEGFP_nsp12_L323	P08865	RPSA	0|1|0|1|1	3	0.6	5	0|0|0|0|2	0	0	0	0	0	-1.32	1.5	0.53	0.6686	0.0003	0.3375	0.43762
pEGFP_nsp12_L323	P62263	RPS14	4|3|7|6|4	24	4.8	5	2|2|0|4|4	0.32	0.84	0.32	0.84	0.32	-3.85	2	0.35	0.9885	0.0044	0.1967	0.43983
pEGFP_nsp12_L323	P27824	CANX	13|16|9|23|15	76	15.2	5	6|6|0|7|15	0.19	0.85	0.19	0.85	0.19	-10.11	2.24	0.47	0.9788	0.0037	0.1896	0.432
pEGFP_nsp12_L323	P28288	ABCD3	1|0|6|7|4	18	3.6	5	0|0|0|0|2	0.59	1	0.59	1	0.59	-1.32	9	0.17	0.7911	0.0007	0.2328	0.40367
pEGFP_nsp12_L323	P25398	RPS12	1|0|1|1|0	3	0.6	5	0|0|0|0|0	0	0	0	0	0	-0.16	6	0.53	0.672	0.0006	0.3282	0.43232
pEGFP_nsp12_L323	Q9Y277	VDAC3	1|0|3|1|1	6	1.2	5	0|0|0|1|3	0.17	0.83	0.17	0.83	0.17	-2.85	1.5	0.48	0.7814	0.0006	0.332	0.46871
pEGFP_nsp12_L323	P18621	RPL17	1|1|2|4|1	9	1.8	5	0|0|0|1|2	0.34	0.97	0.34	0.97	0.34	-0.3	3	0.34	0.9519	0.0013	0.1932	0.42612
pEGFP_nsp12_L323	P62917	RPL8	1|1|13|10|3	28	5.6	5	1|1|0|4|3	0.43	1	0.43	1	0.43	-4.64	3.11	0.25	0.7914	0.0028	0.2915	0.44398
pEGFP_nsp12_L323	P04843	RPN1	24|24|22|30|23	123	24.6	5	12|8|2|16|21	0	0.01	0	0.01	0	-11.12	2.08	0.52	0.9943	0.0058	0.1974	0.44215
pEGFP_nsp12_L323	Q9BWF3	RBM4	0|0|1|0|2	3	0.6	5	0|0|0|0|0	0.2	0.99	0.2	0.99	0.2	-0.16	6	0.41	0.3702	0.0003	0.5847	0.51507
pEGFP_nsp12_L323	Q12905	ILF2	2|2|3|2|2	11	2.2	5	0|0|0|1|4	0.59	0.77	0.59	0.77	0.59	0.17	2.2	0.18	0.988	0.0008	0.2262	0.45986
pEGFP_nsp12_L323	P51149	RAB7A	6|8|4|7|7	32	6.4	5	2|4|0|5|8	0.05	0.13	0.05	0.13	0.05	-6.96	1.68	0.5	0.968	0.0046	0.2156	0.44648
pEGFP_nsp12_L323	P62750	RPL23A	0|1|5|4|2	12	2.4	5	0|0|0|2|2	0.5	0.97	0.5	0.97	0.5	-2.75	3	0.22	0.7989	0.002	0.1657	0.36008
pEGFP_nsp12_L323	A5YKK6	CNOT1	1|2|0|0|1	4	0.8	5	0|0|0|0|0	0.2	0.99	0.2	0.99	0.2	-0.16	8	0.41	0.6421	0.0001	0.2797	0.38985
pEGFP_nsp12_L323	P08670	VIM	21|13|44|56|21	155	31	5	1|2|5|30|32	0.22	0.93	0.22	0.93	0.22	-28.87	2.21	0.37	0.9628	0.0088	0.1987	0.43333
pEGFP_nsp12_L323	Q10471	GALNT2	2|2|1|3|3	11	2.2	5	0|0|0|1|3	0.59	0.83	0.59	0.83	0.59	-0.76	2.75	0.16	0.9557	0.0006	0.2218	0.44687
pEGFP_nsp12_L323	Q96S52	PIGS	1|0|1|2|1	5	1	5	0|0|0|0|1	0.19	0.96	0.19	0.96	0.19	-0.5	5	0.46	0.853	0.0002	0.2253	0.41762
pEGFP_nsp12_L323	Q04837	SSBP1	3|0|7|9|0	19	3.8	5	0|0|0|3|3	0.52	0.99	0.52	0.99	0.52	-3.84	3.17	0.22	0.6595	0.0031	0.301	0.40981
pEGFP_nsp12_L323	Q9BVK6	TMED9	8|7|7|10|6	38	7.6	5	5|5|0|5|8	0.03	0.11	0.03	0.11	0.03	-7.05	1.65	0.51	0.9947	0.0046	0.2242	0.46066
pEGFP_nsp12_L323	Q14108	SCARB2	0|1|0|1|0	2	0.4	5	0|0|0|0|0	0	0	0	0	0	-0.16	4	0.53	0.4122	0.0001	0.3715	0.38186
pEGFP_nsp12_L323	P41091	EIF2S3	5|2|8|3|2	20	4	5	0|0|0|2|5	0.56	0.96	0.56	0.96	0.56	-1.15	2.86	0.2	0.915	0.0012	0.1368	0.37608
pEGFP_nsp12_L323	Q71U36	TUBA1A	2|2|2|2|1	9	1.8	5	0|1|0|1|1	0.59	0.73	0.59	0.73	0.59	-0.35	3	0.19	0.9786	0.0006	0.213	0.44792
pEGFP_nsp12_L323	P12273	PIP	0|5|1|3|3	12	2.4	5	1|1|0|1|0	0.56	0.99	0.56	0.99	0.56	-1.96	4	0.2	0.7483	0.0024	0.3605	0.478
pEGFP_nsp12_L323	P62753	RPS6	0|0|7|10|1	18	3.6	5	0|0|0|1|2	0.4	1	0.4	1	0.4	-1.98	6	0.27	0.5662	0.0017	0.3252	0.39759
pEGFP_nsp12_L323	Q6YN16	HSDL2	1|0|0|1|0	2	0.4	5	0|0|0|0|0	0	0	0	0	0	-0.16	4	0.53	0.415	0.0001	0.2838	0.32262
pEGFP_nsp12_L323	O43402	EMC8	0|1|2|1|1	5	1	5	0|0|0|0|1	0.19	0.96	0.19	0.96	0.19	-0.5	5	0.46	0.8297	0.0007	0.1989	0.39231
pEGFP_nsp12_L323	P35613	BSG	6|8|6|6|4	30	6	5	3|3|0|4|4	0.32	0.82	0.32	0.82	0.32	-3.79	2.14	0.35	0.9724	0.0023	0.1991	0.43655
pEGFP_nsp12_L323	Q96AG4	LRRC59	10|8|11|12|7	48	9.6	5	3|2|1|7|9	0.21	0.52	0.21	0.52	0.21	-4.9	2.18	0.37	0.9955	0.0044	0.1646	0.42003
pEGFP_nsp12_L323	P11586	MTHFD1	3|4|0|2|2	11	2.2	5	0|0|0|0|0	0.79	1	0.79	1	0.79	-0.16	22	0.06	0.8069	0.0004	0.2652	0.43072
pEGFP_nsp12_L323	P50914	RPL14	2|0|5|4|2	13	2.6	5	0|0|0|3|3	0.48	0.9	0.48	0.9	0.48	-3.84	2.17	0.23	0.834	0.0016	0.2257	0.41208
pEGFP_nsp12_L323	Q14739	LBR	2|2|5|4|3	16	3.2	5	1|2|0|3|3	0.27	0.72	0.27	0.72	0.27	-3.15	1.78	0.36	0.9786	0.0007	0.2355	0.46339
pEFGP_nsp12_P323	O14654	IRS4	10|14|23|22|19	88	17.6	5	0|0|0|1|2	1	1	1	1	1	10.44	29.33	0	0.9946	0.0021	0.2641	0.48792
pEGFP_nsp12_L323	Q02543	RPL18A	1|1|5|6|3	16	3.2	5	0|0|0|4|3	0.45	0.91	0.45	0.91	0.45	-2.95	2.29	0.24	0.9108	0.0024	0.2057	0.422
pEGFP_nsp12_L323	P39656	DDOST	6|9|6|13|8	42	8.4	5	3|5|0|7|10	0.07	0.35	0.07	0.35	0.07	-8.2	1.68	0.5	0.9832	0.0026	0.1828	0.4287
pEGFP_nsp12_L323	Q8N5K1	CISD2	2|3|2|5|4	16	3.2	5	1|2|0|2|5	0.19	0.55	0.19	0.55	0.19	-3.69	1.6	0.47	0.968	0.0034	0.222	0.45084
pEGFP_nsp12_L323	P84098	RPL19	1|0|0|0|1	2	0.4	5	0|0|0|0|0	0	0	0	0	0	-0.16	4	0.53	0.4307	0.0003	0.2146	0.28001
pEGFP_nsp12_L323	P47897	QARS	1|0|1|1|0	3	0.6	5	0|0|0|0|0	0	0	0	0	0	-0.16	6	0.53	0.672	0.0001	0.2249	0.36155
pEGFP_nsp12_L323	P07437	TUBB	11|11|7|11|7	47	9.4	5	2|3|1|8|3	0.58	0.87	0.58	0.87	0.58	-1.82	2.76	0.2	0.9758	0.0031	0.1654	0.4145
pEGFP_nsp12_L323	Q15125	EBP	2|2|1|3|1	9	1.8	5	1|1|0|2|1	0.31	0.73	0.31	0.73	0.31	-1.79	1.8	0.35	0.9594	0.0011	0.2461	0.46472
pEGFP_nsp12_L323	P35580	MYH10	79|12|157|202|100	550	110	5	0|0|27|142|79	0.13	0.66	0.13	0.66	0.13	-174.22	2.22	0.49	0.906	0.0073	0.2126	0.42531
pEGFP_nsp12_L323	Q5VV42	CDKAL1	1|1|0|0|0	2	0.4	5	0|0|0|0|0	0	0	0	0	0	-0.16	4	0.53	0.4306	0.0001	0.2623	0.31266
pEGFP_nsp12_L323	P09651	HNRNPA1	3|2|6|4|4	19	3.8	5	0|2|0|5|7	0.07	0.28	0.07	0.28	0.07	-6.38	1.36	0.5	0.972	0.0014	0.2049	0.44037
pEGFP_nsp12_L323	Q15738	NSDHL	3|2|2|2|1	10	2	5	0|0|0|0|0	0.79	1	0.79	1	0.79	2.35	20	0.07	0.9543	0.0008	0.2022	0.43304
pEGFP_nsp12_L323	Q9HCU5	PREB	1|1|0|0|1	3	0.6	5	0|0|0|0|1	0	0	0	0	0	-0.5	3	0.53	0.6825	0.0002	0.233	0.37032
pEGFP_nsp12_L323	P35579	MYH9	218|41|324|390|191	1164	232.8	5	0|0|71|263|182	0	0	0	0	0	-324.54	2.26	0.52	0.9323	0.0159	0.2012	0.4257
pEGFP_nsp12_L323	P13639	EEF2	4|5|4|5|3	21	4.2	5	2|2|0|1|4	0.48	0.72	0.48	0.72	0.48	-1.72	2.33	0.23	0.9859	0.0007	0.1681	0.41937
pEGFP_nsp12_L323	P11310	ACADM	8|5|0|3|1	17	3.4	5	0|0|0|0|0	0.6	1	0.6	1	0.6	-0.16	34	0.14	0.7075	0.0012	0.2505	0.39002
pEGFP_nsp12_L323	P49755	TMED10	7|6|6|8|8	35	7	5	3|5|0|5|8	0.02	0.04	0.02	0.04	0.02	-5.62	1.67	0.51	0.9882	0.0046	0.2171	0.45371
pEGFP_nsp12_L323	O96008	TOMM40	0|0|1|1|0	2	0.4	5	0|0|0|0|1	0	0	0	0	0	-0.5	2	0.53	0.4266	0.0001	0.2717	0.31789
pEGFP_nsp12_L323	P48047	ATP5O	1|2|5|5|2	15	3	5	1|1|0|1|1	0.63	0.98	0.63	0.98	0.63	-1.07	3.75	0.13	0.9429	0.0019	0.1851	0.4178
pEGFP_nsp12_L323	P61009	SPCS3	1|2|1|1|2	7	1.4	5	1|1|0|1|1	0.23	0.59	0.23	0.59	0.23	-1.07	1.75	0.37	0.9306	0.0012	0.2238	0.44057
pEGFP_nsp12_L323	P61254	RPL26	1|0|3|4|1	9	1.8	5	0|0|0|1|1	0.39	0.99	0.39	0.99	0.39	-1.24	4.5	0.32	0.8044	0.0016	0.2364	0.41026
pEGFP_nsp12_L323	P08754	GNAI3	0|1|2|4|1	8	1.6	5	0|0|0|1|4	0.28	0.87	0.28	0.87	0.28	-2.75	1.6	0.36	0.8145	0.0006	0.2243	0.40504
pEGFP_nsp12_L323	Q15005	SPCS2	3|3|3|5|3	17	3.4	5	2|3|0|5|4	0.02	0.08	0.02	0.08	0.02	-5.19	1.21	0.51	0.997	0.0021	0.1885	0.43687
pEGFP_nsp12_L323	P83881	RPL36A	1|1|1|1|0	4	0.8	5	0|0|0|1|1	0	0	0	0	0	-1.24	2	0.53	0.85	0.0011	0.1823	0.38722
pEGFP_nsp12_L323	P62491	RAB11A	5|4|5|6|5	25	5	5	2|3|0|3|7	0.07	0.15	0.07	0.15	0.07	-4.19	1.67	0.5	0.9957	0.0033	0.1769	0.42848
pEGFP_nsp12_L323	Q53GQ0	HSD17B12	4|2|2|4|1	13	2.6	5	0|0|0|1|1	0.73	0.99	0.73	0.99	0.73	0.37	6.5	0.09	0.9385	0.0012	0.1673	0.40425
pEGFP_nsp12_L323	Q9UJZ1	STOML2	1|1|0|2|0	4	0.8	5	0|0|0|0|0	0.2	0.99	0.2	0.99	0.2	-0.16	8	0.41	0.6791	0.0003	0.2863	0.4058
pEGFP_nsp12_L323	O00264	PGRMC1	3|3|3|7|6	22	4.4	5	1|2|0|4|7	0.15	0.48	0.15	0.48	0.15	-4.81	1.57	0.49	0.9649	0.0032	0.1921	0.42936
pEGFP_nsp12_L323	P43243	MATR3	2|3|2|5|4	16	3.2	5	0|0|0|2|8	0.24	0.64	0.24	0.64	0.24	-3.07	1.6	0.36	0.968	0.0005	0.2126	0.44438
pEGFP_nsp12_L323	Q14318	FKBP8	0|2|2|0|3	7	1.4	5	0|0|0|0|1	0.58	1	0.58	1	0.58	-0.5	7	0.19	0.6609	0.0005	0.1863	0.33161
pEGFP_nsp12_L323	P61803	DAD1	1|1|1|1|4	8	1.6	5	1|0|0|0|1	0.2	0.99	0.2	0.99	0.2	0.37	4	0.41	0.8218	0.0022	0.2109	0.39812
pEGFP_nsp12_L323	P62241	RPS8	3|2|7|7|6	25	5	5	0|0|0|7|5	0.41	0.73	0.41	0.73	0.41	-4.72	2.08	0.26	0.9582	0.0033	0.178	0.41771
pEGFP_nsp12_L323	P14678	SNRPB	1|1|1|0|1	4	0.8	5	0|0|0|0|2	0	0	0	0	0	-1.32	2	0.53	0.8581	0.0005	0.2714	0.45079
pEGFP_nsp12_L323	P31930	UQCRC1	3|4|2|6|1	16	3.2	5	0|1|0|0|4	0.63	0.95	0.63	0.95	0.63	-1.35	3.2	0.13	0.9305	0.0009	0.1951	0.42088
pEGFP_nsp12_L323	P35232	PHB	11|11|11|12|9	54	10.8	5	6|7|1|8|12	0	0	0	0	0	-10.4	1.59	0.52	0.9931	0.0057	0.1859	0.43384
pEGFP_nsp12_L323	P08708	RPS17	0|1|2|5|1	9	1.8	5	0|0|0|1|0	0.39	1	0.39	1	0.39	-0.5	9	0.31	0.7864	0.0016	0.2521	0.41549
pEGFP_nsp12_L323	P51571	SSR4	3|2|2|4|3	14	2.8	5	1|2|0|3|4	0.09	0.26	0.09	0.26	0.09	-3.86	1.4	0.49	0.9837	0.0023	0.1608	0.41371
pEGFP_nsp12_L323	Q9Y5A9	YTHDF2	2|2|2|0|0	6	1.2	5	0|0|0|0|0	0.59	0.99	0.59	0.99	0.59	-0.16	12	0.17	0.6786	0.0003	0.2211	0.36095
pEGFP_nsp12_L323	Q14683	SMC1A	3|2|1|0|0	6	1.2	5	0|0|0|0|1	0.39	1	0.39	1	0.39	-0.5	6	0.31	0.6102	0.0002	0.1812	0.31248
pEGFP_nsp12_L323	P62829	RPL23	3|4|4|9|3	23	4.6	5	2|3|0|4|4	0.22	0.98	0.22	0.98	0.22	-4.6	1.77	0.37	0.9786	0.0044	0.1759	0.42253
pEGFP_nsp12_L323	P49207	RPL34	0|0|2|4|0	6	1.2	5	0|0|0|1|0	0.39	1	0.39	1	0.39	-0.5	6	0.31	0.4144	0.0012	0.3386	0.36
pEGFP_nsp12_L323	O75964	ATP5L	0|1|2|1|1	5	1	5	0|0|0|0|0	0.2	0.99	0.2	0.99	0.2	-0.16	10	0.41	0.8297	0.0014	0.1977	0.39154
pEGFP_nsp12_L323	O75352	MPDU1	0|1|1|2|1	5	1	5	0|1|0|0|0	0.19	0.96	0.19	0.96	0.19	-0.5	5	0.46	0.8531	0.0005	0.2752	0.45187
pEGFP_nsp12_L323	P63261	ACTG1	81|37|107|204|51	480	96	5	18|21|26|103|56	0.2	0.99	0.2	0.99	0.2	-102.97	2.14	0.41	0.9486	0.0335	0.1707	0.40988
pEGFP_nsp12_L323	P05198	EIF2S1	1|0|3|0|1	5	1	5	0|0|0|1|0	0.2	1	0.2	1	0.2	-0.5	5	0.41	0.6249	0.0005	0.135	0.28537
pEGFP_nsp12_L323	P61158	ACTR3	1|0|10|6|0	17	3.4	5	0|0|0|4|0	0.39	0.99	0.39	0.99	0.39	-3	4.25	0.31	0.5308	0.001	0.3439	0.39948
pEGFP_nsp12_L323	Q9UM00	TMCO1	1|1|2|2|1	7	1.4	5	0|1|0|2|1	0.23	0.59	0.23	0.59	0.23	-1.07	1.75	0.37	0.989	0.0008	0.1637	0.41737
pEGFP_nsp12_L323	Q9UG63	ABCF2	0|0|1|2|1	4	0.8	5	0|0|0|0|0	0.2	0.99	0.2	0.99	0.2	-0.16	8	0.41	0.6716	0.0002	0.2395	0.37144
pEGFP_nsp12_L323	Q06830	PRDX1	4|5|6|6|6	27	5.4	5	5|3|0|5|6	0.01	0.01	0.01	0.01	0.01	-7.2	1.42	0.52	0.9909	0.0039	0.1874	0.43417
pEGFP_nsp12_L323	P60660	MYL6	7|0|10|13|7	37	7.4	5	0|0|1|13|8	0.17	0.65	0.17	0.65	0.17	-17	1.68	0.47	0.8597	0.0065	0.1943	0.39847
pEGFP_nsp12_L323	Q09028	RBBP4	1|0|1|1|2	5	1	5	0|0|0|1|1	0.17	0.84	0.17	0.84	0.17	-1.24	2.5	0.47	0.7951	0.0003	0.2488	0.41588
pEGFP_nsp12_L323	Q9UBM7	DHCR7	3|6|6|5|5	25	5	5	3|4|0|5|6	0.01	0.02	0.01	0.02	0.01	-8	1.39	0.52	0.9764	0.0015	0.1696	0.41756
pEGFP_nsp12_L323	Q86UE4	MTDH	1|0|4|0|2	7	1.4	5	0|0|0|1|1	0.37	0.99	0.37	0.99	0.37	-1.24	3.5	0.33	0.6222	0.0003	0.2023	0.33064
pEGFP_nsp12_L323	P42766	RPL35	0|0|1|1|0	2	0.4	5	0|0|0|0|0	0	0	0	0	0	-0.16	4	0.53	0.4266	0.0004	0.1544	0.23744
pEGFP_nsp12_L323	P12004	PCNA	0|1|1|0|1	3	0.6	5	0|0|0|0|0	0	0	0	0	0	-0.16	6	0.53	0.6785	0.0004	0.2146	0.35643
pEGFP_nsp12_L323	Q9NYY8	FASTKD2	1|1|0|0|0	2	0.4	5	0|0|0|0|0	0	0	0	0	0	-0.16	4	0.53	0.4306	0.0001	0.4079	0.41249
pEGFP_nsp12_L323	Q01650	SLC7A5	2|0|1|2|1	6	1.2	5	0|0|0|0|0	0.4	0.99	0.4	0.99	0.4	-0.16	12	0.29	0.8237	0.0003	0.1621	0.36523
pEGFP_nsp12_L323	Q06787	FMR1	1|0|1|1|0	3	0.6	5	0|0|0|0|0	0	0	0	0	0	-0.16	6	0.53	0.672	0.0001	0.2872	0.40421
pEGFP_nsp12_L323	Q99623	PHB2	13|13|11|12|8	57	11.4	5	7|10|1|9|15	0	0	0	0	0	-17.29	1.36	0.52	0.9812	0.0056	0.1665	0.41691
pEGFP_nsp12_L323	P06748	NPM1	5|1|8|12|4	30	6	5	1|4|0|9|7	0.13	0.61	0.13	0.61	0.13	-13.62	1.43	0.49	0.9182	0.0027	0.1803	0.40693
pEGFP_nsp12_L323	Q8WVV4	POF1B	0|0|0|0|2	2	0.4	5	0|0|0|0|0	0.2	0.99	0.2	0.99	0.2	-0.16	4	0.41	0	0.0001	0.6784	0.46504
pEGFP_nsp12_L323	Q9NZT1	CALML5	1|1|1|1|2	6	1.2	5	2|1|0|2|0	0.08	0.42	0.08	0.42	0.08	-1.79	1.2	0.5	0.9461	0.0012	0.1752	0.41197
pEGFP_nsp12_L323	Q13263	TRIM28	1|1|1|0|0	3	0.6	5	0|0|0|0|0	0	0	0	0	0	-0.16	6	0.53	0.6786	0.0001	0.2125	0.35502
pEGFP_nsp12_L323	O43169	CYB5B	0|1|2|5|1	9	1.8	5	0|1|0|2|1	0.31	0.98	0.31	0.98	0.31	-2.68	2.25	0.35	0.7864	0.0015	0.2646	0.42406
pEGFP_nsp12_L323	P09874	PARP1	11|1|22|14|11	59	11.8	5	1|3|0|14|30	0	0.01	0	0.01	0	-35.94	1.23	0.52	0.886	0.0016	0.1449	0.37268
pEGFP_nsp12_L323	P62847	RPS24	0|0|3|4|2	9	1.8	5	0|0|0|2|3	0.42	0.87	0.42	0.87	0.42	-2.95	1.8	0.25	0.6798	0.0017	0.2515	0.38217
pEGFP_nsp12_L323	P28289	TMOD1	0|0|1|3|0	4	0.8	5	0|0|0|1|0	0.2	1	0.2	1	0.2	-0.5	4	0.41	0.3771	0.0002	0.3809	0.37746
pEGFP_nsp12_L323	P07195	LDHB	1|1|1|1|1	5	1	5	2|1|0|0|0	0	0	0	0	0	-0.3	1.67	0.53	0.99	0.0004	0.1647	0.41835
pEGFP_nsp12_L323	O75390	CS	1|1|2|0|0	4	0.8	5	0|1|0|0|2	0.15	0.74	0.15	0.74	0.15	-1.98	1.33	0.49	0.6676	0.0003	0.2375	0.36876
pEGFP_nsp12_L323	P63173	RPL38	5|1|3|2|1	12	2.4	5	1|2|0|2|1	0.36	0.94	0.36	0.94	0.36	-2.51	2	0.34	0.8652	0.005	0.155	0.37323
pEGFP_nsp12_L323	P46379	BAG6	0|1|4|1|1	7	1.4	5	0|0|0|0|0	0.2	1	0.2	1	0.2	-0.16	14	0.38	0.7339	0.0002	0.1093	0.30136
pEGFP_nsp12_L323	Q7L8L6	FASTKD5	1|4|0|1|0	6	1.2	5	0|0|0|0|0	0.2	1	0.2	1	0.2	-0.16	12	0.38	0.4865	0.0002	0.2414	0.31558
pEGFP_nsp12_L323	Q9Y3B3	TMED7	0|1|0|3|1	5	1	5	0|0|0|2|2	0.17	0.83	0.17	0.83	0.17	-2.75	1.25	0.48	0.6536	0.0006	0.2705	0.38711
pEGFP_nsp12_L323	P46777	RPL5	2|4|7|5|1	19	3.8	5	0|2|1|4|5	0.22	0.75	0.22	0.75	0.22	-6.75	1.58	0.37	0.9164	0.0017	0.2009	0.4205
pEGFP_nsp12_L323	Q5JTZ9	AARS2	2|2|1|1|0	6	1.2	5	0|0|0|0|0	0.4	0.99	0.4	0.99	0.4	-0.16	12	0.29	0.7855	0.0002	0.2063	0.38375
pEGFP_nsp12_L323	O00743	PPP6C	1|2|0|0|0	3	0.6	5	0|0|0|0|0	0.2	0.99	0.2	0.99	0.2	-0.16	6	0.41	0.3915	0.0003	0.3289	0.34627
pEGFP_nsp12_L323	P05091	ALDH2	1|1|0|0|0	2	0.4	5	0|0|0|0|0	0	0	0	0	0	-0.16	4	0.53	0.4306	0.0001	0.3944	0.40322
pEGFP_nsp12_L323	P13995	MTHFD2	0|1|2|0|2	5	1	5	0|0|0|0|1	0.38	0.96	0.38	0.96	0.38	-0.5	5	0.32	0.6612	0.0004	0.1502	0.30699
pEGFP_nsp12_L323	Q8IWR0	ZC3H7A	0|0|0|2|0	2	0.4	5	0|0|0|0|0	0.2	0.99	0.2	0.99	0.2	-0.16	4	0.41	0	0	0.6554	0.44926
pEGFP_nsp12_L323	P35998	PSMC2	1|1|1|0|0	3	0.6	5	0|0|0|0|0	0	0	0	0	0	-0.16	6	0.53	0.6786	0.0002	0.18	0.33275
pEGFP_nsp12_L323	P32322	PYCR1	2|1|0|1|0	4	0.8	5	0|0|0|0|0	0.2	0.99	0.2	0.99	0.2	-0.16	8	0.41	0.6162	0.0004	0.2529	0.36345
pEGFP_nsp12_L323	P25311	AZGP1	0|1|1|0|2	4	0.8	5	1|0|0|1|0	0.17	0.84	0.17	0.84	0.17	-1.24	2	0.47	0.6326	0.0004	0.3669	0.4467
pEGFP_nsp12_L323	Q8TEM1	NUP210	1|4|0|2|5	12	2.4	5	0|0|0|0|1	0.59	1	0.59	1	0.59	-0.5	12	0.18	0.7363	0.0002	0.1248	0.3127
pEGFP_nsp12_L323	Q14257	RCN2	0|0|1|1|0	2	0.4	5	0|0|0|0|0	0	0	0	0	0	-0.16	4	0.53	0.4266	0.0001	0.3378	0.36321
pEGFP_nsp12_L323	Q7Z794	KRT77	0|1|11|0|14	26	5.2	5	7|1|0|0|0	0.39	0.99	0.39	0.99	0.39	-5.34	3.25	0.31	0.5066	0.0014	0.4073	0.43553
pEGFP_nsp12_L323	P35527	KRT9	51|54|36|71|42	254	50.8	5	33|53|16|67|41	0	0	0	0	0	-94.87	1.21	0.53	0.9858	0.0117	0.1258	0.39047
pEGFP_nsp12_L323	Q00839	HNRNPU	2|3|8|8|8	29	5.8	5	1|1|0|16|17	0	0	0	0	0	-22.19	0.83	0.53	0.9358	0.001	0.1628	0.40034
pEGFP_nsp12_L323	Q5T749	KPRP	0|3|0|4|5	12	2.4	5	1|2|0|2|1	0.47	0.94	0.47	0.94	0.47	-4.1	2	0.24	0.6555	0.0006	0.2497	0.37343
pEGFP_nsp12_L323	O00148	DDX39A	0|0|1|1|2	4	0.8	5	0|0|0|0|0	0.2	0.99	0.2	0.99	0.2	-0.16	8	0.41	0.5986	0.0003	0.2658	0.36688
pEGFP_nsp12_L323	P59998	ARPC4	0|0|5|4|2	11	2.2	5	0|0|0|5|3	0.31	0.79	0.31	0.79	0.31	-5.54	1.38	0.35	0.6568	0.0017	0.2218	0.35469
pEGFP_nsp12_L323	P53618	COPB1	0|1|0|1|1	3	0.6	5	0|0|0|0|0	0	0	0	0	0	-0.16	6	0.53	0.6686	0.0001	0.1945	0.33962
pEGFP_nsp12_L323	P35908	KRT2	39|53|62|72|87	313	62.6	5	61|58|19|53|45	0	0	0	0	0	-109.32	1.33	0.53	0.973	0.0141	0.1352	0.39295
pEGFP_nsp12_L323	Q69YQ0	SPECC1L	0|0|1|6|1	8	1.6	5	0|0|0|1|1	0.2	1	0.2	1	0.2	-1.24	4	0.39	0.5278	0.0002	0.2711	0.34867
pEGFP_nsp12_L323	P12236	SLC25A6	2|1|2|3|0	8	1.6	5	0|1|0|1|3	0.32	0.73	0.32	0.73	0.32	-3.1	1.6	0.35	0.8439	0.0007	0.1271	0.34754
pEGFP_nsp12_L323	P35268	RPL22	2|2|3|3|2	12	2.4	5	3|1|1|3|3	0.02	0.04	0.02	0.04	0.02	-4.58	1.09	0.51	0.998	0.0026	0.1077	0.38179
pEGFP_nsp12_L323	P20020	ATP2B1	1|1|0|0|1	3	0.6	5	0|0|0|0|0	0	0	0	0	0	-0.16	6	0.53	0.6825	0.0001	0.2255	0.36514
pEGFP_nsp12_L323	P04406	GAPDH	1|5|5|4|8	23	4.6	5	5|6|0|2|2	0.14	0.59	0.14	0.59	0.14	-8.96	1.53	0.49	0.8903	0.002	0.1591	0.38377
pEGFP_nsp12_L323	Q16531	DDB1	1|3|0|0|1	5	1	5	0|0|0|0|0	0.2	1	0.2	1	0.2	-0.16	10	0.39	0.5846	0.0001	0.1751	0.30042
pEGFP_nsp12_L323	P02538	KRT6A	4|13|8|13|17	55	11	5	16|11|0|19|12	0	0	0	0	0	-36.88	0.95	0.53	0.9254	0.0028	0.1377	0.37992
pEGFP_nsp12_L323	P04264	KRT1	73|78|65|95|71	382	76.4	5	72|104|30|94|69	0	0	0	0	0	-164.89	1.04	0.53	0.9926	0.0171	0.1126	0.38351
pEGFP_nsp12_L323	P52907	CAPZA1	2|0|7|9|1	19	3.8	5	0|0|1|8|2	0.35	0.92	0.35	0.92	0.35	-7.63	1.73	0.34	0.7431	0.0016	0.2038	0.36896
pEGFP_nsp12_L323	Q9H0U3	MAGT1	0|0|1|1|4	6	1.2	5	0|1|0|1|1	0.19	0.97	0.19	0.97	0.19	-1.96	2	0.46	0.4688	0.0005	0.239	0.30844
pEGFP_nsp12_L323	P19105	MYL12A	5|0|11|16|6	38	7.6	5	0|0|3|16|9	0.1	0.48	0.1	0.48	0.1	-22.26	1.36	0.49	0.8376	0.0057	0.1577	0.3666
pEGFP_nsp12_L323	Q08211	DHX9	1|1|3|4|4	13	2.6	5	0|0|0|6|10	0.01	0.01	0.01	0.01	0.01	-9.23	0.81	0.52	0.9187	0.0003	0.14	0.3794
pEGFP_nsp12_L323	P08240	SRPRA	1|0|2|2|0	5	1	5	0|0|0|0|1	0.38	0.96	0.38	0.96	0.38	-0.5	5	0.32	0.6715	0.0002	0.1237	0.292
pEGFP_nsp12_L323	P15924	DSP	4|7|10|12|66	99	19.8	5	12|9|0|15|7	0.2	1	0.2	1	0.2	-24.82	2.3	0.38	0.6145	0.0011	0.2639	0.37048
pEGFP_nsp12_L323	P06733	ENO1	0|0|2|0|4	6	1.2	5	0|0|0|0|0	0.4	1	0.4	1	0.4	-0.16	12	0.28	0.3702	0.0004	0.3353	0.34408
pEGFP_nsp12_L323	P02533	KRT14	14|23|13|28|29	107	21.4	5	25|26|6|25|19	0	0	0	0	0	-52.71	1.06	0.53	0.9603	0.0066	0.1246	0.38175
pEGFP_nsp12_L323	Q96AA3	RFT1	0|1|0|0|0	1	0.2	5	0|0|0|0|0	0	0	0	0	0	-0.16	2	0.53	0	0.0001	0.3254	0.22307
pEGFP_nsp12_L323	Q9H7Z7	PTGES2	0|1|0|0|0	1	0.2	5	0|0|0|0|0	0	0	0	0	0	-0.16	2	0.53	0	0.0001	0.2771	0.18997
pEGFP_nsp12_L323	Q9Y3D7	PAM16	1|0|1|0|0	2	0.4	5	0|0|0|0|0	0	0	0	0	0	-0.16	4	0.53	0.4268	0.0005	0.1909	0.26253
pEGFP_nsp12_L323	Q12792	TWF1	0|0|1|1|0	2	0.4	5	0|0|0|1|0	0	0	0	0	0	-0.5	2	0.53	0.4266	0.0001	0.4136	0.41512
pEGFP_nsp12_L323	P62851	RPS25	1|1|2|1|1	6	1.2	5	2|2|0|2|2	0.02	0.08	0.02	0.08	0.02	-3.95	0.75	0.51	0.9741	0.0014	0.105	0.37249
pEGFP_nsp12_L323	O14828	SCAMP3	1|1|0|0|1	3	0.6	5	0|0|0|0|0	0	0	0	0	0	-0.16	6	0.53	0.6825	0.0003	0.1877	0.33925
pEGFP_nsp12_L323	Q9NSE4	IARS2	2|1|0|0|0	3	0.6	5	0|0|0|0|0	0.2	0.99	0.2	0.99	0.2	-0.16	6	0.41	0.3993	0.0001	0.1771	0.24457
pEGFP_nsp12_L323	O43390	HNRNPR	0|0|0|0|1	1	0.2	5	0|0|0|0|0	0	0	0	0	0	-0.16	2	0.53	0	0.0001	0.6023	0.41286
pEGFP_nsp12_L323	P05109	S100A8	1|1|1|1|2	6	1.2	5	2|2|0|2|1	0.03	0.15	0.03	0.15	0.03	-3.23	0.86	0.51	0.9461	0.0019	0.121	0.37487
pEGFP_nsp12_L323	P55011	SLC12A2	0|0|0|0|1	1	0.2	5	0|0|0|0|0	0	0	0	0	0	-0.16	2	0.53	0	0	0.2148	0.14722
pEGFP_nsp12_L323	Q7L0Y3	TRMT10C	0|0|0|0|1	1	0.2	5	0|0|0|0|0	0	0	0	0	0	-0.16	2	0.53	0	0.0001	0.3406	0.23345
pEGFP_nsp12_L323	P05387	RPLP2	1|0|2|1|2	6	1.2	5	0|0|0|2|5	0.1	0.24	0.1	0.24	0.1	-4.6	0.86	0.49	0.8081	0.0015	0.1939	0.38228
pEGFP_nsp12_L323	Q13724	MOGS	0|1|0|2|1	4	0.8	5	0|0|0|1|0	0.19	0.96	0.19	0.96	0.19	-0.5	4	0.46	0.6793	0.0001	0.1409	0.3062
pEGFP_nsp12_L323	P81605	DCD	2|2|3|5|5	17	3.4	5	4|4|1|5|3	0	0.01	0	0.01	0	-8.92	1	0.52	0.9579	0.0044	0.1252	0.38138
pEGFP_nsp12_L323	P05386	RPLP1	2|0|2|2|0	6	1.2	5	0|0|0|2|2	0.37	0.61	0.37	0.61	0.37	-2.75	1.5	0.33	0.672	0.0014	0.2411	0.37264
pEGFP_nsp12_L323	P18077	RPL35A	0|0|3|0|1	4	0.8	5	0|0|0|0|0	0.2	1	0.2	1	0.2	-0.16	8	0.39	0.3779	0.001	0.3612	0.36417
pEGFP_nsp12_L323	P02768	ALB	11|13|8|12|14	58	11.6	5	8|9|10|11|11	0	0	0	0	0	-22.74	1.18	0.53	0.9721	0.0028	0.1197	0.38201
pEGFP_nsp12_L323	Q15393	SF3B3	0|0|0|0|3	3	0.6	5	0|0|0|0|1	0.2	1	0.2	1	0.2	-0.5	3	0.41	0	0.0001	0.5942	0.40735
pEGFP_nsp12_L323	P08779	KRT16	4|6|4|6|8	28	5.6	5	8|11|1|8|4	0	0	0	0	0	-16.45	0.87	0.53	0.9612	0.0017	0.0986	0.36414
pEGFP_nsp12_L323	P07910	HNRNPC	0|3|8|3|6	20	4	5	0|5|0|7|9	0.01	0.05	0.01	0.05	0.01	-16.4	0.95	0.52	0.798	0.0019	0.1897	0.37626
pEGFP_nsp12_L323	P00403	MT-CO2	1|1|1|2|1	6	1.2	5	1|1|1|1|2	0.05	0.26	0.05	0.26	0.05	-2.51	1	0.5	0.9934	0.0007	0.1051	0.37855
pEGFP_nsp12_L323	Q969V3	NCLN	0|2|2|0|1	5	1	5	0|0|0|0|1	0.38	0.96	0.38	0.96	0.38	-0.5	5	0.32	0.6574	0.0003	0.1949	0.33643
pEGFP_nsp12_L323	O43292	GPAA1	0|1|0|0|1	2	0.4	5	0|0|0|0|0	0	0	0	0	0	-0.16	4	0.53	0.4306	0.0001	0.2469	0.30208
pEGFP_nsp12_L323	Q86YZ3	HRNR	5|4|0|6|5	20	4	5	2|4|0|6|5	0.02	0.05	0.02	0.05	0.02	-13.35	1.18	0.51	0.8569	0.0002	0.1389	0.35958
pEGFP_nsp12_L323	P05089	ARG1	0|1|1|1|2	5	1	5	2|2|0|0|0	0.12	0.61	0.12	0.61	0.12	-2.75	1.25	0.49	0.7962	0.0005	0.1765	0.36663
pEGFP_nsp12_L323	Q8WUK0	PTPMT1	1|1|0|0|0	2	0.4	5	0|0|0|0|0	0	0	0	0	0	-0.16	4	0.53	0.4306	0.0003	0.2082	0.27556
pEGFP_nsp12_L323	P07355	ANXA2	0|0|3|3|3	9	1.8	5	1|1|0|3|0	0.44	0.73	0.44	0.73	0.44	-3.1	1.8	0.25	0.6715	0.0007	0.1716	0.32483
pEGFP_nsp12_L323	Q9NYL9	TMOD3	0|0|2|5|0	7	1.4	5	0|0|0|1|0	0.39	1	0.39	1	0.39	-0.5	7	0.31	0.3961	0.0004	0.2949	0.32439
pEGFP_nsp12_L323	P06702	S100A9	2|1|0|4|1	8	1.6	5	1|4|0|1|0	0.23	0.81	0.23	0.81	0.23	-3.84	1.33	0.37	0.813	0.0019	0.1701	0.36744
pEGFP_nsp12_L323	P43307	SSR1	0|3|2|3|0	8	1.6	5	0|1|0|1|2	0.45	0.83	0.45	0.83	0.45	-2.68	2	0.25	0.656	0.0008	0.1934	0.33496
pEGFP_nsp12_L323	P33778	H2BC3	2|2|4|3|5	16	3.2	5	2|11|0|9|15	0	0	0	0	0	-24.27	0.43	0.53	0.95	0.0037	0.0966	0.35937
pEGFP_nsp12_L323	O15270	SPTLC2	1|0|0|0|0	1	0.2	5	0|0|0|0|0	0	0	0	0	0	-0.16	2	0.53	0	0.0001	0.3876	0.26568
pEGFP_nsp12_L323	Q8NE71	ABCF1	1|0|0|0|0	1	0.2	5	0|0|0|0|0	0	0	0	0	0	-0.16	2	0.53	0	0	0.1194	0.08182
pEGFP_nsp12_L323	P82930	MRPS34	0|0|1|1|0	2	0.4	5	0|0|0|0|0	0	0	0	0	0	-0.16	4	0.53	0.4266	0.0002	0.311	0.34481
pEGFP_nsp12_L323	P68431	H3C1	2|3|2|3|4	14	2.8	5	2|6|2|7|8	0	0	0	0	0	-14.98	0.56	0.53	0.9612	0.003	0.0987	0.36424
pEGFP_nsp12_L323	Q8NF37	LPCAT1	1|1|0|0|1	3	0.6	5	0|0|0|0|0	0	0	0	0	0	-0.16	6	0.53	0.6825	0.0002	0.1419	0.30783
pEGFP_nsp12_L323	P31947	SFN	0|0|1|1|0	2	0.4	5	0|0|0|0|0	0	0	0	0	0	-0.16	4	0.53	0.4266	0.0002	0.1899	0.2618
pEGFP_nsp12_L323	P14923	JUP	2|4|2|5|25	38	7.6	5	7|5|0|9|3	0.2	1	0.2	1	0.2	-14.07	1.58	0.39	0.628	0.0016	0.2067	0.33551
pEGFP_nsp12_L323	P46778	RPL21	0|1|1|2|0	4	0.8	5	0|0|0|2|0	0.17	0.85	0.17	0.85	0.17	-1.32	2	0.47	0.6718	0.0006	0.184	0.33343
pEGFP_nsp12_L323	Q9BXW7	HDHD5	0|0|1|0|0	1	0.2	5	0|0|0|0|0	0	0	0	0	0	-0.16	2	0.53	0	0.0001	0.1774	0.1216
pEGFP_nsp12_L323	Q9P2W9	STX18	0|0|1|0|0	1	0.2	5	0|0|0|0|0	0	0	0	0	0	-0.16	2	0.53	0	0.0001	0.5446	0.37334
pEGFP_nsp12_L323	O75369	FLNB	0|0|1|0|0	1	0.2	5	0|0|0|0|0	0	0	0	0	0	-0.16	2	0.53	0	0	0.5446	0.37333
pEGFP_nsp12_L323	P26599	PTBP1	0|0|3|4|1	8	1.6	5	0|1|0|2|2	0.33	0.9	0.33	0.9	0.33	-3.2	1.6	0.35	0.6405	0.0004	0.1721	0.3156
pEGFP_nsp12_L323	Q04695	KRT17	1|1|1|2|5	10	2	5	4|3|0|6|1	0.02	0.09	0.02	0.09	0.02	-8.33	0.71	0.51	0.8099	0.0007	0.1105	0.32566
pEGFP_nsp12_L323	O00571	DDX3X	0|0|3|3|1	7	1.4	5	0|0|0|2|2	0.33	0.83	0.33	0.83	0.33	-2.75	1.75	0.34	0.6478	0.0003	0.1766	0.32095
pEGFP_nsp12_L323	P36873	PPP1CC	0|0|4|7|0	11	2.2	5	0|0|0|4|2	0.35	0.96	0.35	0.96	0.35	-3.77	1.83	0.34	0.4223	0.0008	0.26	0.30851
pEGFP_nsp12_L323	Q8N1N4	KRT78	0|0|2|1|3	6	1.2	5	2|1|0|0|0	0.33	0.89	0.33	0.89	0.33	-1.98	2	0.35	0.5807	0.0003	0.248	0.34918
pEGFP_nsp12_L323	Q14103	HNRNPD	0|0|1|2|1	4	0.8	5	0|0|0|1|3	0.13	0.65	0.13	0.65	0.13	-2.85	1	0.49	0.6716	0.0003	0.2086	0.35019
pEGFP_nsp12_L323	Q02413	DSG1	0|3|1|2|10	16	3.2	5	2|3|0|6|1	0.2	0.96	0.2	0.96	0.2	-8.94	1.33	0.46	0.5958	0.0005	0.2006	0.32131
pEGFP_nsp12_L323	Q9NR30	DDX21	0|0|2|1|3	6	1.2	5	0|0|0|4|2	0.2	0.64	0.2	0.64	0.2	-3.77	1	0.37	0.5807	0.0002	0.157	0.28677
pEGFP_nsp12_L323	Q8N163	CCAR2	0|2|1|0|0	3	0.6	5	0|0|0|0|0	0.2	0.99	0.2	0.99	0.2	-0.16	6	0.41	0.3667	0.0001	0.1381	0.20778
pEGFP_nsp12_L323	P20042	EIF2S2	0|0|3|0|1	4	0.8	5	0|0|0|0|1	0.2	1	0.2	1	0.2	-0.5	4	0.41	0.3779	0.0003	0.1153	0.19563
pEGFP_nsp12_L323	Q7Z7H5	TMED4	1|1|0|0|0	2	0.4	5	0|0|0|0|1	0	0	0	0	0	-0.5	2	0.53	0.4306	0.0003	0.2472	0.30227
pEGFP_nsp12_L323	P60866	RPS20	0|0|3|2|1	6	1.2	5	1|0|0|1|1	0.33	0.9	0.33	0.9	0.33	-1.96	2	0.35	0.6386	0.0013	0.1531	0.30196
pEGFP_nsp12_L323	P32119	PRDX2	0|0|1|1|2	4	0.8	5	0|0|0|1|3	0.13	0.65	0.13	0.65	0.13	-2.85	1	0.49	0.5986	0.0006	0.1884	0.3138
pEGFP_nsp12_L323	P0C0S8	H2AC11	1|3|3|2|4	13	2.6	5	3|7|1|7|12	0	0	0	0	0	-21.23	0.43	0.53	0.9259	0.003	0.0801	0.34062
pEGFP_nsp12_L323	P15880	RPS2	0|0|2|4|0	6	1.2	5	0|0|0|0|0	0.4	1	0.4	1	0.4	-0.16	12	0.28	0.4144	0.0005	0.2428	0.29427
pEGFP_nsp12_L323	P22626	HNRNPA2B1	0|1|4|3|2	10	2	5	0|2|0|11|10	0	0	0	0	0	-18.01	0.43	0.53	0.8171	0.0008	0.1144	0.33051
pEGFP_nsp12_L323	Q8TED1	GPX8	0|1|0|0|0	1	0.2	5	0|0|0|0|0	0	0	0	0	0	-0.16	2	0.53	0	0.0002	0.245	0.16796
pEGFP_nsp12_L323	P49327	FASN	0|1|0|0|2	3	0.6	5	0|0|0|0|0	0.2	0.99	0.2	0.99	0.2	-0.16	6	0.41	0.3983	0	0.1957	0.25705
pEGFP_nsp12_L323	P30876	POLR2B	0|1|0|1|0	2	0.4	5	0|0|0|0|0	0	0	0	0	0	-0.16	4	0.53	0.4122	0	0.2331	0.28697
pEGFP_nsp12_L323	Q15717	ELAVL1	0|0|2|1|0	3	0.6	5	0|0|0|1|1	0.17	0.84	0.17	0.84	0.17	-1.24	1.5	0.47	0.371	0.0002	0.2262	0.26955
pEGFP_nsp12_L323	P68400	CSNK2A1	2|0|1|0|0	3	0.6	5	0|0|0|1|1	0.17	0.84	0.17	0.84	0.17	-1.24	1.5	0.47	0.3715	0.0002	0.1265	0.20131
pEGFP_nsp12_L323	P62805	HIST1H4L	1|2|2|4|4	13	2.6	5	3|5|2|12|17	0	0	0	0	0	-28.75	0.33	0.53	0.9368	0.0036	0.0665	0.33465
pEGFP_nsp12_L323	P46459	NSF	0|1|0|0|1	2	0.4	5	0|0|0|0|0	0	0	0	0	0	-0.16	4	0.53	0.4306	0.0001	0.1687	0.24851
pEGFP_nsp12_L323	P20290	BTF3	0|0|1|0|0	1	0.2	5	0|0|0|0|0	0	0	0	0	0	-0.16	2	0.53	0	0.0001	0.0908	0.06223
pEGFP_nsp12_L323	Q8N1F7	NUP93	0|1|0|0|0	1	0.2	5	0|0|0|0|0	0	0	0	0	0	-0.16	2	0.53	0	0	0.1237	0.08483
pEGFP_nsp12_L323	Q08554	DSC1	0|0|1|1|4	6	1.2	5	2|0|0|0|0	0.19	0.97	0.19	0.97	0.19	-1.32	3	0.46	0.4688	0.0002	0.246	0.31325
pEGFP_nsp12_L323	O75131	CPNE3	2|0|0|0|1	3	0.6	5	0|0|0|1|0	0.19	0.96	0.19	0.96	0.19	-0.5	3	0.46	0.3965	0.0002	0.1115	0.19878
pEGFP_nsp12_L323	P51659	HSD17B4	0|0|2|2|0	4	0.8	5	0|0|0|1|2	0.3	0.74	0.3	0.74	0.3	-1.98	1.33	0.36	0.4266	0.0001	0.0808	0.18701
pEGFP_nsp12_L323	P62826	RAN	1|0|2|0|1	4	0.8	5	0|2|0|2|3	0.03	0.15	0.03	0.15	0.03	-4.96	0.57	0.5	0.6666	0.0005	0.1351	0.29831
pEGFP_nsp12_L323	Q9C0C7	AMBRA1	1|2|0|0|0	3	0.6	5	0|0|0|0|0	0.2	0.99	0.2	0.99	0.2	-0.16	6	0.41	0.3915	0.0001	0.1648	0.23378
pEGFP_nsp12_L323	Q13813	SPTAN1	0|0|0|2|0	2	0.4	5	0|0|0|0|0	0.2	0.99	0.2	0.99	0.2	-0.16	4	0.41	0	0	0.4874	0.33412
pEGFP_nsp12_L323	Q9P0I2	EMC3	0|0|0|1|0	1	0.2	5	0|0|0|0|0	0	0	0	0	0	-0.16	2	0.53	0	0.0001	0.4874	0.33412
pEGFP_nsp12_L323	Q9UQE7	SMC3	2|1|0|0|0	3	0.6	5	0|0|0|0|1	0.19	0.96	0.19	0.96	0.19	-0.5	3	0.46	0.3993	0.0001	0.082	0.17938
pEGFP_nsp12_L323	P01889	HLA-B	0|1|0|1|0	2	0.4	5	0|0|0|0|0	0	0	0	0	0	-0.16	4	0.53	0.4122	0.0002	0.0988	0.19492
pEGFP_nsp12_L323	P28331	NDUFS1	0|1|0|1|1	3	0.6	5	0|0|0|0|1	0	0	0	0	0	-0.5	3	0.53	0.6686	0.0001	0.1228	0.29047
pEGFP_nsp12_L323	Q9H0U4	RAB1B	1|0|2|1|0	4	0.8	5	0|0|0|0|2	0.17	0.85	0.17	0.85	0.17	-1.32	2	0.47	0.6406	0.0005	0.1495	0.3001
pEGFP_nsp12_L323	O75306	NDUFS2	2|1|0|5|0	8	1.6	5	0|0|0|0|0	0.4	1	0.4	1	0.4	-0.16	16	0.28	0.6259	0.0004	0.1316	0.28334
pEGFP_nsp12_L323	O00165	HAX1	2|1|0|1|0	4	0.8	5	0|0|0|0|0	0.2	0.99	0.2	0.99	0.2	-0.16	8	0.41	0.6162	0.0004	0.0929	0.2538
pEGFP_nsp12_L323	P0DP25	CALM3	0|0|1|1|0	2	0.4	5	0|0|0|0|3	0	0	0	0	0	-2.15	0.67	0.53	0.4266	0.0003	0.2739	0.31937
pEGFP_nsp12_L323	O75643	SNRNP200	0|0|1|0|2	3	0.6	5	0|0|0|0|3	0.16	0.81	0.16	0.81	0.16	-2.15	1	0.48	0.3702	0	0.1356	0.20719
pEGFP_nsp12_L323	Q9UHG3	PCYOX1	0|0|0|1|1	2	0.4	5	0|0|0|0|0	0	0	0	0	0	-0.16	4	0.53	0.4143	0.0001	0.1606	0.23789
pEGFP_nsp12_L323	Q08188	TGM3	0|0|0|0|7	7	1.4	5	1|0|0|0|0	0.2	1	0.2	1	0.2	-0.5	7	0.38	0	0.0003	0.464	0.31809
pEGFP_nsp12_L323	P17858	PFKL	0|0|1|0|2	3	0.6	5	0|0|0|0|0	0.2	0.99	0.2	0.99	0.2	-0.16	6	0.41	0.3702	0.0001	0.1852	0.24121
pEGFP_nsp12_L323	Q92747	ARPC1A	0|0|1|4|0	5	1	5	0|0|0|4|0	0.18	0.91	0.18	0.91	0.18	-3	1.25	0.47	0.3418	0.0003	0.2291	0.26255
pEGFP_nsp12_L323	O15145	ARPC3	0|0|1|2|0	3	0.6	5	0|0|0|3|0	0.16	0.81	0.16	0.81	0.16	-2.15	1	0.48	0.4144	0.0004	0.2758	0.31694
pEGFP_nsp12_L323	P51114	FXR1	0|0|2|1|0	3	0.6	5	0|0|0|0|0	0.2	0.99	0.2	0.99	0.2	-0.16	6	0.41	0.371	0.0001	0.1382	0.20922
pEGFP_nsp12_L323	P52789	HK2	2|3|0|0|0	5	1	5	0|0|0|0|0	0.4	1	0.4	1	0.4	-0.16	10	0.28	0.4156	0.0002	0.129	0.21665
pEGFP_nsp12_L323	Q6P5R6	RPL22L1	3|0|1|1|0	5	1	5	1|1|0|1|2	0.15	0.73	0.15	0.73	0.15	-3.2	1	0.49	0.5289	0.0012	0.1124	0.24025
pEGFP_nsp12_L323	Q9H857	NT5DC2	0|1|0|1|0	2	0.4	5	0|0|0|0|0	0	0	0	0	0	-0.16	4	0.53	0.4122	0.0001	0.1493	0.22955
pEGFP_nsp12_L323	Q13148	TARDBP	0|0|1|0|0	1	0.2	5	0|0|0|0|0	0	0	0	0	0	-0.16	2	0.53	0	0.0001	0.1742	0.11944
pEGFP_nsp12_L323	P46087	NOP2	0|0|0|0|1	1	0.2	5	0|0|0|0|1	0	0	0	0	0	-0.5	1	0.53	0	0	0.4439	0.30427
pEGFP_nsp12_L323	P62258	YWHAE	0|0|0|1|0	1	0.2	5	0|0|0|0|0	0	0	0	0	0	-0.16	2	0.53	0	0.0001	0.2326	0.15945
pEGFP_nsp12_L323	Q15029	EFTUD2	0|0|3|0|1	4	0.8	5	0|0|0|0|3	0.18	0.89	0.18	0.89	0.18	-2.15	1.33	0.47	0.3779	0.0001	0.1447	0.21576
pEGFP_nsp12_L323	P14174	MIF	2|0|0|1|1	4	0.8	5	1|1|0|2|2	0.05	0.26	0.05	0.26	0.05	-4.1	0.67	0.5	0.6147	0.001	0.1185	0.27092
pEGFP_nsp12_L323	Q14204	DYNC1H1	0|0|1|1|3	5	1	5	0|0|0|0|0	0.2	1	0.2	1	0.2	-0.16	10	0.39	0.5268	0	0.0965	0.22868
pEGFP_nsp12_L323	P43686	PSMC4	1|0|0|0|0	1	0.2	5	0|0|0|0|0	0	0	0	0	0	-0.16	2	0.53	0	0.0001	0.1896	0.13001
pEGFP_nsp12_L323	Q569K6	CCDC157	0|0|1|0|0	1	0.2	5	0|0|0|0|0	0	0	0	0	0	-0.16	2	0.53	0	0	0.43	0.29477
pEGFP_nsp12_L323	Q6KB66	KRT80	0|0|1|0|2	3	0.6	5	2|0|0|0|0	0.17	0.85	0.17	0.85	0.17	-1.32	1.5	0.47	0.3702	0.0002	0.2453	0.28235
pEGFP_nsp12_L323	P24539	ATP5F1	0|0|1|1|0	2	0.4	5	0|0|0|0|0	0	0	0	0	0	-0.16	4	0.53	0.4266	0.0002	0.0942	0.1962
pEGFP_nsp12_L323	Q92979	EMG1	0|0|1|0|0	1	0.2	5	0|0|0|0|1	0	0	0	0	0	-0.5	1	0.53	0	0.0001	0.3866	0.26504
pEGFP_nsp12_L323	O00116	AGPS	0|0|1|1|0	2	0.4	5	0|0|0|0|0	0	0	0	0	0	-0.16	4	0.53	0.4266	0.0001	0.0878	0.19182
pEGFP_nsp12_L323	Q7Z3C6	ATG9A	0|0|0|1|1	2	0.4	5	0|0|0|0|0	0	0	0	0	0	-0.16	4	0.53	0.4143	0.0001	0.1623	0.23907
pEGFP_nsp12_L323	Q9P2E9	RRBP1	0|0|1|0|0	1	0.2	5	0|0|0|0|0	0	0	0	0	0	-0.16	2	0.53	0	0	0.058	0.03979
pEGFP_nsp12_L323	O15260	SURF4	1|0|0|3|0	4	0.8	5	1|0|0|1|2	0.17	0.83	0.17	0.83	0.17	-2.68	1	0.48	0.4001	0.0004	0.1556	0.23012
pEGFP_nsp12_L323	Q01082	SPTBN1	0|0|0|2|0	2	0.4	5	0|0|0|0|0	0.2	0.99	0.2	0.99	0.2	-0.16	4	0.41	0	0	0.3724	0.25528
pEGFP_nsp12_L323	P62316	SNRPD2	1|0|1|0|0	2	0.4	5	0|1|0|2|2	0	0	0	0	0	-3.2	0.4	0.53	0.4268	0.0005	0.1529	0.23649
pEGFP_nsp12_L323	Q13155	AIMP2	1|0|0|0|0	1	0.2	5	0|0|0|0|0	0	0	0	0	0	-0.16	2	0.53	0	0.0001	0.239	0.16387
pEGFP_nsp12_L323	Q99653	CHP1	0|1|0|0|0	1	0.2	5	0|0|0|0|0	0	0	0	0	0	-0.16	2	0.53	0	0.0002	0.2408	0.16505
pEGFP_nsp12_L323	Q99808	SLC29A1	0|0|0|0|1	1	0.2	5	0|0|0|0|0	0	0	0	0	0	-0.16	2	0.53	0	0.0001	0.3453	0.23668
pEGFP_nsp12_L323	P52292	KPNA2	0|0|2|1|0	3	0.6	5	0|0|0|1|1	0.17	0.84	0.17	0.84	0.17	-1.24	1.5	0.47	0.371	0.0001	0.1033	0.18525
pEGFP_nsp12_L323	Q9H2V7	SPNS1	0|1|0|0|0	1	0.2	5	0|0|0|0|0	0	0	0	0	0	-0.16	2	0.53	0	0.0001	0.1629	0.11164
pEGFP_nsp12_L323	P31151	S100A7	0|0|0|1|1	2	0.4	5	0|1|0|2|0	0	0	0	0	0	-1.98	0.67	0.53	0.4143	0.0005	0.1485	0.22965
pEGFP_nsp12_L323	P02545	LMNA	0|0|0|1|0	1	0.2	5	0|0|0|0|1	0	0	0	0	0	-0.5	1	0.53	0	0	0.1924	0.13188
pEGFP_nsp12_L323	O14929	HAT1	0|0|1|0|0	1	0.2	5	0|0|0|0|0	0	0	0	0	0	-0.16	2	0.53	0	0.0001	0.2016	0.13821
pEGFP_nsp12_L323	Q9P2R7	SUCLA2	0|1|0|0|0	1	0.2	5	0|0|0|0|0	0	0	0	0	0	-0.16	2	0.53	0	0.0001	0.1684	0.11543
pEGFP_nsp12_L323	P48651	PTDSS1	0|0|1|0|0	1	0.2	5	0|0|0|0|0	0	0	0	0	0	-0.16	2	0.53	0	0.0001	0.2149	0.14734
pEGFP_nsp12_L323	Q9HCE1	MOV10	0|0|1|0|0	1	0.2	5	0|0|0|0|0	0	0	0	0	0	-0.16	2	0.53	0	0	0.2076	0.14231
pEGFP_nsp12_L323	P45954	ACADSB	0|0|0|1|0	1	0.2	5	0|0|0|0|0	0	0	0	0	0	-0.16	2	0.53	0	0	0.2341	0.1605
pEGFP_nsp12_L323	Q13310	PABPC4	0|0|0|0|1	1	0.2	5	0|0|0|0|0	0	0	0	0	0	-0.16	2	0.53	0	0.0001	0.1195	0.08194
pEGFP_nsp12_L323	O43143	DHX15	0|0|0|1|0	1	0.2	5	0|0|0|0|0	0	0	0	0	0	-0.16	2	0.53	0	0	0.3222	0.22089
pEGFP_nsp12_L323	Q14126	DSG2	0|0|0|1|0	1	0.2	5	0|0|0|0|0	0	0	0	0	0	-0.16	2	0.53	0	0	0.2254	0.1545
pEGFP_nsp12_L323	Q01469	FABP5	0|0|1|0|1	2	0.4	5	1|0|0|2|1	0	0	0	0	0	-2.68	0.5	0.53	0.4264	0.0004	0.0741	0.18232
pEGFP_nsp12_L323	Q13049	TRIM32	0|1|0|0|0	1	0.2	5	0|0|0|0|0	0	0	0	0	0	-0.16	2	0.53	0	0.0001	0.1076	0.07375
pEGFP_nsp12_L323	Q92621	NUP205	0|1|0|0|0	1	0.2	5	0|0|0|0|0	0	0	0	0	0	-0.16	2	0.53	0	0	0.1799	0.1233
pEGFP_nsp12_L323	P40926	MDH2	0|0|2|0|1	3	0.6	5	2|2|0|0|4	0.02	0.1	0.02	0.1	0.02	-5.74	0.37	0.51	0.4149	0.0003	0.1158	0.20741
pEGFP_nsp12_L323	P00167	CYB5A	0|0|1|0|0	1	0.2	5	0|0|0|0|1	0	0	0	0	0	-0.5	1	0.53	0	0.0002	0.2922	0.20029
pEGFP_nsp12_L323	P11182	DBT	0|0|0|3|2	5	1	5	0|1|0|9|9	0	0	0	0	0	-14.63	0.26	0.53	0.4304	0.0003	0.0816	0.18874
pEGFP_nsp12_L323	Q8NBQ5	HSD17B11	0|0|1|0|0	1	0.2	5	0|0|0|0|0	0	0	0	0	0	-0.16	2	0.53	0	0.0001	0.1395	0.09563
pEGFP_nsp12_L323	Q92973	TNPO1	0|1|0|0|0	1	0.2	5	0|0|0|0|0	0	0	0	0	0	-0.16	2	0.53	0	0	0.126	0.08638
pEGFP_nsp12_L323	O60716	CTNND1	0|0|0|2|0	2	0.4	5	0|0|0|1|1	0.17	0.84	0.17	0.84	0.17	-1.24	1	0.47	0	0	0.2167	0.14855
pEGFP_nsp12_L323	Q6UWP8	SBSN	0|0|0|0|2	2	0.4	5	0|1|0|0|0	0.19	0.96	0.19	0.96	0.19	-0.5	2	0.46	0	0.0001	0.2631	0.18035
pEGFP_nsp12_L323	O15228	GNPAT	0|1|0|0|0	1	0.2	5	0|0|0|0|0	0	0	0	0	0	-0.16	2	0.53	0	0	0.1337	0.09167
pEGFP_nsp12_L323	Q86YN1	DOLPP1	0|0|0|1|0	1	0.2	5	0|0|0|0|0	0	0	0	0	0	-0.16	2	0.53	0	0.0001	0.1605	0.11
pEGFP_nsp12_L323	P41440	SLC19A1	0|1|0|0|0	1	0.2	5	0|0|0|0|0	0	0	0	0	0	-0.16	2	0.53	0	0.0001	0.1387	0.09505
pEGFP_nsp12_L323	Q9UMS4	PRPF19	0|1|0|0|0	1	0.2	5	0|0|0|0|0	0	0	0	0	0	-0.16	2	0.53	0	0.0001	0.1621	0.11111
pEGFP_nsp12_L323	P38159	RBMX	0|0|0|1|3	4	0.8	5	0|0|0|6|14	0	0	0	0	0	-15.04	0.2	0.53	0.2863	0.0003	0.105	0.16033
pEGFP_nsp12_L323	P30101	PDIA3	0|0|1|0|0	1	0.2	5	0|0|0|0|1	0	0	0	0	0	-0.5	1	0.53	0	0.0001	0.1623	0.11129
pEGFP_nsp12_L323	P55735	SEC13	0|0|0|0|1	1	0.2	5	0|0|0|0|0	0	0	0	0	0	-0.16	2	0.53	0	0.0001	0.1302	0.08926
pEGFP_nsp12_L323	Q5JPH6	EARS2	1|0|0|0|0	1	0.2	5	0|0|0|0|0	0	0	0	0	0	-0.16	2	0.53	0	0.0001	0.1139	0.07807
pEGFP_nsp12_L323	O75592	MYCBP2	0|2|0|0|0	2	0.4	5	0|0|0|0|0	0.2	0.99	0.2	0.99	0.2	-0.16	4	0.41	0	0	0.1327	0.09094
pEGFP_nsp12_L323	Q5VT66	MTARC1	0|0|0|2|0	2	0.4	5	0|0|0|0|0	0.2	0.99	0.2	0.99	0.2	-0.16	4	0.41	0	0.0001	0.1586	0.10875
pEGFP_nsp12_L323	P35610	SOAT1	0|0|0|1|0	1	0.2	5	0|0|0|0|0	0	0	0	0	0	-0.16	2	0.53	0	0	0.1247	0.08546
pEGFP_nsp12_L323	Q9H9P8	L2HGDH	0|1|0|0|0	1	0.2	5	0|0|0|0|0	0	0	0	0	0	-0.16	2	0.53	0	0.0001	0.1305	0.08943
pEGFP_nsp12_L323	P12277	CKB	0|1|0|0|0	1	0.2	5	0|1|0|0|1	0	0	0	0	0	-1.24	0.5	0.53	0	0.0001	0.1933	0.13253
pEGFP_nsp12_L323	Q92616	GCN1	0|2|0|0|0	2	0.4	5	0|0|0|0|0	0.2	0.99	0.2	0.99	0.2	-0.16	4	0.41	0	0	0.0819	0.05611
pEGFP_nsp12_L323	Q07020	RPL18	0|0|1|0|0	1	0.2	5	0|0|0|1|1	0	0	0	0	0	-1.24	0.5	0.53	0	0.0001	0.1204	0.08251
pEGFP_nsp12_L323	Q58FF8	HSP90AB2P	0|0|0|1|0	1	0.2	5	0|0|0|0|0	0	0	0	0	0	-0.16	2	0.53	0	0.0001	0.0974	0.06676
pEGFP_nsp12_L323	Q9Y3E5	PTRH2	0|0|0|1|0	1	0.2	5	0|0|0|1|0	0	0	0	0	0	-0.5	1	0.53	0	0.0001	0.0878	0.06021
pEGFP_nsp12_L323	Q99460	PSMD1	0|0|0|1|0	1	0.2	5	0|0|0|0|0	0	0	0	0	0	-0.16	2	0.53	0	0	0.0659	0.04519
pEGFP_nsp12_L323	Q9Y3E0	GOLT1B	0|0|0|1|0	1	0.2	5	0|0|0|0|0	0	0	0	0	0	-0.16	2	0.53	0	0.0001	0.0932	0.06391
pEGFP_nsp12_L323	P38919	EIF4A3	0|0|1|0|0	1	0.2	5	0|0|0|1|1	0	0	0	0	0	-1.24	0.5	0.53	0	0.0001	0.1579	0.10825
pEGFP_nsp12_L323	Q15424	SAFB	0|0|0|0|2	2	0.4	5	0|0|0|3|5	0.03	0.13	0.03	0.13	0.03	-5.54	0.25	0.51	0	0.0001	0.1541	0.10567
pEGFP_nsp12_L323	P20339	RAB5A	0|0|0|1|0	1	0.2	5	0|0|0|0|0	0	0	0	0	0	-0.16	2	0.53	0	0.0001	0.1268	0.08694
pEGFP_nsp12_L323	Q92544	TM9SF4	0|1|0|0|0	1	0.2	5	0|1|0|1|1	0	0	0	0	0	-1.96	0.33	0.53	0	0.0001	0.123	0.0843
pEGFP_nsp12_L323	Q9BT22	ALG1	0|1|0|0|0	1	0.2	5	0|0|0|0|0	0	0	0	0	0	-0.16	2	0.53	0	0.0001	0.0645	0.04419
pEGFP_nsp12_L323	P23284	PPIB	0|0|3|0|0	3	0.6	5	0|1|0|2|6	0.05	0.24	0.05	0.24	0.05	-6.44	0.33	0.5	0	0.0004	0.063	0.04321
pEGFP_nsp12_L323	Q9Y3A6	TMED5	0|0|0|1|0	1	0.2	5	0|1|0|0|0	0	0	0	0	0	-0.5	1	0.53	0	0.0001	0.1077	0.07382
pEGFP_nsp12_L323	Q15517	CDSN	0|0|0|0|2	2	0.4	5	2|2|0|1|0	0.08	0.42	0.08	0.42	0.08	-3.2	0.4	0.5	0	0.0001	0.0925	0.06342
pEGFP_nsp12_L323	Q9UJS0	SLC25A13	0|1|0|0|0	1	0.2	5	0|0|0|0|0	0	0	0	0	0	-0.16	2	0.53	0	0.0001	0.0478	0.03278
pEGFP_nsp12_L323	P04040	CAT	0|0|0|0|1	1	0.2	5	2|0|0|0|0	0	0	0	0	0	-1.32	0.5	0.53	0	0.0001	0.1043	0.07152
pEGFP_nsp12_L323	O43324	EEF1E1	0|1|0|0|0	1	0.2	5	0|1|0|0|1	0	0	0	0	0	-1.24	0.5	0.53	0	0.0002	0.0898	0.06156
pEGFP_nsp12_L323	P51991	HNRNPA3	0|0|0|1|0	1	0.2	5	0|0|0|1|2	0	0	0	0	0	-1.98	0.33	0.53	0	0.0001	0.0822	0.05633
pEGFP_nsp12_L323	P60174	TPI1	0|0|0|0|1	1	0.2	5	1|1|0|0|1	0	0	0	0	0	-1.96	0.33	0.53	0	0.0001	0.0884	0.06063
pEGFP_nsp12_L323	P47929	LGALS7	0|0|0|0|1	1	0.2	5	1|0|0|0|0	0	0	0	0	0	-0.5	1	0.53	0	0.0002	0.0911	0.06242
pEGFP_nsp12_L323	P84103	SRSF3	0|0|0|1|0	1	0.2	5	0|0|0|2|2	0	0	0	0	0	-2.75	0.25	0.53	0	0.0001	0.0763	0.05233
pEGFP_nsp12_L323	Q99714	HSD17B10	0|0|1|0|0	1	0.2	5	0|0|0|2|3	0	0	0	0	0	-2.95	0.2	0.53	0	0.0001	0.0595	0.04077
pEGFP_nsp12_L323	Q8TEX9	IPO4	0|0|0|1|0	1	0.2	5	0|0|0|0|0	0	0	0	0	0	-0.16	2	0.53	0	0	0.0551	0.03779
pEGFP_nsp12_L323	Q07955	SRSF1	0|0|1|0|0	1	0.2	5	0|0|0|2|5	0	0	0	0	0	-4.6	0.14	0.53	0	0.0001	0.0702	0.04811
pEGFP_nsp12_L323	P20930	FLG	0|0|0|0|1	1	0.2	5	0|2|0|1|0	0	0	0	0	0	-1.98	0.33	0.53	0	0	0.0717	0.04916
pEGFP_nsp12_L323	P01857	IGHG1	0|1|0|0|0	1	0.2	5	0|0|1|0|0	0	0	0	0	0	-0.5	1	0.53	0	0.0001	0.0514	0.03521
pEGFP_nsp12_L323	P10412	HIST1H1E	0|0|0|2|0	2	0.4	5	0|1|0|3|9	0	0	0	0	0	-9.47	0.15	0.53	0	0.0002	0.0401	0.02748

## Sheet: S2. nsp12 Cterm
SAINTexpress																	MiST
Bait	Prey	PreyGene	Spec	SpecSum	AvgSpec	NumReplicates	ctrlCounts	AvgP	MaxP	TopoAvgP	TopoMaxP	SaintScore	logOddsScore	FoldChange	BFDR	Reproducibility	Abundance	Specificity	MiST
nsp12_P323_pEGFP	O00116	AGPS	2|0|4|1|3	10	2	5	0|0|0|0|0	0.6	1	0.6	1	0.6	-0.63	20	0.24	0.8513	0.0004	0.5337	0.62849
nsp12_P323_pEGFP	P53618	COPB1	1|0|3|1|1	6	1.2	5	0|0|0|0|0	0.2	1	0.2	1	0.2	-0.63	12	0.47	0.7889	0.0002	0.4177	0.52976
nsp12_P323_pEGFP	P67870	CSNK2B	3|1|1|0|1	6	1.2	5	0|0|0|0|0	0.2	1	0.2	1	0.2	-0.63	12	0.47	0.7799	0.0008	0.8712	0.83783
nsp12_P323_pEGFP	Q9UL25	RAB21	1|0|1|1|1	4	0.8	5	0|0|0|0|0	0	0	0	0	0	-0.63	8	0.62	0.7616	0.0006	0.5002	0.57789
nsp12_P323_pEGFP	P30876	POLR2B	1|0|1|0|1	3	0.6	5	0|0|0|0|0	0	0	0	0	0	-0.63	6	0.62	0.6806	0.0001	0.3032	0.41783
nsp12_P323_pEGFP	P62191	PSMC1	1|0|1|0|1	3	0.6	5	0|0|0|0|0	0	0	0	0	0	-0.63	6	0.62	0.6806	0.0002	0.6234	0.63729
nsp12_P323_pEGFP	Q9Y4R8	TELO2	1|0|1|0|1	3	0.6	5	0|0|0|0|0	0	0	0	0	0	-0.63	6	0.62	0.6806	0.0001	1	0.89549
nsp12_P323_pEGFP	Q7Z6Z7	HUWE1	2|0|3|0|2	7	1.4	5	0|0|0|0|0	0.59	1	0.59	1	0.59	-0.63	14	0.26	0.6787	0	0.7916	0.75209
nsp12_P323_pEGFP	Q8NE71	ABCF1	3|1|4|0|0	8	1.6	5	0|0|0|0|0	0.4	1	0.4	1	0.4	-0.63	16	0.34	0.6727	0.0003	0.7847	0.74543
nsp12_P323_pEGFP	Q13148	TARDBP	1|0|2|0|1	4	0.8	5	0|0|0|0|0	0.2	0.98	0.2	0.98	0.2	-0.63	8	0.49	0.6624	0.0002	0.6166	0.62703
nsp12_P323_pEGFP	Q9UJZ1	STOML2	1|0|2|0|2	5	1	5	0|0|0|0|0	0.39	0.98	0.39	0.98	0.39	-0.63	10	0.38	0.6605	0.0003	0.3099	0.41624
nsp12_P323_pEGFP	Q96CT7	CCDC124	1|1|2|0|0	4	0.8	5	0|0|0|0|0	0.2	0.98	0.2	0.98	0.2	-0.63	8	0.49	0.6547	0.0005	1	0.88752
nsp12_P323_pEGFP	Q58FF8	HSP90AB2P	1|0|1|0|2	4	0.8	5	0|0|0|0|0	0.2	0.98	0.2	0.98	0.2	-0.63	8	0.49	0.6373	0.0003	0.451	0.50578
nsp12_P323_pEGFP	Q8NBQ5	HSD17B11	1|0|1|0|2	4	0.8	5	0|0|0|0|0	0.2	0.98	0.2	0.98	0.2	-0.63	8	0.49	0.6373	0.0003	0.5136	0.54873
nsp12_P323_pEGFP	Q9H9P8	L2HGDH	1|0|1|0|2	4	0.8	5	0|0|0|0|0	0.2	0.98	0.2	0.98	0.2	-0.63	8	0.49	0.6373	0.0002	0.3682	0.44905
nsp12_P323_pEGFP	Q9Y3E0	GOLT1B	1|0|1|0|2	4	0.8	5	0|0|0|0|0	0.2	0.98	0.2	0.98	0.2	-0.63	8	0.49	0.6373	0.0007	0.4317	0.49257
nsp12_P323_pEGFP	Q9Y4C2	TCAF1	1|0|1|0|2	4	0.8	5	0|0|0|0|0	0.2	0.98	0.2	0.98	0.2	-0.63	8	0.49	0.6373	0.0001	0.6905	0.66998
nsp12_P323_pEGFP	O00743	PPP6C	2|0|1|0|1	4	0.8	5	0|0|0|0|0	0.2	0.98	0.2	0.98	0.2	-0.63	8	0.49	0.6334	0.0003	0.3154	0.41165
nsp12_P323_pEGFP	P43686	PSMC4	2|0|1|0|1	4	0.8	5	0|0|0|0|0	0.2	0.98	0.2	0.98	0.2	-0.63	8	0.49	0.6334	0.0002	0.5606	0.57971
nsp12_P323_pEGFP	Q99460	PSMD1	4|0|2|0|2	8	1.6	5	0|0|0|0|0	0.59	1	0.59	1	0.59	-0.63	16	0.26	0.6334	0.0002	0.6142	0.61644
nsp12_P323_pEGFP	Q5JPH6	EARS2	1|0|2|0|3	6	1.2	5	0|0|0|0|0	0.4	1	0.4	1	0.4	-0.63	12	0.37	0.6256	0.0003	0.4945	0.53202
nsp12_P323_pEGFP	Q9UHG3	PCYOX1	1|0|2|0|3	6	1.2	5	0|0|0|0|0	0.4	1	0.4	1	0.4	-0.63	12	0.37	0.6256	0.0003	0.4237	0.4835
nsp12_P323_pEGFP	P40222	TXLNA	10|1|9|0|0	20	4	5	0|0|0|0|0	0.4	1	0.4	1	0.4	-0.63	40	0.33	0.5923	0.0009	1	0.86826
nsp12_P323_pEGFP	Q10469	MGAT2	1|0|1|0|3	5	1	5	0|0|0|0|0	0.2	1	0.2	1	0.2	-0.63	10	0.47	0.5784	0.0003	0.3977	0.45107
nsp12_P323_pEGFP	Q99805	TM9SF2	1|0|1|0|3	5	1	5	0|0|0|0|0	0.2	1	0.2	1	0.2	-0.63	10	0.47	0.5784	0.0002	0.2523	0.35137
nsp12_P323_pEGFP	P34897	SHMT2	1|0|1|1|0	3	0.6	5	0|0|0|0|0	0	0	0	0	0	-0.63	6	0.62	0.5767	0.0002	0.6084	0.595
nsp12_P323_pEGFP	Q14204	DYNC1H1	0|0|13|1|15	29	5.8	5	0|0|0|0|0	0.4	1	0.4	1	0.4	-0.63	58	0.32	0.587	0.0002	0.4768	0.50795
nsp12_P323_pEGFP	O60841	EIF5B	4|2|8|0|0	14	2.8	5	0|0|0|0|1	0.59	1	0.59	1	0.59	-0.97	14	0.27	0.6658	0.0003	0.6868	0.67625
nsp12_P323_pEGFP	O60313	OPA1	2|0|4|1|1	8	1.6	5	0|0|0|0|0	0.4	1	0.4	1	0.4	-0.63	16	0.36	0.8081	0.0002	0.7259	0.74695
nsp12_P323_pEGFP	Q7KZF4	SND1	1|0|8|0|1	10	2	5	0|0|0|0|0	0.2	1	0.2	1	0.2	-0.63	20	0.45	0.4333	0.0002	1	0.8192
nsp12_P323_pEGFP	P11586	MTHFD1	5|0|1|1|4	11	2.2	5	0|0|0|0|0	0.4	1	0.4	1	0.4	-0.63	22	0.33	0.7751	0.0003	0.2501	0.41059
nsp12_P323_pEGFP	P21912	SDHB	1|0|0|0|1	2	0.4	5	0|0|0|0|0	0	0	0	0	0	-0.63	4	0.62	0.4306	0.0002	0.3219	0.35352
nsp12_P323_pEGFP	Q6UW68	TMEM205	1|0|0|0|1	2	0.4	5	0|0|0|0|0	0	0	0	0	0	-0.63	4	0.62	0.4306	0.0003	0.3638	0.38229
nsp12_P323_pEGFP	Q96D53	COQ8B	1|0|0|0|1	2	0.4	5	0|0|0|0|0	0	0	0	0	0	-0.63	4	0.62	0.4306	0.0001	0.6156	0.5549
nsp12_P323_pEGFP	P30825	SLC7A1	1|0|0|0|1	2	0.4	5	0|0|0|0|0	0	0	0	0	0	-0.63	4	0.62	0.4306	0.0001	0.4028	0.40902
nsp12_P323_pEGFP	Q15836	VAMP3	0|0|1|0|1	2	0.4	5	0|0|0|0|0	0	0	0	0	0	-0.63	4	0.62	0.4286	0.0005	0.3503	0.37237
nsp12_P323_pEGFP	Q08722	CD47	0|0|1|0|1	2	0.4	5	0|0|0|0|0	0	0	0	0	0	-0.63	4	0.62	0.4286	0.0001	0.5814	0.53079
nsp12_P323_pEGFP	Q6YN16	HSDL2	0|0|2|0|2	4	0.8	5	0|0|0|0|0	0.39	0.98	0.39	0.98	0.39	-0.63	8	0.38	0.4286	0.0002	0.4875	0.4664
nsp12_P323_pEGFP	Q7L5N7	LPCAT2	0|0|1|0|1	2	0.4	5	0|0|0|0|0	0	0	0	0	0	-0.63	4	0.62	0.4286	0.0001	1	0.81775
nsp12_P323_pEGFP	Q86YN1	DOLPP1	0|0|1|0|1	2	0.4	5	0|0|0|0|0	0	0	0	0	0	-0.63	4	0.62	0.4286	0.0002	0.3549	0.37554
nsp12_P323_pEGFP	P09669	COX6C	1|0|1|0|0	2	0.4	5	0|0|0|0|0	0	0	0	0	0	-0.63	4	0.62	0.428	0.0006	0.4979	0.47339
nsp12_P323_pEGFP	Q13155	AIMP2	1|0|1|0|0	2	0.4	5	0|0|0|0|0	0	0	0	0	0	-0.63	4	0.62	0.428	0.0001	0.3397	0.3649
nsp12_P323_pEGFP	Q96KA5	CLPTM1L	1|0|1|0|0	2	0.4	5	0|0|0|0|0	0	0	0	0	0	-0.63	4	0.62	0.428	0.0001	1	0.81757
nsp12_P323_pEGFP	Q99653	CHP1	1|0|1|0|0	2	0.4	5	0|0|0|0|0	0	0	0	0	0	-0.63	4	0.62	0.428	0.0002	0.3286	0.35731
nsp12_P323_pEGFP	Q9HCE1	MOV10	1|0|1|0|0	2	0.4	5	0|0|0|0|0	0	0	0	0	0	-0.63	4	0.62	0.428	0	0.3696	0.3854
nsp12_P323_pEGFP	Q9Y450	HBS1L	1|0|1|0|0	2	0.4	5	0|0|0|0|0	0	0	0	0	0	-0.63	4	0.62	0.428	0.0001	1	0.81757
nsp12_P323_pEGFP	Q8TC12	RDH11	1|1|3|1|1	7	1.4	5	0|0|0|0|0	0.2	1	0.2	1	0.2	1.88	14	0.47	0.9427	0.0008	0.4144	0.57492
nsp12_P323_pEGFP	P26038	MSN	2|0|3|0|0	5	1	5	0|0|0|0|0	0.4	1	0.4	1	0.4	-0.63	10	0.37	0.4269	0.0002	1	0.81723
nsp12_P323_pEGFP	O43242	PSMD3	0|0|3|0|2	5	1	5	0|0|0|0|0	0.4	1	0.4	1	0.4	-0.63	10	0.37	0.4261	0.0002	0.5672	0.52029
nsp12_P323_pEGFP	Q8TEX9	IPO4	0|0|3|0|2	5	1	5	0|0|0|0|0	0.4	1	0.4	1	0.4	-0.63	10	0.37	0.4261	0.0001	0.2999	0.33703
nsp12_P323_pEGFP	O14744	PRMT5	0|1|2|0|0	3	0.6	5	0|0|0|0|0	0.2	0.98	0.2	0.98	0.2	-0.63	6	0.49	0.4256	0.0002	1	0.81682
nsp12_P323_pEGFP	P55010	EIF5	4|0|7|0|0	11	2.2	5	0|0|0|0|0	0.4	1	0.4	1	0.4	-0.63	22	0.33	0.42	0.0006	1	0.81509
nsp12_P323_pEGFP	O00203	AP3B1	1|0|2|0|0	3	0.6	5	0|0|0|0|0	0.2	0.98	0.2	0.98	0.2	-0.63	6	0.49	0.4113	0.0001	1	0.8124
nsp12_P323_pEGFP	O76094	SRP72	1|0|2|0|0	3	0.6	5	0|0|0|0|0	0.2	0.98	0.2	0.98	0.2	-0.63	6	0.49	0.4113	0.0001	1	0.8124
nsp12_P323_pEGFP	Q16186	ADRM1	1|0|2|0|0	3	0.6	5	0|0|0|0|0	0.2	0.98	0.2	0.98	0.2	-0.63	6	0.49	0.4113	0.0002	0.529	0.48952
nsp12_P323_pEGFP	Q9UHB9	SRP68	1|0|2|0|0	3	0.6	5	0|0|0|0|0	0.2	0.98	0.2	0.98	0.2	-0.63	6	0.49	0.4113	0.0001	1	0.8124
nsp12_P323_pEGFP	O14545	TRAFD1	0|0|2|0|1	3	0.6	5	0|0|0|0|0	0.2	0.98	0.2	0.98	0.2	-0.63	6	0.49	0.4096	0.0001	0.6087	0.54361
nsp12_P323_pEGFP	P08237	PFKM	0|0|2|0|1	3	0.6	5	0|0|0|0|0	0.2	0.98	0.2	0.98	0.2	-0.63	6	0.49	0.4096	0.0001	0.6087	0.54361
nsp12_P323_pEGFP	P67775	PPP2CA	0|0|2|0|1	3	0.6	5	0|0|0|0|0	0.2	0.98	0.2	0.98	0.2	-0.63	6	0.49	0.4096	0.0002	0.2073	0.26848
nsp12_P323_pEGFP	Q13501	SQSTM1	0|0|2|0|1	3	0.6	5	0|0|0|0|0	0.2	0.98	0.2	0.98	0.2	-0.63	6	0.49	0.4096	0.0002	1	0.81188
nsp12_P323_pEGFP	Q15041	ARL6IP1	0|0|2|0|1	3	0.6	5	0|0|0|0|0	0.2	0.98	0.2	0.98	0.2	-0.63	6	0.49	0.4096	0.0003	0.6813	0.5934
nsp12_P323_pEGFP	Q9H7Z7	PTGES2	0|0|2|0|1	3	0.6	5	0|0|0|0|0	0.2	0.98	0.2	0.98	0.2	-0.63	6	0.49	0.4096	0.0002	0.5452	0.50013
nsp12_P323_pEGFP	Q9NRZ9	HELLS	0|0|2|0|1	3	0.6	5	0|0|0|0|0	0.2	0.98	0.2	0.98	0.2	-0.63	6	0.49	0.4096	0.0001	1	0.81188
nsp12_P323_pEGFP	Q9NWW5	CLN6	0|0|2|0|1	3	0.6	5	0|0|0|0|0	0.2	0.98	0.2	0.98	0.2	-0.63	6	0.49	0.4096	0.0002	0.6594	0.5784
nsp12_P323_pEGFP	Q9UMS4	PRPF19	0|0|2|0|1	3	0.6	5	0|0|0|0|0	0.2	0.98	0.2	0.98	0.2	-0.63	6	0.49	0.4096	0.0001	0.3189	0.34498
nsp12_P323_pEGFP	Q92973	TNPO1	2|0|0|0|4	6	1.2	5	0|0|0|0|0	0.4	1	0.4	1	0.4	-0.63	12	0.36	0.3976	0.0002	0.5552	0.50328
nsp12_P323_pEGFP	P17858	PFKL	0|0|3|0|5	8	1.6	5	0|0|0|0|0	0.4	1	0.4	1	0.4	-0.63	16	0.34	0.3973	0.0002	0.3764	0.38061
nsp12_P323_pEGFP	O00186	STXBP3	2|0|0|0|1	3	0.6	5	0|0|0|0|0	0.2	0.98	0.2	0.98	0.2	-0.63	6	0.49	0.3933	0.0001	0.3248	0.34398
nsp12_P323_pEGFP	P37268	FDFT1	4|0|6|1|6	17	3.4	5	0|0|0|0|0	0.6	1	0.6	1	0.6	-0.63	34	0.19	0.8425	0.0011	0.2895	0.45839
nsp12_P323_pEGFP	P35610	SOAT1	0|0|1|0|2	3	0.6	5	0|0|0|0|0	0.2	0.98	0.2	0.98	0.2	-0.63	6	0.49	0.3786	0.0001	0.4248	0.40803
nsp12_P323_pEGFP	Q5VT66	MTARC1	0|0|1|0|2	3	0.6	5	0|0|0|0|0	0.2	0.98	0.2	0.98	0.2	-0.63	6	0.49	0.3786	0.0002	0.2703	0.3021
nsp12_P323_pEGFP	P35606	COPB2	4|0|9|0|4	17	3.4	5	0|0|0|0|0	0.6	1	0.6	1	0.6	-0.63	34	0.2	0.6518	0.0004	0.4576	0.51482
nsp12_P323_pEGFP	Q92896	GLG1	1|0|3|0|0	4	0.8	5	0|0|0|0|0	0.2	1	0.2	1	0.2	-0.63	8	0.47	0.3721	0.0001	0.8103	0.67026
nsp12_P323_pEGFP	O43684	BUB3	0|0|3|0|1	4	0.8	5	0|0|0|0|0	0.2	1	0.2	1	0.2	-0.63	8	0.47	0.3694	0.0003	0.6716	0.57436
nsp12_P323_pEGFP	Q8N163	CCAR2	3|0|8|0|5	16	3.2	5	0|0|0|0|0	0.6	1	0.6	1	0.6	-0.63	32	0.21	0.6524	0.0004	0.5407	0.57195
nsp12_P323_pEGFP	O00483	NDUFA4	2|1|2|1|2	8	1.6	5	0|0|0|0|0	0.59	0.98	0.59	0.98	0.59	1.88	16	0.26	0.9877	0.0033	0.2774	0.49496
nsp12_P323_pEGFP	P62333	PSMC6	3|0|2|0|2	7	1.4	5	0|0|0|0|0	0.59	1	0.59	1	0.59	-0.63	14	0.26	0.6623	0.0004	0.4636	0.52213
nsp12_P323_pEGFP	Q9BUF5	TUBB6	6|1|2|0|4	13	2.6	5	0|0|0|0|0	0.6	1	0.6	1	0.6	-0.63	26	0.24	0.7862	0.0008	0.4295	0.53704
nsp12_P323_pEGFP	YP_009725307	nsp12	327|305|247|123|268	1270	254	5	3|0|0|0|0	1	1	1	1	1	40.92	423.33	0	0.9477	0.0492	0.2605	0.47127
nsp12_P323_pEGFP	Q9NSE4	IARS2	2|0|2|2|1	7	1.4	5	0|0|0|0|0	0.59	0.98	0.59	0.98	0.59	-0.63	14	0.26	0.7149	0.0003	0.4775	0.54787
nsp12_L323_pEGFP	YP_009725307	nsp12	130|185|166|175|113	769	153.8	5	3|0|0|0|0	1	1	1	1	1	37.78	256.33	0	0.9809	0.0305	0.1615	0.4135
nsp12_P323_pEGFP	P33993	MCM7	3|0|4|3|8	18	3.6	5	0|0|0|0|0	0.8	1	0.8	1	0.8	-0.63	36	0.08	0.7947	0.0008	0.3545	0.48822
nsp12_P323_pEGFP	P49327	FASN	1|0|1|1|2	5	1	5	0|0|0|0|0	0.2	0.98	0.2	0.98	0.2	-0.63	10	0.49	0.7836	0.0001	0.3348	0.47124
nsp12_P323_pEGFP	Q13724	MOGS	3|2|5|0|2	12	2.4	5	0|0|0|1|0	0.77	1	0.77	1	0.77	-0.97	12	0.12	0.8348	0.0004	0.4415	0.56021
nsp12_P323_pEGFP	O75964	ATP5L	2|0|2|1|2	7	1.4	5	0|0|0|0|0	0.59	0.98	0.59	0.98	0.59	-0.63	14	0.26	0.846	0.0021	0.3074	0.47179
nsp12_P323_pEGFP	P25205	MCM3	8|1|10|3|10	32	6.4	5	0|0|0|1|1	0.79	1	0.79	1	0.79	-0.1	16	0.11	0.9471	0.0012	0.3523	0.53375
nsp12_P323_pEGFP	P55084	HADHB	5|0|7|2|6	20	4	5	0|0|0|0|0	0.8	1	0.8	1	0.8	-0.63	40	0.09	0.8599	0.0012	0.3508	0.50576
nsp12_P323_pEGFP	Q13263	TRIM28	1|0|4|0|2	7	1.4	5	0|0|0|0|0	0.4	1	0.4	1	0.4	-0.63	14	0.36	0.6168	0.0002	0.3646	0.44026
nsp12_P323_pEGFP	A5YKK6	CNOT1	2|0|4|0|1	7	1.4	5	0|0|0|0|0	0.4	1	0.4	1	0.4	-0.63	14	0.36	0.6156	0.0001	0.3342	0.41901
nsp12_P323_pEGFP	P30153	PPP2R1A	3|0|4|0|5	12	2.4	5	0|0|0|0|0	0.6	1	0.6	1	0.6	-0.63	24	0.22	0.668	0.0005	0.1727	0.32446
nsp12_P323_pEGFP	Q7L8L6	FASTKD5	4|0|2|1|2	9	1.8	5	0|0|0|0|0	0.59	1	0.59	1	0.59	-0.63	18	0.26	0.8245	0.0003	0.3418	0.48869
nsp12_P323_pEGFP	P24752	ACAT1	1|0|6|0|0	7	1.4	5	0|0|0|0|0	0.2	1	0.2	1	0.2	-0.63	14	0.45	0.2804	0.0004	1	0.77202
nsp12_P323_pEGFP	Q9Y3D7	PAM16	2|0|3|0|1	6	1.2	5	0|0|0|0|0	0.4	1	0.4	1	0.4	-0.63	12	0.37	0.6423	0.0011	0.4507	0.50715
nsp12_P323_pEGFP	P13804	ETFA	4|0|1|0|2	7	1.4	5	0|0|0|0|0	0.4	1	0.4	1	0.4	-0.63	14	0.36	0.5761	0.0005	0.2878	0.37502
nsp12_P323_pEGFP	Q14697	GANAB	9|0|4|5|9	27	5.4	5	0|0|0|0|0	0.8	1	0.8	1	0.8	-0.63	54	0.06	0.7933	0.001	0.3609	0.49214
nsp12_P323_pEGFP	Q13200	PSMD2	5|0|5|1|4	15	3	5	0|0|0|0|0	0.6	1	0.6	1	0.6	-0.63	30	0.2	0.851	0.0004	0.4728	0.58666
nsp12_P323_pEGFP	Q9Y5M8	SRPRB	10|7|12|6|10	45	9	5	0|0|0|4|7	0.81	0.94	0.81	0.94	0.81	0.28	4.09	0.02	0.9792	0.0058	0.2876	0.49929
nsp12_P323_pEGFP	P05198	EIF2S1	5|3|7|1|1	17	3.4	5	0|0|0|1|0	0.6	1	0.6	1	0.6	0.43	17	0.23	0.9161	0.0017	0.5044	0.62841
nsp12_P323_pEGFP	Q15155	NOMO1	9|1|8|2|11	31	6.2	5	0|0|0|0|1	0.79	1	0.79	1	0.79	0.43	31	0.1	0.9363	0.0007	0.2806	0.48123
nsp12_P323_pEGFP	P52789	HK2	6|0|4|1|8	19	3.8	5	0|0|0|0|0	0.6	1	0.6	1	0.6	-0.63	38	0.18	0.8126	0.0006	0.3929	0.52003
nsp12_P323_pEGFP	Q8WUK0	PTPMT1	1|0|2|0|2	5	1	5	0|0|0|0|0	0.39	0.98	0.39	0.98	0.39	-0.63	10	0.38	0.6605	0.0006	0.3655	0.45433
nsp12_P323_pEGFP	Q15043	SLC39A14	1|0|2|0|2	5	1	5	0|0|0|0|0	0.39	0.98	0.39	0.98	0.39	-0.63	10	0.38	0.6605	0.0002	0.2884	0.4015
nsp12_P323_pEGFP	Q9NYU2	UGGT1	2|0|0|3|3	8	1.6	5	0|0|0|0|0	0.59	1	0.59	1	0.59	-0.63	16	0.25	0.5546	0.0002	0.7075	0.65612
nsp12_P323_pEGFP	Q53GQ0	HSD17B12	6|1|14|1|6	28	5.6	5	0|0|0|1|1	0.6	1	0.6	1	0.6	-0.1	14	0.21	0.8995	0.0023	0.3309	0.50433
nsp12_P323_pEGFP	Q92616	GCN1	6|1|4|0|2	13	2.6	5	0|0|0|0|0	0.6	1	0.6	1	0.6	-0.63	26	0.24	0.7949	0.0001	0.4096	0.52603
nsp12_P323_pEGFP	O00165	HAX1	6|2|4|0|5	17	3.4	5	0|0|0|0|0	0.8	1	0.8	1	0.8	-0.63	34	0.09	0.8476	0.0017	0.363	0.51037
nsp12_P323_pEGFP	Q9UGP8	SEC63	2|0|2|1|2	7	1.4	5	0|0|0|0|1	0.56	0.94	0.56	0.94	0.56	-0.97	7	0.28	0.846	0.0003	0.3333	0.48953
nsp12_P323_pEGFP	Q9Y265	RUVBL1	14|4|13|3|15	49	9.8	5	0|0|0|0|0	1	1	1	1	1	5.75	98	0	0.9847	0.0032	0.348	0.54236
nsp12_P323_pEGFP	Q9BVA1	TUBB2B	5|0|3|0|2	10	2	5	0|0|0|0|0	0.6	1	0.6	1	0.6	-0.63	20	0.24	0.6302	0.0005	0.2777	0.38478
nsp12_P323_pEGFP	Q9NTJ3	SMC4	2|1|1|0|1	5	1	5	0|0|0|0|0	0.2	0.98	0.2	0.98	0.2	-0.63	10	0.49	0.8112	0.0001	0.6218	0.67656
nsp12_P323_pEGFP	P55060	CSE1L	5|0|3|0|5	13	2.6	5	0|0|0|0|0	0.6	1	0.6	1	0.6	-0.63	26	0.22	0.656	0.0003	0.2493	0.37328
nsp12_P323_pEGFP	Q9BQE3	TUBA1C	4|0|4|0|5	13	2.6	5	0|0|0|0|0	0.6	1	0.6	1	0.6	-0.63	26	0.2	0.6749	0.0007	0.2947	0.41024
nsp12_L323_pEGFP	Q9Y265	RUVBL1	11|9|5|3|4	32	6.4	5	0|0|0|0|0	1	1	1	1	1	5.58	64	0	0.973	0.0024	0.2615	0.4795
nsp12_P323_pEGFP	O95202	LETM1	5|1|9|1|4	20	4	5	0|0|0|0|0	0.6	1	0.6	1	0.6	1.88	40	0.19	0.9443	0.0007	0.3546	0.5344
nsp12_P323_pEGFP	Q9Y230	RUVBL2	15|5|10|3|15	48	9.6	5	0|0|0|0|0	1	1	1	1	1	5.75	96	0	0.9814	0.0031	0.3571	0.54759
nsp12_L323_pEGFP	Q9Y230	RUVBL2	9|10|3|3|3	28	5.6	5	0|0|0|0|0	1	1	1	1	1	5.58	56	0	0.9484	0.002	0.2307	0.4508
nsp12_P323_pEGFP	P17980	PSMC3	1|0|1|0|2	4	0.8	5	0|0|0|0|0	0.2	0.98	0.2	0.98	0.2	-0.63	8	0.49	0.6373	0.0002	0.3592	0.44285
nsp12_P323_pEGFP	Q9UHI6	DDX20	1|0|1|0|2	4	0.8	5	0|0|0|0|0	0.2	0.98	0.2	0.98	0.2	-0.63	8	0.49	0.6373	0.0001	0.2374	0.35935
nsp12_P323_pEGFP	Q8NF37	LPCAT1	1|0|4|0|5	10	2	5	0|0|0|0|0	0.4	1	0.4	1	0.4	-0.63	20	0.33	0.5872	0.0004	0.3324	0.40901
nsp12_P323_pEGFP	O15228	GNPAT	2|0|1|0|1	4	0.8	5	0|0|0|0|0	0.2	0.98	0.2	0.98	0.2	-0.63	8	0.49	0.6334	0.0001	0.3796	0.45568
nsp12_L323_pEGFP	Q9NXW2	DNAJB12	4|5|2|3|2	16	3.2	5	0|0|0|0|0	0.99	1	0.99	1	0.99	3.74	32	0	0.9774	0.0015	0.2734	0.48898
nsp12_P323_pEGFP	P11310	ACADM	8|1|3|1|5	18	3.6	5	0|0|0|0|0	0.6	1	0.6	1	0.6	1.88	36	0.21	0.9204	0.0012	0.2472	0.45342
nsp12_P323_pEGFP	P21964	COMT	3|0|2|0|3	8	1.6	5	0|0|0|0|0	0.59	1	0.59	1	0.59	-0.63	16	0.25	0.6628	0.0007	0.2097	0.34824
nsp12_P323_pEGFP	P61619	SEC61A1	8|1|5|4|7	25	5	5	1|0|0|0|0	0.8	1	0.8	1	0.8	0.43	25	0.06	0.9173	0.0018	0.3258	0.50637
nsp12_P323_pEGFP	Q9NZ01	TECR	3|1|6|0|6	16	3.2	5	0|0|0|0|0	0.6	1	0.6	1	0.6	-0.63	32	0.21	0.8168	0.0013	0.3446	0.48826
nsp12_P323_pEGFP	P30837	ALDH1B1	12|2|9|0|8	31	6.2	5	0|0|0|0|0	0.8	1	0.8	1	0.8	-0.63	62	0.08	0.8237	0.0015	0.2475	0.42379
nsp12_P323_pEGFP	Q9UQE7	SMC3	15|3|8|0|0	26	5.2	5	0|0|0|0|1	0.6	1	0.6	1	0.6	-0.97	26	0.23	0.6299	0.0006	0.5877	0.5972
nsp12_L323_pEGFP	Q9NVI7	ATAD3A	9|7|13|3|7	39	7.8	5	0|0|0|0|0	1	1	1	1	1	5.58	78	0	0.9525	0.0022	0.2698	0.47888
nsp12_P323_pEGFP	Q5JTZ9	AARS2	5|0|2|0|2	9	1.8	5	0|0|0|0|0	0.59	1	0.59	1	0.59	-0.63	18	0.26	0.6026	0.0002	0.2502	0.3574
nsp12_P323_pEGFP	O43819	SCO2	1|0|2|0|1	4	0.8	5	0|0|0|0|0	0.2	0.98	0.2	0.98	0.2	-0.63	8	0.49	0.6624	0.0003	0.5543	0.58432
nsp12_L323_pEGFP	Q9NNW5	WDR6	8|4|6|2|2	22	4.4	5	0|0|0|1|0	0.97	1	0.97	1	0.97	2.57	22	0	0.9547	0.0007	0.2632	0.475
nsp12_P323_pEGFP	A1L0T0	ILVBL	7|1|6|0|4	18	3.6	5	0|0|0|0|0	0.6	1	0.6	1	0.6	-0.63	36	0.19	0.8124	0.0007	0.3612	0.49828
nsp12_P323_pEGFP	O95470	SGPL1	2|0|6|0|1	9	1.8	5	0|0|0|0|0	0.4	1	0.4	1	0.4	-0.63	18	0.36	0.5578	0.0004	0.6725	0.63311
nsp12_P323_pEGFP	O75306	NDUFS2	5|0|5|0|5	15	3	5	0|0|0|0|0	0.6	1	0.6	1	0.6	-0.63	30	0.17	0.6806	0.0008	0.2308	0.3682
nsp12_L323_pEGFP	Q9H3N1	TMX1	3|3|1|2|2	11	2.2	5	0|0|0|0|0	0.79	1	0.79	1	0.79	1.71	22	0.05	0.9707	0.0014	0.2315	0.45816
nsp12_P323_pEGFP	Q9H078	CLPB	24|5|12|4|15	60	12	5	0|0|0|0|0	1	1	1	1	1	7.5	120	0	0.9636	0.0025	0.434	0.59483
nsp12_L323_pEGFP	Q9H078	CLPB	9|9|5|4|4	31	6.2	5	0|0|0|0|0	1	1	1	1	1	7.33	62	0	0.9886	0.0015	0.2585	0.48224
nsp12_L323_pEGFP	Q9BW92	TARS2	7|5|2|0|2	16	3.2	5	0|0|0|0|0	0.79	1	0.79	1	0.79	-0.8	32	0.04	0.8156	0.0007	0.2006	0.38914
nsp12_P323_pEGFP	O43292	GPAA1	1|0|1|0|1	3	0.6	5	0|0|0|0|0	0	0	0	0	0	-0.63	6	0.62	0.6806	0.0001	0.2623	0.38976
nsp12_P323_pEGFP	Q9P2R7	SUCLA2	1|0|1|0|1	3	0.6	5	0|0|0|0|0	0	0	0	0	0	-0.63	6	0.62	0.6806	0.0002	0.3525	0.45164
nsp12_P323_pEGFP	Q9Y678	COPG1	0|0|3|0|3	6	1.2	5	0|0|0|0|0	0.4	1	0.4	1	0.4	-0.63	12	0.35	0.4286	0.0002	0.4044	0.40948
nsp12_P323_pEGFP	Q9BSJ8	ESYT1	10|2|20|2|7	41	8.2	5	0|0|0|1|1	0.91	1	0.91	1	0.91	1.17	20.5	0.01	0.9287	0.001	0.3317	0.51393
nsp12_P323_pEGFP	P20290	BTF3	2|1|3|0|0	6	1.2	5	0|0|0|0|0	0.4	1	0.4	1	0.4	-0.63	12	0.37	0.6799	0.0008	0.5861	0.61155
nsp12_P323_pEGFP	P46459	NSF	3|0|0|0|3	6	1.2	5	0|0|0|0|0	0.4	1	0.4	1	0.4	-0.63	12	0.35	0.4306	0.0002	0.3786	0.39243
nsp12_P323_pEGFP	Q99832	CCT7	56|31|50|23|57	217	43.4	5	0|0|0|0|0	1	1	1	1	1	36.52	434	0	0.9911	0.0134	0.3809	0.56695
nsp12_P323_pEGFP	Q9Y3E5	PTRH2	2|0|2|0|1	5	1	5	0|0|0|1|0	0.38	0.94	0.38	0.94	0.38	-0.97	5	0.4	0.6578	0.0007	0.4983	0.54456
nsp12_L323_pEGFP	Q99832	CCT7	36|39|29|20|24	148	29.6	5	0|0|0|0|0	1	1	1	1	1	31.94	296	0	0.997	0.0097	0.2749	0.4961
nsp12_L323_pEGFP	Q99615	DNAJC7	9|12|3|1|2	27	5.4	5	0|0|0|0|0	0.79	1	0.79	1	0.79	1.71	54	0.03	0.8528	0.0018	0.2418	0.42887
nsp12_L323_pEGFP	Q96S55	WRNIP1	6|6|4|1|2	19	3.8	5	0|0|0|0|0	0.8	1	0.8	1	0.8	1.71	38	0.03	0.943	0.0009	0.3556	0.53468
nsp12_P323_pEGFP	Q92947	GCDH	6|0|2|0|3	11	2.2	5	0|0|0|0|0	0.6	1	0.6	1	0.6	-0.63	22	0.24	0.6015	0.0006	0.3275	0.41011
nsp12_P323_pEGFP	P46379	BAG6	7|0|8|3|7	25	5	5	0|0|0|0|0	0.8	1	0.8	1	0.8	-0.63	50	0.07	0.8569	0.0007	0.424	0.55502
nsp12_L323_pEGFP	Q92598	HSPH1	4|5|3|1|2	15	3	5	0|0|0|0|0	0.79	1	0.79	1	0.79	1.71	30	0.04	0.9603	0.0006	0.281	0.48892
nsp12_P323_pEGFP	Q9NRG9	AAAS	0|0|4|0|2	6	1.2	5	0|0|0|0|0	0.4	1	0.4	1	0.4	-0.63	12	0.36	0.4096	0.0002	0.5314	0.49062
nsp12_P323_pEGFP	P52701	MSH6	3|0|3|0|0	6	1.2	5	0|0|0|0|0	0.4	1	0.4	1	0.4	-0.63	12	0.35	0.428	0.0001	0.8171	0.69217
nsp12_P323_pEGFP	P54886	ALDH18A1	6|0|1|1|2	10	2	5	0|0|0|0|0	0.4	1	0.4	1	0.4	-0.63	20	0.36	0.7309	0.0004	0.3306	0.45215
nsp12_P323_pEGFP	P57678	GEMIN4	3|0|0|0|2	5	1	5	0|0|0|0|0	0.4	1	0.4	1	0.4	-0.63	10	0.37	0.4168	0.0001	0.3192	0.34742
nsp12_P323_pEGFP	Q96S52	PIGS	4|0|1|0|3	8	1.6	5	0|0|0|0|1	0.4	1	0.4	1	0.4	-0.97	8	0.34	0.5894	0.0004	0.3329	0.41004
nsp12_P323_pEGFP	P56192	MARS	6|0|2|1|1	10	2	5	0|0|0|0|0	0.4	1	0.4	1	0.4	-0.63	20	0.36	0.7309	0.0003	0.4408	0.52771
nsp12_P323_pEGFP	A0FGR8	ESYT2	3|0|7|0|4	14	2.8	5	0|0|0|0|0	0.6	1	0.6	1	0.6	-0.63	28	0.22	0.6593	0.0003	0.2888	0.40137
nsp12_P323_pEGFP	Q6P2Q9	PRPF8	0|1|8|0|1	10	2	5	0|0|0|0|1	0.2	1	0.2	1	0.2	-0.97	10	0.44	0.5129	0.0001	0.5583	0.54098
nsp12_P323_pEGFP	O14980	XPO1	9|0|2|0|4	15	3	5	0|0|0|0|0	0.6	1	0.6	1	0.6	-0.63	30	0.24	0.5581	0.0003	0.262	0.35181
nsp12_P323_pEGFP	P31948	STIP1	3|0|5|0|4	12	2.4	5	0|0|0|0|0	0.6	1	0.6	1	0.6	-0.63	24	0.22	0.6768	0.0005	0.5285	0.57113
nsp12_P323_pEGFP	Q8WVX9	FAR1	8|4|9|4|9	34	6.8	5	0|0|0|1|0	1	1	1	1	1	8.44	34	0	0.9914	0.0022	0.2995	0.51125
nsp12_P323_pEGFP	O94973	AP2A2	1|0|1|0|1	3	0.6	5	0|0|0|0|0	0	0	0	0	0	-0.63	6	0.62	0.6806	0.0001	0.3488	0.44908
nsp12_P323_pEGFP	P41440	SLC19A1	1|0|1|0|1	3	0.6	5	0|0|0|0|0	0	0	0	0	0	-0.63	6	0.62	0.6806	0.0001	0.2903	0.40898
nsp12_P323_pEGFP	Q9H3N1	TMX1	5|1|4|3|3	16	3.2	5	0|0|0|0|0	0.8	1	0.8	1	0.8	1.88	32	0.08	0.9183	0.002	0.3299	0.50948
nsp12_P323_pEGFP	O00541	PES1	0|0|3|0|0	3	0.6	5	0|0|0|0|0	0.2	1	0.2	1	0.2	-0.63	6	0.47	0	0.0001	1	0.68551
nsp12_P323_pEGFP	O14579	COPE	0|0|4|0|0	4	0.8	5	0|0|0|0|0	0.2	1	0.2	1	0.2	-0.63	8	0.46	0	0.0003	1	0.68551
nsp12_P323_pEGFP	O14617	AP3D1	0|0|2|0|0	2	0.4	5	0|0|0|0|0	0.2	0.98	0.2	0.98	0.2	-0.63	4	0.49	0	0	1	0.68551
nsp12_P323_pEGFP	O14929	HAT1	2|0|0|0|0	2	0.4	5	0|0|0|0|0	0.2	0.98	0.2	0.98	0.2	-0.63	4	0.49	0	0.0001	0.3921	0.2688
nsp12_P323_pEGFP	O15270	SPTLC2	1|0|0|0|0	1	0.2	5	0|0|0|0|0	0	0	0	0	0	-0.63	2	0.62	0	0	0.3008	0.2062
nsp12_P323_pEGFP	O43815	STRN	0|0|0|1|0	1	0.2	5	0|0|0|0|0	0	0	0	0	0	-0.63	2	0.62	0	0.0001	0.2708	0.18564
nsp12_P323_pEGFP	O60637	TSPAN3	0|0|0|0|1	1	0.2	5	0|0|0|0|0	0	0	0	0	0	-0.63	2	0.62	0	0.0001	0.2501	0.17144
nsp12_P323_pEGFP	P05091	ALDH2	0|0|0|0|1	1	0.2	5	0|0|0|0|0	0	0	0	0	0	-0.63	2	0.62	0	0	0.1466	0.10052
nsp12_P323_pEGFP	P12035	KRT3	1|0|0|0|0	1	0.2	5	0|0|0|0|0	0	0	0	0	0	-0.63	2	0.62	0	0	0.205	0.14052
nsp12_P323_pEGFP	P13010	XRCC5	0|0|4|0|0	4	0.8	5	0|0|0|0|0	0.2	1	0.2	1	0.2	-0.63	8	0.46	0	0.0001	0.3918	0.26857
nsp12_P323_pEGFP	P19012	KRT15	0|0|1|0|0	1	0.2	5	0|0|0|0|0	0	0	0	0	0	-0.63	2	0.62	0	0	0.2679	0.18362
nsp12_P323_pEGFP	P19784	CSNK2A2	0|0|4|0|0	4	0.8	5	0|0|0|0|0	0.2	1	0.2	1	0.2	-0.63	8	0.46	0	0.0002	1	0.68551
nsp12_P323_pEGFP	P20339	RAB5A	0|0|0|0|1	1	0.2	5	0|0|0|0|0	0	0	0	0	0	-0.63	2	0.62	0	0.0001	0.1517	0.10396
nsp12_P323_pEGFP	P27694	RPA1	0|0|3|0|0	3	0.6	5	0|0|0|0|0	0.2	1	0.2	1	0.2	-0.63	6	0.47	0	0.0001	0.5479	0.37557
nsp12_P323_pEGFP	P34932	HSPA4	0|0|1|0|0	1	0.2	5	0|0|0|0|0	0	0	0	0	0	-0.63	2	0.62	0	0	1	0.68551
nsp12_P323_pEGFP	P42285	SKIV2L2	0|0|3|0|0	3	0.6	5	0|0|0|0|0	0.2	1	0.2	1	0.2	-0.63	6	0.47	0	0.0001	1	0.68551
nsp12_P323_pEGFP	P45954	ACADSB	0|0|0|0|1	1	0.2	5	0|0|0|0|0	0	0	0	0	0	-0.63	2	0.62	0	0.0001	0.28	0.19192
nsp12_P323_pEGFP	P48651	PTDSS1	0|0|2|0|0	2	0.4	5	0|0|0|0|0	0.2	0.98	0.2	0.98	0.2	-0.63	4	0.49	0	0.0001	0.3473	0.23806
nsp12_P323_pEGFP	P49821	NDUFV1	0|0|1|0|0	1	0.2	5	0|0|0|0|0	0	0	0	0	0	-0.63	2	0.62	0	0	0.4022	0.27573
nsp12_P323_pEGFP	P61006	RAB8A	0|0|0|0|1	1	0.2	5	0|0|0|0|0	0	0	0	0	0	-0.63	2	0.62	0	0.0001	0.2501	0.17144
nsp12_P323_pEGFP	P61011	SRP54	0|0|3|0|0	3	0.6	5	0|0|0|0|0	0.2	1	0.2	1	0.2	-0.63	6	0.47	0	0.0001	1	0.68551
nsp12_P323_pEGFP	P62258	YWHAE	0|0|2|0|0	2	0.4	5	0|0|0|0|0	0.2	0.98	0.2	0.98	0.2	-0.63	4	0.49	0	0.0002	0.4727	0.32402
nsp12_P323_pEGFP	P63167	DYNLL1	0|0|0|0|1	1	0.2	5	0|0|0|0|0	0	0	0	0	0	-0.63	2	0.62	0	0.0003	0.113	0.07747
nsp12_P323_pEGFP	P82930	MRPS34	0|0|1|0|0	1	0.2	5	0|0|0|0|0	0	0	0	0	0	-0.63	2	0.62	0	0.0001	0.14	0.09594
nsp12_P323_pEGFP	Q12846	STX4	0|0|0|0|1	1	0.2	5	0|0|0|0|0	0	0	0	0	0	-0.63	2	0.62	0	0.0001	0.1811	0.12412
nsp12_P323_pEGFP	Q13586	STIM1	0|0|0|0|1	1	0.2	5	0|0|0|0|0	0	0	0	0	0	-0.63	2	0.62	0	0	0.4419	0.30294
nsp12_P323_pEGFP	Q14108	SCARB2	0|0|0|0|2	2	0.4	5	0|0|0|0|0	0.2	0.98	0.2	0.98	0.2	-0.63	4	0.49	0	0.0001	0.3365	0.23066
nsp12_P323_pEGFP	Q14157	UBAP2L	0|0|1|0|0	1	0.2	5	0|0|0|0|0	0	0	0	0	0	-0.63	2	0.62	0	0	0.2679	0.18362
nsp12_P323_pEGFP	Q14554	PDIA5	0|0|2|0|0	2	0.4	5	0|0|0|0|0	0.2	0.98	0.2	0.98	0.2	-0.63	4	0.49	0	0.0001	1	0.68551
nsp12_P323_pEGFP	Q14839	CHD4	0|0|2|0|0	2	0.4	5	0|0|0|0|0	0.2	0.98	0.2	0.98	0.2	-0.63	4	0.49	0	0	1	0.68551
nsp12_P323_pEGFP	Q15386	UBE3C	0|0|2|0|0	2	0.4	5	0|0|0|0|0	0.2	0.98	0.2	0.98	0.2	-0.63	4	0.49	0	0	0.5493	0.37656
nsp12_P323_pEGFP	Q7L0Y3	TRMT10C	0|0|2|0|0	2	0.4	5	0|0|0|0|0	0.2	0.98	0.2	0.98	0.2	-0.63	4	0.49	0	0.0001	0.4346	0.29789
nsp12_P323_pEGFP	Q7Z3C6	ATG9A	0|0|0|0|2	2	0.4	5	0|0|0|0|0	0.2	0.98	0.2	0.98	0.2	-0.63	4	0.49	0	0.0001	0.1497	0.10262
nsp12_P323_pEGFP	Q8N2G8	GHDC	0|0|3|0|0	3	0.6	5	0|0|0|0|0	0.2	1	0.2	1	0.2	-0.63	6	0.47	0	0.0001	1	0.68551
nsp12_P323_pEGFP	Q9BV81	EMC6	0|0|0|0|1	1	0.2	5	0|0|0|0|0	0	0	0	0	0	-0.63	2	0.62	0	0.0002	0.2019	0.13841
nsp12_P323_pEGFP	Q9BVI4	NOC4L	0|0|2|0|0	2	0.4	5	0|0|0|0|0	0.2	0.98	0.2	0.98	0.2	-0.63	4	0.49	0	0.0001	1	0.68551
nsp12_P323_pEGFP	Q9NUQ7	UFSP2	0|0|0|0|2	2	0.4	5	0|0|0|0|0	0.2	0.98	0.2	0.98	0.2	-0.63	4	0.49	0	0.0001	0.4334	0.29707
nsp12_P323_pEGFP	Q9NVV0	TMEM38B	0|0|1|0|0	1	0.2	5	0|0|0|0|0	0	0	0	0	0	-0.63	2	0.62	0	0.0001	0.2349	0.16103
nsp12_P323_pEGFP	Q9UHQ9	CYB5R1	1|0|0|0|0	1	0.2	5	0|0|0|0|0	0	0	0	0	0	-0.63	2	0.62	0	0.0001	0.1083	0.07425
nsp12_P323_pEGFP	Q9Y295	DRG1	0|0|2|0|0	2	0.4	5	0|0|0|0|0	0.2	0.98	0.2	0.98	0.2	-0.63	4	0.49	0	0.0001	0.6177	0.42344
nsp12_P323_pEGFP	Q9Y3A3	MOB4	0|0|1|0|0	1	0.2	5	0|0|0|0|0	0	0	0	0	0	-0.63	2	0.62	0	0.0001	0.0762	0.05225
nsp12_P323_pEGFP	Q9Y673	ALG5	0|0|1|0|0	1	0.2	5	0|0|0|0|0	0	0	0	0	0	-0.63	2	0.62	0	0.0001	0.272	0.18648
nsp12_P323_pEGFP	Q15738	NSDHL	3|0|4|0|7	14	2.8	5	0|0|0|0|0	0.6	1	0.6	1	0.6	-0.63	28	0.22	0.6366	0.0009	0.2306	0.35453
nsp12_P323_pEGFP	Q92643	PIGK	1|0|4|0|3	8	1.6	5	0|0|0|0|1	0.4	1	0.4	1	0.4	-0.97	8	0.34	0.6194	0.0005	0.3146	0.40681
nsp12_P323_pEGFP	P08559	PDHA1	1|0|0|1|1	3	0.6	5	0|0|0|0|0	0	0	0	0	0	-0.63	6	0.62	0.5906	0.0003	0.2489	0.35287
nsp12_P323_pEGFP	Q99615	DNAJC7	18|1|16|1|18	54	10.8	5	0|0|0|0|0	0.6	1	0.6	1	0.6	1.88	108	0.15	0.8476	0.0028	0.3813	0.52293
nsp12_P323_pEGFP	P41252	IARS	7|0|3|0|3	13	2.6	5	0|0|0|0|0	0.6	1	0.6	1	0.6	-0.63	26	0.23	0.6128	0.0002	0.2755	0.37795
nsp12_P323_pEGFP	Q14974	KPNB1	8|2|2|1|4	17	3.4	5	0|0|0|0|1	0.78	1	0.78	1	0.78	0.43	17	0.12	0.9234	0.0006	0.2868	0.48153
nsp12_P323_pEGFP	P53621	COPA	3|0|28|2|12	45	9	5	0|0|0|0|1	0.79	1	0.79	1	0.79	-0.97	45	0.1	0.7101	0.0009	0.3423	0.45372
nsp12_P323_pEGFP	Q15084	PDIA6	10|0|5|3|10	28	5.6	5	0|0|0|0|2	0.78	1	0.78	1	0.78	-1.79	14	0.11	0.8315	0.0019	0.5486	0.63266
nsp12_P323_pEGFP	P22392	NME2	1|0|2|0|3	6	1.2	5	0|0|0|0|0	0.4	1	0.4	1	0.4	-0.63	12	0.37	0.6256	0.0009	0.2724	0.37973
nsp12_P323_pEGFP	O75592	MYCBP2	1|0|2|0|3	6	1.2	5	0|0|0|0|0	0.4	1	0.4	1	0.4	-0.63	12	0.37	0.6256	0	0.2766	0.38266
nsp12_P323_pEGFP	P52597	HNRNPF	1|0|2|0|3	6	1.2	5	0|0|0|0|0	0.4	1	0.4	1	0.4	-0.63	12	0.37	0.6256	0.0003	0.1146	0.27161
nsp12_L323_pEGFP	Q8WVX9	FAR1	6|5|5|4|6	26	5.2	5	0|0|0|1|0	1	1	1	1	1	8.27	26	0	0.9845	0.0019	0.254	0.47787
nsp12_P323_pEGFP	Q92598	HSPH1	9|0|12|1|12	34	6.8	5	0|0|0|0|0	0.6	1	0.6	1	0.6	-0.63	68	0.15	0.8042	0.001	0.4688	0.56951
nsp12_P323_pEGFP	P00367	GLUD1	7|1|4|0|4	16	3.2	5	0|0|0|0|0	0.6	1	0.6	1	0.6	-0.63	32	0.2	0.8048	0.0007	0.2806	0.44066
nsp12_P323_pEGFP	Q8TEM1	NUP210	10|1|4|8|9	32	6.4	5	0|0|0|0|1	0.8	1	0.8	1	0.8	0.43	32	0.05	0.8141	0.0006	0.4044	0.52842
nsp12_P323_pEGFP	P60468	SEC61B	3|1|3|3|2	12	2.4	5	0|0|0|0|0	0.79	1	0.79	1	0.79	1.88	24	0.1	0.873	0.0049	0.3364	0.50001
nsp12_P323_pEGFP	P20020	ATP2B1	2|0|0|0|2	4	0.8	5	0|0|0|0|0	0.39	0.98	0.39	0.98	0.39	-0.63	8	0.38	0.4306	0.0001	0.2268	0.28835
nsp12_L323_pEGFP	Q8TEM1	NUP210	5|6|0|2|4	17	3.4	5	0|0|0|0|1	0.79	1	0.79	1	0.79	-1.14	17	0.05	0.8385	0.0003	0.2006	0.3962
nsp12_P323_pEGFP	P68400	CSNK2A1	8|1|6|0|0	15	3	5	0|0|0|1|1	0.4	1	0.4	1	0.4	-1.71	7.5	0.34	0.6088	0.001	0.5309	0.55176
nsp12_P323_pEGFP	Q6UB35	MTHFD1L	12|0|8|5|7	32	6.4	5	0|0|0|0|0	0.8	1	0.8	1	0.8	-0.63	64	0.04	0.8244	0.001	0.4192	0.54172
nsp12_P323_pEGFP	Q01650	SLC7A5	3|0|3|1|3	10	2	5	0|0|0|0|0	0.6	1	0.6	1	0.6	-0.63	20	0.23	0.8597	0.0006	0.2821	0.45862
nsp12_P323_pEGFP	Q14683	SMC1A	7|1|6|0|2	16	3.2	5	0|0|0|0|1	0.59	1	0.59	1	0.59	-0.97	16	0.27	0.7767	0.0003	0.3848	0.50341
nsp12_L323_pEGFP	Q3ZCQ8	TIMM50	11|8|5|2|2	28	5.6	5	0|0|0|0|0	0.99	1	0.99	1	0.99	3.74	56	0	0.9326	0.0026	0.2058	0.42885
nsp12_L323_pEGFP	Q15392	DHCR24	6|4|4|1|5	20	4	5	0|0|0|0|0	0.8	1	0.8	1	0.8	1.71	40	0.01	0.937	0.0014	0.307	0.49955
nsp12_P323_pEGFP	Q9BW92	TARS2	9|0|5|2|10	26	5.2	5	0|0|0|0|0	0.8	1	0.8	1	0.8	-0.63	52	0.09	0.829	0.001	0.2858	0.45167
nsp12_P323_pEGFP	O75251	NDUFS7	2|0|1|0|1	4	0.8	5	0|0|0|0|0	0.2	0.98	0.2	0.98	0.2	-0.63	8	0.49	0.6334	0.0005	0.3456	0.43238
nsp12_P323_pEGFP	P78527	PRKDC	34|5|32|3|29	103	20.6	5	0|0|0|0|0	1	1	1	1	1	5.75	206	0	0.9273	0.0007	0.2955	0.4887
nsp12_P323_pEGFP	O96005	CLPTM1	5|1|1|1|2	10	2	5	0|0|0|0|1	0.39	1	0.39	1	0.39	0.43	10	0.39	0.9111	0.0005	0.2621	0.46082
nsp12_P323_pEGFP	P01889	HLA-B	1|1|1|1|1	5	1	5	0|0|0|0|0	0	0	0	0	0	1.88	10	0.62	0.9182	0.0006	0.3624	0.53174
nsp12_L323_pEGFP	P78527	PRKDC	25|12|6|2|8	53	10.6	5	0|0|0|0|0	1	1	1	1	1	3.74	106	0	0.8936	0.0004	0.1871	0.40395
nsp12_P323_pEGFP	Q8N5M9	JAGN1	2|0|2|1|2	7	1.4	5	0|0|0|0|0	0.59	0.98	0.59	0.98	0.59	-0.63	14	0.26	0.846	0.0012	0.2558	0.43635
nsp12_P323_pEGFP	P10321	HLA-C	4|1|5|2|8	20	4	5	0|0|0|0|1	0.79	1	0.79	1	0.79	0.43	20	0.1	0.9493	0.0017	0.2638	0.47374
nsp12_P323_pEGFP	O95071	UBR5	7|0|4|0|11	22	4.4	5	0|0|0|0|0	0.6	1	0.6	1	0.6	-0.63	44	0.18	0.6217	0.0002	0.3694	0.44504
nsp12_P323_pEGFP	O60884	DNAJA2	8|1|9|2|9	29	5.8	5	0|0|0|0|0	0.8	1	0.8	1	0.8	1.88	58	0.09	0.9501	0.002	0.2617	0.47252
nsp12_P323_pEGFP	P14625	HSP90B1	7|0|2|7|4	20	4	5	0|0|0|0|1	0.79	1	0.79	1	0.79	-0.97	20	0.1	0.6362	0.001	0.3824	0.45839
nsp12_P323_pEGFP	Q02978	SLC25A11	1|1|5|1|2	10	2	5	0|0|0|1|1	0.35	1	0.35	1	0.35	-0.1	5	0.41	0.9407	0.001	0.2951	0.49255
nsp12_P323_pEGFP	O43505	B4GAT1	2|1|0|1|2	6	1.2	5	0|0|0|0|0	0.39	0.98	0.39	0.98	0.39	-0.63	12	0.38	0.8518	0.0006	0.3141	0.47813
nsp12_P323_pEGFP	P78371	CCT2	74|38|74|26|84	296	59.2	5	0|0|0|1|1	1	1	1	1	1	36.43	148	0	0.9968	0.0178	0.4036	0.58432
nsp12_P323_pEGFP	P84098	RPL19	0|0|3|1|0	4	0.8	5	0|0|0|0|0	0.2	1	0.2	1	0.2	-0.63	8	0.47	0.4284	0.0007	0.452	0.44199
nsp12_P323_pEGFP	P02786	TFRC	10|1|6|5|12	34	6.8	5	0|0|0|0|3	0.78	1	0.78	1	0.78	-0.25	11.33	0.11	0.9029	0.0015	0.2304	0.43649
nsp12_P323_pEGFP	Q5J8M3	EMC4	1|0|0|1|0	2	0.4	5	0|0|0|0|0	0	0	0	0	0	-0.63	4	0.62	0.351	0.0005	0.4373	0.4081
nsp12_P323_pEGFP	Q8TB61	SLC35B2	1|0|0|1|0	2	0.4	5	0|0|0|0|0	0	0	0	0	0	-0.63	4	0.62	0.351	0.0002	0.3751	0.36542
nsp12_L323_pEGFP	P78371	CCT2	33|40|39|28|22	162	32.4	5	0|0|0|1|1	1	1	1	1	1	30.46	81	0	0.9931	0.0109	0.2473	0.47597
nsp12_P323_pEGFP	Q8TCT9	HM13	3|1|1|2|2	9	1.8	5	0|1|0|0|1	0.49	0.93	0.49	0.93	0.49	-0.1	4.5	0.3	0.8876	0.0009	0.2933	0.47492
nsp12_P323_pEGFP	P62854	RPS26	3|1|4|1|3	12	2.4	5	0|0|0|2|0	0.55	0.96	0.55	0.96	0.55	0.26	6	0.28	0.994	0.0032	0.2297	0.46417
nsp12_P323_pEGFP	P68371	TUBB4B	67|72|47|14|49	249	49.8	5	5|11|0|12|11	0.8	1	0.8	1	0.8	-7.99	6.38	0.03	0.8991	0.0199	0.2971	0.48115
nsp12_P323_pEGFP	Q00325	SLC25A3	8|1|10|2|3	24	4.8	5	0|0|0|1|2	0.7	1	0.7	1	0.7	-0.77	8	0.12	0.9275	0.0019	0.2573	0.46253
nsp12_P323_pEGFP	Q9HDC9	APMAP	4|1|1|1|2	9	1.8	5	0|0|0|0|0	0.4	1	0.4	1	0.4	1.88	18	0.36	0.9347	0.0007	0.3041	0.49684
nsp12_L323_pEGFP	P62979	RPS27A	16|17|24|29|13	99	19.8	5	1|2|1|5|5	1	1	1	1	1	5.12	7.07	0	0.9487	0.024	0.3003	0.49873
nsp12_P323_pEGFP	P35998	PSMC2	1|0|2|0|4	7	1.4	5	0|0|0|0|0	0.4	1	0.4	1	0.4	-0.63	14	0.36	0.5859	0.0004	0.3234	0.40246
nsp12_P323_pEGFP	P41091	EIF2S3	16|9|19|0|9	53	10.6	5	0|0|0|2|5	0.78	1	0.78	1	0.78	-5.07	7.57	0.11	0.8392	0.0032	0.3657	0.50962
nsp12_P323_pEGFP	Q9HD45	TM9SF3	4|1|4|1|5	15	3	5	1|0|0|0|1	0.59	1	0.59	1	0.59	-0.1	7.5	0.25	0.9774	0.0007	0.2699	0.48661
nsp12_P323_pEGFP	P07900	HSP90AA1	6|1|6|1|4	18	3.6	5	0|0|0|0|1	0.6	1	0.6	1	0.6	0.43	18	0.17	0.9624	0.0007	0.2765	0.4865
nsp12_P323_pEGFP	P62081	RPS7	2|3|8|1|3	17	3.4	5	0|1|0|1|2	0.6	1	0.6	1	0.6	-1.54	4.25	0.24	0.9333	0.0027	0.2729	0.47503
nsp12_P323_pEGFP	P08240	SRPRA	3|1|10|0|2	16	3.2	5	0|0|0|0|1	0.59	1	0.59	1	0.59	-0.97	16	0.27	0.7383	0.0006	0.3829	0.49027
nsp12_P323_pEGFP	Q969N2	PIGT	1|0|2|1|2	6	1.2	5	0|0|0|0|0	0.39	0.98	0.39	0.98	0.39	-0.63	12	0.38	0.8181	0.0003	0.3486	0.49139
nsp12_P323_pEGFP	Q15365	PCBP1	1|0|2|0|2	5	1	5	0|0|0|0|1	0.38	0.94	0.38	0.94	0.38	-0.97	5	0.4	0.6605	0.0003	0.2319	0.36276
nsp12_P323_pEGFP	Q9UG63	ABCF2	1|0|5|0|0	6	1.2	5	0|0|0|0|0	0.2	1	0.2	1	0.2	-0.63	12	0.45	0.3057	0.0002	0.3113	0.30773
nsp12_P323_pEGFP	Q9NXW2	DNAJB12	6|1|4|1|9	21	4.2	5	0|0|0|0|0	0.6	1	0.6	1	0.6	1.88	42	0.18	0.9185	0.0016	0.2837	0.47789
nsp12_P323_pEGFP	P62979	RPS27A	14|16|20|15|21	86	17.2	5	1|2|1|5|5	1	1	1	1	1	6.06	6.14	0	0.9402	0.021	0.2637	0.47098
nsp12_P323_pEGFP	Q8N766	EMC1	6|0|6|1|10	23	4.6	5	0|0|0|2|3	0.58	1	0.58	1	0.58	-3.42	4.6	0.27	0.8081	0.0006	0.2498	0.42056
nsp12_P323_pEGFP	Q9Y679	AUP1	3|0|4|1|5	13	2.6	5	0|0|0|0|0	0.6	1	0.6	1	0.6	-0.63	26	0.22	0.8469	0.0009	0.2612	0.44035
nsp12_P323_pEGFP	Q3ZCM7	TUBB8	3|6|2|0|1	12	2.4	5	0|1|0|1|1	0.5	1	0.5	1	0.5	-2.43	4	0.3	0.5709	0.0011	0.384	0.43937
nsp12_P323_pEGFP	Q9NTJ5	SACM1L	8|0|6|1|8	23	4.6	5	0|0|0|0|1	0.6	1	0.6	1	0.6	-0.97	23	0.16	0.8198	0.001	0.2552	0.42786
nsp12_P323_pEGFP	Q9H0U4	RAB1B	1|0|2|0|3	6	1.2	5	0|0|0|0|2	0.34	0.9	0.34	0.9	0.34	-1.79	3	0.42	0.6256	0.0007	0.2009	0.33071
nsp12_P323_pEGFP	Q96HY6	DDRGK1	1|0|0|0|2	3	0.6	5	0|0|0|0|0	0.2	0.98	0.2	0.98	0.2	-0.63	6	0.49	0.3976	0.0002	0.1842	0.24896
nsp12_P323_pEGFP	Q8N1F7	NUP93	4|0|0|0|2	6	1.2	5	0|0|0|0|0	0.4	1	0.4	1	0.4	-0.63	12	0.36	0.3933	0.0002	0.5494	0.49793
nsp12_P323_pEGFP	Q9UKV5	AMFR	2|0|0|0|1	3	0.6	5	0|0|0|0|0	0.2	0.98	0.2	0.98	0.2	-0.63	6	0.49	0.3933	0.0001	0.5505	0.49869
nsp12_P323_pEGFP	P24539	ATP5F1	1|0|1|1|1	4	0.8	5	0|0|0|0|0	0	0	0	0	0	-0.63	8	0.62	0.7616	0.0006	0.2945	0.43687
nsp12_P323_pEGFP	E9PAV3	NACA	4|3|5|0|1	13	2.6	5	0|0|0|0|0	0.6	1	0.6	1	0.6	-0.63	26	0.22	0.7708	0.0002	0.4942	0.57661
nsp12_P323_pEGFP	P55072	VCP	16|0|14|10|9	49	9.8	5	0|0|0|0|0	0.8	1	0.8	1	0.8	-0.63	98	0.04	0.7937	0.0021	0.3783	0.50422
nsp12_P323_pEGFP	Q969V3	NCLN	2|0|1|0|5	8	1.6	5	0|0|0|0|1	0.39	1	0.39	1	0.39	-0.97	8	0.39	0.5462	0.0003	0.249	0.33922
nsp12_P323_pEGFP	Q14008	CKAP5	1|0|3|0|0	4	0.8	5	0|0|0|0|0	0.2	1	0.2	1	0.2	-0.63	8	0.47	0.3721	0	0.6065	0.53057
nsp12_P323_pEGFP	P32322	PYCR1	1|0|1|0|2	4	0.8	5	0|0|0|0|0	0.2	0.98	0.2	0.98	0.2	-0.63	8	0.49	0.6373	0.0003	0.2021	0.3352
nsp12_P323_pEGFP	Q9BT22	ALG1	3|0|2|0|2	7	1.4	5	0|0|0|0|0	0.59	1	0.59	1	0.59	-0.63	14	0.26	0.6623	0.0004	0.318	0.42232
nsp12_P323_pEGFP	O76031	CLPX	9|0|11|2|6	28	5.6	5	0|0|0|0|0	0.8	1	0.8	1	0.8	-0.63	56	0.09	0.8473	0.0012	0.3018	0.46828
nsp12_P323_pEGFP	P68104	EEF1A1	28|25|26|4|22	105	21	5	4|7|0|6|6	0.8	1	0.8	1	0.8	-10.48	4.57	0.06	0.9237	0.0075	0.2898	0.48367
nsp12_P323_pEGFP	O75915	ARL6IP5	2|0|1|2|1	6	1.2	5	0|0|0|0|1	0.38	0.94	0.38	0.94	0.38	-0.97	6	0.4	0.6637	0.0013	0.2769	0.39458
nsp12_L323_pEGFP	P55072	VCP	6|6|5|6|6	29	5.8	5	0|0|0|0|0	1	1	1	1	1	9.01	58	0	0.984	0.0013	0.2448	0.47141
nsp12_L323_pEGFP	P53621	COPA	3|3|4|0|4	14	2.8	5	0|0|0|0|1	0.8	1	0.8	1	0.8	-1.14	14	0.02	0.8286	0.0004	0.1551	0.36199
nsp12_P323_pEGFP	P38646	HSPA9	28|7|19|9|16	79	15.8	5	3|3|0|3|7	0.75	1	0.75	1	0.75	-1.69	4.94	0.12	0.9749	0.0038	0.2653	0.48267
nsp12_P323_pEGFP	Q9H857	NT5DC2	0|0|2|0|3	5	1	5	0|0|0|0|0	0.4	1	0.4	1	0.4	-0.63	10	0.37	0.4066	0.0002	0.3178	0.34329
nsp12_P323_pEGFP	O95816	BAG2	6|1|9|3|9	28	5.6	5	0|0|0|0|0	0.8	1	0.8	1	0.8	1.88	56	0.08	0.9475	0.004	0.2869	0.48905
nsp12_P323_pEGFP	Q96KC8	DNAJC1	1|0|2|0|0	3	0.6	5	0|0|0|0|0	0.2	0.98	0.2	0.98	0.2	-0.63	6	0.49	0.4113	0.0001	0.5825	0.52617
nsp12_P323_pEGFP	Q15006	EMC2	3|1|3|3|3	13	2.6	5	0|1|0|1|2	0.61	0.76	0.61	0.76	0.61	-1.54	3.25	0.14	0.8933	0.0017	0.3021	0.48274
nsp12_P323_pEGFP	O95373	IPO7	5|0|1|0|1	7	1.4	5	0|0|0|0|0	0.2	1	0.2	1	0.2	-0.63	14	0.45	0.4735	0.0002	0.214	0.29283
nsp12_P323_pEGFP	Q16850	CYP51A1	3|0|0|2|2	7	1.4	5	0|0|0|0|0	0.59	1	0.59	1	0.59	-0.63	14	0.26	0.618	0.0005	0.3124	0.40484
nsp12_P323_pEGFP	P20340	RAB6A	3|2|3|2|4	14	2.8	5	0|1|0|0|2	0.78	0.95	0.78	0.95	0.78	0.57	4.67	0.11	0.9722	0.0024	0.2294	0.45721
nsp12_P323_pEGFP	P63173	RPL38	5|8|7|0|4	24	4.8	5	1|2|0|2|1	0.73	1	0.73	1	0.73	-4.57	4	0.12	0.7402	0.0115	0.3582	0.47403
nsp12_P323_pEGFP	P09874	PARP1	33|28|40|2|16	119	23.8	5	1|3|0|14|30	0.34	0.92	0.34	0.92	0.34	-33.44	2.48	0.41	0.8714	0.0037	0.3354	0.49877
nsp12_P323_pEGFP	P50991	CCT4	50|33|47|20|57	207	41.4	5	0|1|0|0|1	1	1	1	1	1	27.72	103.5	0	0.9885	0.0129	0.3468	0.54279
nsp12_P323_pEGFP	O14828	SCAMP3	1|0|1|0|3	5	1	5	0|0|0|0|0	0.2	1	0.2	1	0.2	-0.63	10	0.47	0.5784	0.0003	0.2274	0.33434
nsp12_P323_pEGFP	Q9NVI7	ATAD3A	15|1|11|3|12	42	8.4	5	0|0|0|0|0	0.8	1	0.8	1	0.8	1.88	84	0.07	0.9235	0.0019	0.2308	0.44313
nsp12_P323_pEGFP	P23284	PPIB	9|2|8|0|2	21	4.2	5	0|1|0|2|6	0.38	0.92	0.38	0.92	0.38	-6.91	2.33	0.4	0.7845	0.0026	0.4473	0.54868
nsp12_P323_pEGFP	Q13049	TRIM32	2|0|1|0|2	5	1	5	0|0|0|0|0	0.39	0.98	0.39	0.98	0.39	-0.63	10	0.38	0.6426	0.0002	0.3838	0.46139
nsp12_P323_pEGFP	Q9GZT3	SLIRP	2|0|2|0|1	5	1	5	0|0|0|0|0	0.39	0.98	0.39	0.98	0.39	-0.63	10	0.38	0.6578	0.0011	0.3859	0.46751
nsp12_P323_pEGFP	P11233	RALA	1|0|1|0|2	4	0.8	5	0|0|0|0|1	0.19	0.94	0.19	0.94	0.19	-0.97	4	0.54	0.6373	0.0005	0.2482	0.36681
nsp12_P323_pEGFP	Q9UL15	BAG5	3|0|6|1|5	15	3	5	0|0|0|0|0	0.6	1	0.6	1	0.6	-0.63	30	0.21	0.8422	0.0009	0.4218	0.54901
nsp12_P323_pEGFP	P13639	EEF2	10|2|10|2|8	32	6.4	5	2|2|0|1|4	0.61	1	0.61	1	0.61	-3.63	3.56	0.14	0.9761	0.0011	0.2549	0.47587
nsp12_P323_pEGFP	Q96S55	WRNIP1	7|0|9|1|7	24	4.8	5	0|0|0|0|0	0.6	1	0.6	1	0.6	-0.63	48	0.16	0.8294	0.0009	0.3456	0.49281
nsp12_P323_pEGFP	P52292	KPNA2	3|0|3|0|3	9	1.8	5	0|0|0|1|1	0.56	0.93	0.56	0.93	0.56	-1.71	4.5	0.28	0.6806	0.0004	0.3027	0.41746
nsp12_P323_pEGFP	P68363	TUBA1B	64|67|51|12|57	251	50.2	5	3|11|2|15|14	0.8	1	0.8	1	0.8	-14.08	5.58	0.07	0.9123	0.0191	0.2797	0.47332
nsp12_P323_pEGFP	Q9UNF1	MAGED2	1|2|2|0|0	5	1	5	0|0|0|0|0	0.39	0.98	0.39	0.98	0.39	-0.63	10	0.38	0.5708	0.0003	0.5452	0.54984
nsp12_P323_pEGFP	P62266	RPS23	1|0|4|0|3	8	1.6	5	0|0|0|0|1	0.4	1	0.4	1	0.4	-0.97	8	0.34	0.6194	0.0013	0.2239	0.34462
nsp12_P323_pEGFP	Q9Y5B9	SUPT16H	3|2|4|0|1	10	2	5	0|0|0|1|6	0.27	0.68	0.27	0.68	0.27	-4.94	1.43	0.43	0.798	0.0003	0.4757	0.57229
nsp12_P323_pEGFP	P61019	RAB2A	3|0|4|1|6	14	2.8	5	0|0|0|1|3	0.51	0.96	0.51	0.96	0.51	-3.32	3.5	0.29	0.8325	0.0018	0.23	0.41452
nsp12_P323_pEGFP	O75489	NDUFS3	2|0|4|1|5	12	2.4	5	0|0|0|1|2	0.51	0.98	0.51	0.98	0.51	-2.45	4	0.29	0.8308	0.0013	0.1659	0.37001
nsp12_P323_pEGFP	P42166	TMPO	5|2|7|2|3	19	3.8	5	0|0|0|3|3	0.56	0.94	0.56	0.94	0.56	-1.15	3.17	0.28	0.9824	0.0009	0.2626	0.48316
nsp12_P323_pEGFP	Q96CS3	FAF2	10|1|11|1|13	36	7.2	5	1|1|0|1|3	0.6	1	0.6	1	0.6	-3.07	6	0.16	0.8909	0.0021	0.209	0.41817
nsp12_P323_pEGFP	P13073	COX4I1	2|2|1|1|2	8	1.6	5	0|0|0|1|1	0.46	0.76	0.46	0.76	0.46	-0.1	4	0.31	0.9261	0.0018	0.2272	0.44145
nsp12_L323_pEGFP	P50991	CCT4	34|42|36|24|24	160	32	5	0|1|0|0|1	1	1	1	1	1	33.36	80	0	0.9958	0.0106	0.2855	0.50303
nsp12_P323_pEGFP	P48047	ATP5O	4|1|5|2|3	15	3	5	1|1|0|1|1	0.62	0.97	0.62	0.97	0.62	-1.54	3.75	0.14	0.9656	0.0023	0.2243	0.4517
nsp12_P323_pEGFP	P12236	SLC25A6	3|1|5|2|3	14	2.8	5	0|1|0|1|3	0.5	0.92	0.5	0.92	0.5	-2.16	2.8	0.29	0.9614	0.0015	0.274	0.48443
nsp12_P323_pEGFP	Q96A33	CCDC47	5|0|4|0|4	13	2.6	5	0|0|0|1|1	0.59	1	0.59	1	0.59	-1.71	6.5	0.25	0.6737	0.0006	0.2581	0.3848
nsp12_P323_pEGFP	Q8WVM8	SCFD1	3|1|2|1|5	12	2.4	5	1|1|0|0|2	0.44	0.97	0.44	0.97	0.44	-1.54	3	0.31	0.9582	0.0006	0.2192	0.44588
nsp12_P323_pEGFP	Q9Y285	FARSA	1|1|1|0|4	7	1.4	5	0|0|0|1|0	0.2	1	0.2	1	0.2	-0.97	7	0.46	0.7462	0.0004	0.2517	0.40278
nsp12_P323_pEGFP	P61803	DAD1	0|1|2|2|3	8	1.6	5	1|0|0|0|1	0.49	0.93	0.49	0.93	0.49	-1.71	4	0.3	0.7838	0.0028	0.2759	0.43094
nsp12_P323_pEGFP	Q3ZCQ8	TIMM50	10|1|13|0|14	38	7.6	5	0|0|0|0|0	0.6	1	0.6	1	0.6	-0.63	76	0.15	0.7758	0.0026	0.2089	0.38261
nsp12_P323_pEGFP	O60762	DPM1	5|0|5|1|6	17	3.4	5	0|0|0|1|2	0.59	0.99	0.59	0.99	0.59	-2.45	5.67	0.25	0.8431	0.0017	0.1987	0.39632
nsp12_P323_pEGFP	Q9C0C7	AMBRA1	2|0|1|0|4	7	1.4	5	0|0|0|0|0	0.4	1	0.4	1	0.4	-0.63	14	0.36	0.5806	0.0001	0.2798	0.3709
nsp12_P323_pEGFP	Q96EY1	DNAJA3	4|1|2|0|3	10	2	5	0|0|0|0|0	0.6	1	0.6	1	0.6	-0.63	20	0.24	0.8281	0.0006	0.1968	0.39041
nsp12_P323_pEGFP	P27824	CANX	21|10|20|10|23	84	16.8	5	6|6|0|7|15	0.34	0.78	0.34	0.78	0.34	-9.33	2.47	0.41	0.9892	0.0047	0.2458	0.47369
nsp12_P323_pEGFP	P20042	EIF2S2	6|1|9|0|0	16	3.2	5	0|0|0|0|1	0.4	1	0.4	1	0.4	-0.97	16	0.33	0.617	0.0012	0.4107	0.47187
nsp12_P323_pEGFP	P51648	ALDH3A2	4|0|5|0|4	13	2.6	5	0|0|0|0|0	0.6	1	0.6	1	0.6	-0.63	26	0.2	0.6824	0.0006	0.2997	0.41598
nsp12_P323_pEGFP	Q9BSD7	NTPCR	3|0|3|0|5	11	2.2	5	0|0|0|0|0	0.6	1	0.6	1	0.6	-0.63	22	0.23	0.6561	0.0014	0.2869	0.3991
nsp12_P323_pEGFP	Q15046	KARS	1|0|2|0|1	4	0.8	5	0|0|0|0|0	0.2	0.98	0.2	0.98	0.2	-0.63	8	0.49	0.6624	0.0002	0.2237	0.35774
nsp12_P323_pEGFP	Q86UE4	MTDH	3|1|1|1|1	7	1.4	5	0|0|0|1|1	0.19	0.93	0.19	0.93	0.19	-0.1	3.5	0.55	0.9258	0.0004	0.2506	0.45741
nsp12_P323_pEGFP	P33992	MCM5	3|0|2|1|1	7	1.4	5	0|0|0|0|0	0.4	1	0.4	1	0.4	-0.63	14	0.37	0.8073	0.0003	0.3179	0.46698
nsp12_P323_pEGFP	Q9H9B4	SFXN1	4|2|5|2|7	20	4	5	0|2|0|1|5	0.45	0.89	0.45	0.89	0.45	-2.48	2.5	0.31	0.9847	0.002	0.2074	0.44601
nsp12_P323_pEGFP	P31930	UQCRC1	5|1|3|1|4	14	2.8	5	0|1|0|0|4	0.47	0.88	0.47	0.88	0.47	-1.82	2.8	0.31	0.9704	0.0009	0.1842	0.42567
nsp12_P323_pEGFP	Q9BPW8	NIPSNAP1	1|0|6|1|1	9	1.8	5	0|0|0|0|0	0.2	1	0.2	1	0.2	-0.63	18	0.45	0.7247	0.0009	0.2666	0.40637
nsp12_P323_pEGFP	P25705	ATP5A1	37|15|25|10|26	113	22.6	5	6|6|1|6|11	0.63	1	0.63	1	0.63	-6.98	3.77	0.13	0.9883	0.0066	0.2353	0.46624
nsp12_P323_pEGFP	P18031	PTPN1	2|0|1|1|1	5	1	5	0|0|0|0|0	0.2	0.98	0.2	0.98	0.2	-0.63	10	0.49	0.7821	0.0004	0.2245	0.39521
nsp12_P323_pEGFP	P31040	SDHA	1|0|0|1|1	3	0.6	5	0|0|0|0|0	0	0	0	0	0	-0.63	6	0.62	0.5906	0.0002	0.3016	0.389
nsp12_P323_pEGFP	P61026	RAB10	4|2|2|3|3	14	2.8	5	1|2|0|0|2	0.54	0.85	0.54	0.85	0.54	-0.81	2.8	0.29	0.9093	0.0028	0.2785	0.4715
nsp12_P323_pEGFP	P07437	TUBB	19|14|14|3|14	64	12.8	5	2|3|1|8|3	0.78	1	0.78	1	0.78	-7.59	3.76	0.11	0.9417	0.0047	0.254	0.46466
nsp12_P323_pEGFP	P18621	RPL17	1|1|2|1|2	7	1.4	5	0|0|0|1|2	0.26	0.64	0.26	0.64	0.26	-0.77	2.33	0.44	0.9655	0.0013	0.2029	0.437
nsp12_P323_pEGFP	O15269	SPTLC1	5|0|7|0|8	20	4	5	0|0|0|0|0	0.6	1	0.6	1	0.6	-0.63	40	0.17	0.6715	0.001	0.2074	0.3494
nsp12_P323_pEGFP	O75190	DNAJB6	2|0|2|0|4	8	1.6	5	0|0|0|0|0	0.59	1	0.59	1	0.59	-0.63	16	0.26	0.6373	0.0006	0.2425	0.36289
nsp12_P323_pEGFP	P12268	IMPDH2	3|0|3|0|2	8	1.6	5	0|0|0|0|0	0.59	1	0.59	1	0.59	-0.63	16	0.25	0.6733	0.0004	0.1842	0.33405
nsp12_P323_pEGFP	Q9H0N0	RAB6C	1|0|2|0|2	5	1	5	0|0|0|0|0	0.39	0.98	0.39	0.98	0.39	-0.63	10	0.38	0.6605	0.0005	0.2379	0.36688
nsp12_P323_pEGFP	P62195	PSMC5	4|1|3|0|3	11	2.2	5	0|0|0|0|0	0.6	1	0.6	1	0.6	-0.63	22	0.23	0.844	0.0007	0.2236	0.41365
nsp12_P323_pEGFP	O43402	EMC8	1|0|1|1|2	5	1	5	0|0|0|0|1	0.19	0.94	0.19	0.94	0.19	-0.97	5	0.54	0.7836	0.0008	0.2432	0.40849
nsp12_P323_pEGFP	P50990	CCT8	57|33|55|24|62	231	46.2	5	0|0|0|0|1	1	1	1	1	1	92.24	231	0	0.9923	0.0141	0.4001	0.58053
nsp12_P323_pEGFP	P28340	POLD1	1|0|1|0|0	2	0.4	5	0|0|0|0|0	0	0	0	0	0	-0.63	4	0.62	0.428	0	0.6267	0.56169
nsp12_P323_pEGFP	P38435	GGCX	1|0|1|0|0	2	0.4	5	0|0|0|0|0	0	0	0	0	0	-0.63	4	0.62	0.428	0.0001	0.6267	0.56169
nsp12_P323_pEGFP	P61586	RHOA	1|0|1|0|0	2	0.4	5	0|0|0|0|0	0	0	0	0	0	-0.63	4	0.62	0.428	0.0002	0.2364	0.29409
nsp12_P323_pEGFP	Q13576	IQGAP2	1|0|1|0|0	2	0.4	5	0|0|0|0|0	0	0	0	0	0	-0.63	4	0.62	0.428	0	0.6267	0.56169
nsp12_P323_pEGFP	Q8WW22	DNAJA4	1|0|1|0|0	2	0.4	5	0|0|0|0|0	0	0	0	0	0	-0.63	4	0.62	0.428	0.0001	0.3322	0.35976
nsp12_P323_pEGFP	Q9NU22	MDN1	1|0|1|0|0	2	0.4	5	0|0|0|0|0	0	0	0	0	0	-0.63	4	0.62	0.428	0	0.3242	0.35428
nsp12_P323_pEGFP	P47897	QARS	2|1|0|0|0	3	0.6	5	0|0|0|0|0	0.2	0.98	0.2	0.98	0.2	-0.63	6	0.49	0.4303	0.0001	0.2976	0.33679
nsp12_P323_pEGFP	Q8TED1	GPX8	0|0|1|0|1	2	0.4	5	0|0|0|0|0	0	0	0	0	0	-0.63	4	0.62	0.4286	0.0002	0.3303	0.35868
nsp12_P323_pEGFP	Q9UET6	FTSJ1	0|0|1|0|1	2	0.4	5	0|0|0|0|0	0	0	0	0	0	-0.63	4	0.62	0.4286	0.0001	0.2726	0.31914
nsp12_P323_pEGFP	Q9ULX6	AKAP8L	0|0|1|0|1	2	0.4	5	0|0|0|0|0	0	0	0	0	0	-0.63	4	0.62	0.4286	0.0001	0.1138	0.21024
nsp12_P323_pEGFP	Q96AG4	LRRC59	13|10|23|4|14	64	12.8	5	3|2|1|7|9	0.49	1	0.49	1	0.49	-9.55	2.91	0.3	0.9828	0.0065	0.2419	0.46906
nsp12_P323_pEGFP	Q99942	RNF5	1|0|1|0|2	4	0.8	5	0|0|0|0|0	0.2	0.98	0.2	0.98	0.2	-0.63	8	0.49	0.6373	0.0005	0.4257	0.48847
nsp12_P323_pEGFP	Q9BZE1	MRPL37	2|0|1|0|1	4	0.8	5	0|0|0|0|0	0.2	0.98	0.2	0.98	0.2	-0.63	8	0.49	0.6334	0.0002	0.2983	0.39995
nsp12_P323_pEGFP	O15173	PGRMC2	3|0|3|2|3	11	2.2	5	0|0|0|2|2	0.55	0.75	0.55	0.75	0.55	-3.22	2.75	0.28	0.8208	0.0016	0.2531	0.42671
nsp12_P323_pEGFP	Q15029	EFTUD2	3|0|6|0|2	11	2.2	5	0|0|0|0|3	0.51	0.97	0.51	0.97	0.51	-2.62	3.67	0.29	0.6384	0.0003	0.3278	0.42169
nsp12_P323_pEGFP	Q9Y2S7	POLDIP2	1|0|0|0|1	2	0.4	5	0|0|0|0|0	0	0	0	0	0	-0.63	4	0.62	0.4306	0.0001	0.6166	0.55557
nsp12_P323_pEGFP	P16435	POR	14|1|7|3|16	41	8.2	5	2|1|0|4|12	0.36	0.91	0.36	0.91	0.36	-12.35	2.16	0.41	0.8986	0.0017	0.2066	0.41888
nsp12_P323_pEGFP	Q16531	DDB1	5|0|1|0|5	11	2.2	5	0|0|0|0|0	0.4	1	0.4	1	0.4	-0.63	22	0.33	0.5667	0.0002	0.2838	0.36936
nsp12_P323_pEGFP	Q08945	SSRP1	4|3|5|0|1	13	2.6	5	0|0|0|3|8	0.12	0.38	0.12	0.38	0.12	-8.06	1.18	0.57	0.7708	0.0006	0.4149	0.52225
nsp12_P323_pEGFP	P10809	HSPD1	60|18|49|25|57	209	41.8	5	16|18|0|16|31	0.32	0.86	0.32	0.86	0.32	-30.29	2.58	0.42	0.9818	0.0119	0.2242	0.45665
nsp12_P323_pEGFP	P60953	CDC42	1|0|1|0|2	4	0.8	5	0|0|0|0|0	0.2	0.98	0.2	0.98	0.2	-0.63	8	0.49	0.6373	0.0005	0.2031	0.33584
nsp12_P323_pEGFP	P61224	RAP1B	0|0|1|0|2	3	0.6	5	0|0|0|0|1	0.19	0.94	0.19	0.94	0.19	-0.97	3	0.54	0.3786	0.0004	0.2978	0.32094
nsp12_P323_pEGFP	Q7Z7H5	TMED4	0|0|1|0|2	3	0.6	5	0|0|0|0|1	0.19	0.94	0.19	0.94	0.19	-0.97	3	0.54	0.3786	0.0003	0.2618	0.2963
nsp12_P323_pEGFP	Q9UM00	TMCO1	1|0|4|1|4	10	2	5	0|1|0|2|1	0.36	0.91	0.36	0.91	0.36	-3.15	2.5	0.41	0.8049	0.0012	0.2405	0.41318
nsp12_P323_pEGFP	Q9Y6C9	MTCH2	0|1|1|0|1	3	0.6	5	0|0|0|0|0	0	0	0	0	0	-0.63	6	0.62	0.6243	0.0003	0.2333	0.35257
nsp12_P323_pEGFP	Q9UJS0	SLC25A13	3|0|2|0|3	8	1.6	5	0|0|0|0|0	0.59	1	0.59	1	0.59	-0.63	16	0.25	0.6628	0.0003	0.2707	0.39008
nsp12_P323_pEGFP	O43615	TIMM44	3|0|2|0|0	5	1	5	0|0|0|0|0	0.4	1	0.4	1	0.4	-0.63	10	0.37	0.4047	0.0003	0.2328	0.28447
nsp12_P323_pEGFP	P04844	RPN2	8|1|16|2|20	47	9.4	5	2|0|0|6|10	0.41	0.97	0.41	0.97	0.41	-11.55	2.61	0.32	0.8758	0.002	0.2219	0.42237
nsp12_P323_pEGFP	Q15758	SLC1A5	6|1|5|2|6	20	4	5	2|2|0|3|2	0.47	0.84	0.47	0.84	0.47	-5.14	2.22	0.31	0.9654	0.0011	0.2005	0.43533
nsp12_P323_pEGFP	O95292	VAPB	6|1|4|4|6	21	4.2	5	2|2|0|4|2	0.37	0.74	0.37	0.74	0.37	-5.76	2.1	0.4	0.9028	0.003	0.2286	0.43524
nsp12_P323_pEGFP	Q9P035	HACD3	4|2|7|2|3	18	3.6	5	0|1|0|4|5	0.22	0.8	0.22	0.8	0.22	-3.93	1.8	0.44	0.9805	0.0016	0.1951	0.43626
nsp12_P323_pEGFP	P62491	RAB11A	6|2|7|3|8	26	5.2	5	2|3|0|3|7	0.16	0.46	0.16	0.46	0.16	-7.56	1.73	0.56	0.9811	0.0038	0.2047	0.44302
nsp12_P323_pEGFP	O00767	SCD	3|1|2|1|2	9	1.8	5	0|1|0|1|3	0.26	0.63	0.26	0.63	0.26	-2.16	1.8	0.44	0.9834	0.0008	0.2131	0.4495
nsp12_P323_pEGFP	O75323	NIPSNAP2	0|0|2|1|1	4	0.8	5	0|0|0|0|0	0.2	0.98	0.2	0.98	0.2	-0.63	8	0.49	0.6226	0.0005	0.2257	0.34684
nsp12_P323_pEGFP	P26641	EEF1G	7|0|6|0|5	18	3.6	5	0|0|0|0|2	0.59	1	0.59	1	0.59	-1.79	9	0.25	0.6736	0.001	0.2339	0.36819
nsp12_P323_pEGFP	P05141	SLC25A5	16|12|19|7|14	68	13.6	5	3|5|1|8|9	0.44	0.97	0.44	0.97	0.44	-8.14	2.62	0.31	0.9833	0.0078	0.2125	0.44911
nsp12_P323_pEGFP	P61353	RPL27	2|1|2|2|2	9	1.8	5	0|0|0|3|2	0.3	0.37	0.3	0.37	0.3	-2.02	1.8	0.43	0.9121	0.0025	0.2116	0.42645
nsp12_P323_pEGFP	P52272	HNRNPM	9|0|8|5|8	30	6	5	0|0|0|5|6	0.57	0.88	0.57	0.88	0.57	-8.19	2.73	0.27	0.8302	0.0013	0.2057	0.39716
nsp12_P323_pEGFP	P22695	UQCRC2	6|1|4|1|7	19	3.8	5	1|1|0|1|6	0.39	0.85	0.39	0.85	0.39	-4.94	2.11	0.38	0.9431	0.0012	0.1828	0.41626
nsp12_P323_pEGFP	P42677	RPS27	4|2|5|1|4	16	3.2	5	1|1|0|2|3	0.44	0.85	0.44	0.85	0.44	-3.7	2.29	0.31	0.9952	0.0058	0.2004	0.44448
nsp12_P323_pEGFP	P06576	ATP5B	19|10|11|4|14	58	11.6	5	7|7|0|2|9	0.29	0.95	0.29	0.95	0.29	-11.57	2.32	0.43	0.9713	0.0036	0.205	0.44025
nsp12_P323_pEGFP	Q15392	DHCR24	7|0|5|1|5	18	3.6	5	0|0|0|0|0	0.6	1	0.6	1	0.6	-0.63	36	0.17	0.8321	0.0009	0.208	0.39935
nsp12_P323_pEGFP	O75643	SNRNP200	3|0|11|0|0	14	2.8	5	0|0|0|0|3	0.37	1	0.37	1	0.37	-2.62	4.67	0.41	0.3474	0.0001	0.4532	0.41785
nsp12_P323_pEGFP	P62913	RPL11	5|2|4|2|5	18	3.6	5	0|1|0|2|4	0.49	0.79	0.49	0.79	0.49	-1.93	2.57	0.3	0.9893	0.0033	0.1646	0.41807
nsp12_P323_pEGFP	P46940	IQGAP1	9|0|29|0|1	39	7.8	5	0|0|0|0|0	0.4	1	0.4	1	0.4	-0.63	78	0.32	0.4341	0.0005	0.3749	0.39096
nsp12_P323_pEGFP	P08708	RPS17	2|0|2|0|2	6	1.2	5	0|0|0|1|0	0.56	0.94	0.56	0.94	0.56	-0.97	6	0.28	0.6806	0.0011	0.1611	0.32045
nsp12_P323_pEGFP	P62750	RPL23A	7|4|6|0|1	18	3.6	5	0|0|0|2|2	0.57	0.99	0.57	0.99	0.57	-3.22	4.5	0.28	0.7523	0.0035	0.2889	0.4302
nsp12_P323_pEGFP	O15027	SEC16A	2|0|1|0|6	9	1.8	5	0|0|0|0|0	0.4	1	0.4	1	0.4	-0.63	18	0.36	0.5144	0.0001	0.1569	0.26624
nsp12_P323_pEGFP	O75131	CPNE3	8|0|2|0|3	13	2.6	5	0|0|0|1|0	0.59	1	0.59	1	0.59	-0.97	13	0.27	0.556	0.0006	0.3621	0.41976
nsp12_P323_pEGFP	P36542	ATP5C1	4|2|6|0|6	18	3.6	5	0|1|0|4|1	0.55	0.9	0.55	0.9	0.55	-4.31	3	0.28	0.8545	0.0016	0.1667	0.37788
nsp12_P323_pEGFP	P46782	RPS5	6|1|7|2|7	23	4.6	5	0|3|0|3|5	0.4	0.73	0.4	0.73	0.4	-6.32	2.09	0.32	0.9646	0.0033	0.1724	0.41585
nsp12_P323_pEGFP	P09601	HMOX1	3|0|4|0|1	8	1.6	5	0|0|0|0|0	0.4	1	0.4	1	0.4	-0.63	16	0.34	0.617	0.0006	0.2589	0.36785
nsp12_P323_pEGFP	P67809	YBX1	2|0|2|1|1	6	1.2	5	0|0|0|0|0	0.39	0.98	0.39	0.98	0.39	-0.63	12	0.38	0.8169	0.0006	0.1729	0.37054
nsp12_P323_pEGFP	P67812	SEC11A	2|0|3|1|3	9	1.8	5	0|1|0|1|2	0.4	0.76	0.4	0.76	0.4	-3.15	2.25	0.35	0.854	0.0015	0.2217	0.41547
nsp12_P323_pEGFP	Q9Y4W6	AFG3L2	3|0|4|0|1	8	1.6	5	0|0|0|0|0	0.4	1	0.4	1	0.4	-0.63	16	0.34	0.617	0.0002	0.2985	0.39498
nsp12_P323_pEGFP	Q96C36	PYCR2	4|0|3|0|4	11	2.2	5	0|0|0|1|2	0.55	0.95	0.55	0.95	0.55	-2.45	3.67	0.29	0.6696	0.0008	0.1966	0.34136
nsp12_P323_pEGFP	Q5JTV8	TOR1AIP1	2|0|2|1|2	7	1.4	5	0|0|0|1|2	0.38	0.64	0.38	0.64	0.38	-2.45	2.33	0.4	0.846	0.0004	0.1937	0.39382
nsp12_P323_pEGFP	P51659	HSD17B4	5|1|11|0|1	18	3.6	5	0|0|0|1|2	0.4	1	0.4	1	0.4	-2.45	6	0.35	0.6943	0.0006	0.3778	0.47322
nsp12_P323_pEGFP	Q9Y5A9	YTHDF2	1|1|1|0|2	5	1	5	0|0|0|0|0	0.2	0.98	0.2	0.98	0.2	-0.63	10	0.49	0.8133	0.0003	0.1793	0.37387
nsp12_P323_pEGFP	Q71U36	TUBA1A	2|0|4|0|5	11	2.2	5	0|1|0|1|1	0.52	0.99	0.52	0.99	0.52	-2.43	3.67	0.29	0.6445	0.0006	0.2121	0.34424
nsp12_P323_pEGFP	P43243	MATR3	2|0|4|1|7	14	2.8	5	0|0|0|2|8	0.22	0.8	0.22	0.8	0.22	-7.07	1.4	0.44	0.7944	0.0005	0.1791	0.36789
nsp12_P323_pEGFP	P62269	RPS18	2|1|4|1|6	14	2.8	5	0|1|0|1|2	0.47	0.99	0.47	0.99	0.47	-1.54	3.5	0.31	0.9484	0.0027	0.1643	0.40524
nsp12_P323_pEGFP	P30519	HMOX2	2|1|0|1|1	5	1	5	0|1|0|0|1	0.15	0.76	0.15	0.76	0.15	-1.71	2.5	0.56	0.8207	0.0006	0.2042	0.39322
nsp12_P323_pEGFP	P46781	RPS9	0|0|8|0|0	8	1.6	5	0|0|0|0|0	0.2	1	0.2	1	0.2	-0.63	16	0.45	0	0.0009	0.2967	0.20342
nsp12_P323_pEGFP	P62879	GNB2	4|0|4|1|4	13	2.6	5	0|0|0|1|2	0.57	0.95	0.57	0.95	0.57	-2.45	4.33	0.28	0.8568	0.0011	0.1774	0.38596
nsp12_P323_pEGFP	Q14318	FKBP8	4|0|4|0|5	13	2.6	5	0|0|0|0|1	0.6	1	0.6	1	0.6	-0.97	13	0.18	0.6749	0.0007	0.2631	0.38861
nsp12_P323_pEGFP	P61247	RPS3A	8|2|8|3|6	27	5.4	5	0|2|0|9|8	0.04	0.1	0.04	0.1	0.04	-10.37	1.42	0.59	0.9817	0.0032	0.1653	0.41625
nsp12_P323_pEGFP	P51149	RAB7A	6|2|8|2|9	27	5.4	5	2|4|0|5|8	0.06	0.2	0.06	0.2	0.06	-10.67	1.42	0.59	0.9838	0.0039	0.1825	0.42862
nsp12_P323_pEGFP	P23396	RPS3	5|2|12|5|8	32	6.4	5	1|4|0|6|9	0.13	0.6	0.13	0.6	0.13	-11.13	1.6	0.57	0.938	0.0044	0.2067	0.43114
nsp12_P323_pEGFP	Q16891	IMMT	3|0|3|1|1	8	1.6	5	0|0|0|0|2	0.36	0.9	0.36	0.9	0.36	-1.79	4	0.41	0.8169	0.0003	0.2609	0.43089
nsp12_P323_pEGFP	Q15366	PCBP2	5|0|4|2|4	15	3	5	1|1|0|1|3	0.54	0.95	0.54	0.95	0.54	-4.65	2.5	0.29	0.8463	0.0013	0.2085	0.40405
nsp12_P323_pEGFP	P50402	EMD	5|0|6|2|7	20	4	5	0|0|0|3|2	0.63	0.97	0.63	0.97	0.63	-3.42	4	0.13	0.8558	0.0023	0.1821	0.38885
nsp12_P323_pEGFP	P30101	PDIA3	1|0|0|0|1	2	0.4	5	0|0|0|0|1	0	0	0	0	0	-0.97	2	0.62	0.4306	0.0001	0.3122	0.34689
nsp12_P323_pEGFP	Q96QD8	SLC38A2	1|0|0|0|1	2	0.4	5	0|0|0|0|1	0	0	0	0	0	-0.97	2	0.62	0.4306	0.0001	0.1869	0.26098
nsp12_P323_pEGFP	Q12907	LMAN2	3|0|2|2|3	10	2	5	0|1|0|1|3	0.38	0.63	0.38	0.63	0.38	-3.57	2	0.4	0.7983	0.001	0.2135	0.39264
nsp12_P323_pEGFP	P04843	RPN1	25|11|25|11|31	103	20.6	5	12|8|2|16|21	0	0.02	0	0.02	0	-25.23	1.75	0.61	0.9916	0.0055	0.1863	0.43367
nsp12_P323_pEGFP	Q9BTV4	TMEM43	4|0|7|2|8	21	4.2	5	0|2|0|5|5	0.29	0.77	0.29	0.77	0.29	-9.33	1.75	0.43	0.8448	0.0015	0.1803	0.38425
nsp12_P323_pEGFP	P06733	ENO1	2|0|0|0|1	3	0.6	5	0|0|0|0|0	0.2	0.98	0.2	0.98	0.2	-0.63	6	0.49	0.3933	0.0002	0.1374	0.21555
nsp12_P323_pEGFP	P39656	DDOST	8|4|14|3|10	39	7.8	5	3|5|0|7|10	0.09	0.42	0.09	0.42	0.09	-13.22	1.56	0.58	0.9945	0.0026	0.1823	0.43182
nsp12_P323_pEGFP	P54136	RARS	4|0|5|0|0	9	1.8	5	0|0|0|0|0	0.4	1	0.4	1	0.4	-0.63	18	0.33	0.4306	0.0003	0.2482	0.30299
nsp12_P323_pEGFP	P53985	SLC16A1	5|1|7|1|9	23	4.6	5	0|3|0|3|6	0.34	0.87	0.34	0.87	0.34	-7.05	1.92	0.42	0.9306	0.0012	0.1709	0.40427
nsp12_P323_pEGFP	P26373	RPL13	1|0|4|0|1	6	1.2	5	0|0|0|0|0	0.2	1	0.2	1	0.2	-0.63	12	0.46	0.5711	0.0006	0.1649	0.28922
nsp12_P323_pEGFP	P39023	RPL3	3|0|12|2|2	19	3.8	5	0|0|0|3|0	0.66	1	0.66	1	0.66	-2.62	6.33	0.13	0.7526	0.0013	0.1817	0.35678
nsp12_P323_pEGFP	P35613	BSG	8|2|3|3|8	24	4.8	5	3|3|0|4|4	0.3	0.74	0.3	0.74	0.3	-7.19	1.71	0.43	0.9466	0.0021	0.1805	0.41581
nsp12_P323_pEGFP	P46776	RPL27A	0|1|1|1|0	3	0.6	5	0|0|0|1|1	0	0	0	0	0	-1.71	1.5	0.62	0.6151	0.001	0.2517	0.3623
nsp12_P323_pEGFP	P43307	SSR1	4|0|3|0|3	10	2	5	0|1|0|1|2	0.48	0.91	0.48	0.91	0.48	-3.15	2.5	0.3	0.6703	0.0008	0.2136	0.35321
nsp12_P323_pEGFP	Q07021	C1QBP	4|0|2|0|2	8	1.6	5	0|0|0|1|1	0.5	0.98	0.5	0.98	0.5	-1.71	4	0.29	0.6334	0.0007	0.1655	0.30891
nsp12_P323_pEGFP	P62906	RPL10A	6|1|4|2|4	17	3.4	5	0|1|0|7|5	0.08	0.31	0.08	0.31	0.08	-7.72	1.31	0.58	0.96	0.0025	0.1497	0.39882
nsp12_P323_pEGFP	Q9P2E9	RRBP1	0|0|1|3|0	4	0.8	5	0|0|0|0|0	0.2	1	0.2	1	0.2	-0.63	8	0.47	0.1814	0.0002	0.5485	0.43199
nsp12_P323_pEGFP	P11940	PABPC1	10|0|11|1|7	29	5.8	5	0|0|0|5|2	0.57	0.98	0.57	0.98	0.57	-5.07	4.14	0.28	0.8111	0.0011	0.1475	0.35134
nsp12_P323_pEGFP	P14868	DARS	7|0|5|0|4	16	3.2	5	0|0|0|0|0	0.6	1	0.6	1	0.6	-0.63	32	0.19	0.6595	0.0008	0.1913	0.3346
nsp12_P323_pEGFP	P51571	SSR4	3|2|3|2|3	13	2.6	5	1|2|0|3|4	0.03	0.05	0.03	0.05	0.03	-4.33	1.3	0.59	0.967	0.0027	0.19	0.42859
nsp12_P323_pEGFP	P51148	RAB5C	4|2|3|1|4	14	2.8	5	1|1|0|5|4	0.06	0.12	0.06	0.12	0.06	-6.32	1.27	0.59	0.9878	0.0021	0.1575	0.41273
nsp12_P323_pEGFP	P51572	BCAP31	14|2|5|7|12	40	8	5	5|2|1|5|5	0.41	1	0.41	1	0.41	-10.21	2.22	0.32	0.895	0.0056	0.199	0.41258
nsp12_P323_pEGFP	Q9NNW5	WDR6	6|0|10|0|8	24	4.8	5	0|0|0|1|0	0.6	1	0.6	1	0.6	-0.97	24	0.15	0.6768	0.0005	0.1988	0.3451
nsp12_P323_pEGFP	Q9UBM7	DHCR7	5|2|9|2|7	25	5	5	3|4|0|5|6	0.09	0.37	0.09	0.37	0.09	-10.09	1.39	0.58	0.9878	0.0016	0.1747	0.42455
nsp12_P323_pEGFP	P62701	RPS4X	5|2|14|0|10	31	6.2	5	0|0|0|5|5	0.48	0.98	0.48	0.98	0.48	-7.3	3.1	0.3	0.8095	0.0029	0.158	0.35805
nsp12_P323_pEGFP	P62277	RPS13	3|0|12|2|5	22	4.4	5	0|0|0|6|6	0.24	0.94	0.24	0.94	0.24	-9.1	1.83	0.44	0.8059	0.004	0.1954	0.38262
nsp12_P323_pEGFP	P25685	DNAJB1	0|0|2|0|1	3	0.6	5	0|0|0|0|0	0.2	0.98	0.2	0.98	0.2	-0.63	6	0.49	0.4096	0.0002	0.3965	0.39818
nsp12_P323_pEGFP	Q6Y7W6	GIGYF2	1|0|1|0|1	3	0.6	5	0|0|0|0|0	0	0	0	0	0	-0.63	6	0.62	0.6806	0.0001	0.1633	0.3219
nsp12_P323_pEGFP	O00264	PGRMC1	5|1|6|1|5	18	3.6	5	1|2|0|4|7	0.06	0.18	0.06	0.18	0.06	-8.69	1.29	0.58	0.9694	0.0026	0.1566	0.40644
nsp12_P323_pEGFP	P05388	RPLP0	10|2|9|3|10	34	6.8	5	1|1|1|11|7	0.09	0.17	0.09	0.17	0.09	-11.76	1.62	0.58	0.9768	0.0032	0.1471	0.40219
nsp12_P323_pEGFP	Q9C0D9	SELENOI	2|0|2|0|2	6	1.2	5	0|1|0|1|1	0.38	0.63	0.38	0.63	0.38	-2.43	2	0.4	0.6806	0.0004	0.1851	0.33687
nsp12_P323_pEGFP	Q5VV42	CDKAL1	0|0|2|0|1	3	0.6	5	0|0|0|0|0	0.2	0.98	0.2	0.98	0.2	-0.63	6	0.49	0.4096	0.0001	0.2633	0.30683
nsp12_P323_pEGFP	P62820	RAB1A	5|1|8|0|10	24	4.8	5	1|2|0|3|7	0.34	0.88	0.34	0.88	0.34	-10.22	1.85	0.42	0.7886	0.0029	0.1867	0.37132
nsp12_P323_pEGFP	Q9H0U3	MAGT1	1|0|2|1|1	5	1	5	0|1|0|1|1	0.13	0.63	0.13	0.63	0.13	-2.43	1.67	0.57	0.7925	0.0005	0.2236	0.39782
nsp12_P323_pEGFP	P35268	RPL22	6|7|6|1|2	22	4.4	5	3|1|1|3|3	0.41	0.84	0.41	0.84	0.41	-6.57	2	0.32	0.8464	0.0061	0.2487	0.43163
nsp12_P323_pEGFP	Q9Y256	RCE1	2|0|1|0|1	4	0.8	5	0|0|0|0|0	0.2	0.98	0.2	0.98	0.2	-0.63	8	0.49	0.6334	0.0003	0.2709	0.38113
nsp12_P323_pEGFP	P19338	NCL	5|0|5|4|7	21	4.2	5	1|1|0|8|4	0.11	0.38	0.11	0.38	0.11	-11.01	1.5	0.57	0.8081	0.001	0.1621	0.36043
nsp12_P323_pEGFP	P13995	MTHFD2	1|0|1|2|2	6	1.2	5	0|0|0|0|1	0.38	0.94	0.38	0.94	0.38	-0.97	6	0.4	0.6639	0.0007	0.2431	0.37148
nsp12_P323_pEGFP	Q99623	PHB2	14|4|15|6|11	50	10	5	7|10|1|9|15	0	0	0	0	0	-24.58	1.19	0.61	0.9817	0.0054	0.1611	0.41333
nsp12_P323_pEGFP	O94826	TOMM70	3|0|5|0|6	14	2.8	5	0|0|0|0|2	0.57	0.99	0.57	0.99	0.57	-1.79	7	0.27	0.6598	0.0005	0.2004	0.34096
nsp12_P323_pEGFP	P62263	RPS14	4|2|4|3|2	15	3	5	2|2|0|4|4	0.02	0.05	0.02	0.05	0.02	-5.78	1.25	0.59	0.9231	0.0038	0.1668	0.39914
nsp12_P323_pEGFP	Q09028	RBBP4	1|0|2|0|1	4	0.8	5	0|0|0|1|1	0.15	0.76	0.15	0.76	0.15	-1.71	2	0.56	0.6624	0.0002	0.1578	0.31252
nsp12_P323_pEGFP	P12004	PCNA	1|0|1|0|1	3	0.6	5	0|0|0|0|0	0	0	0	0	0	-0.63	6	0.62	0.6806	0.0003	0.1641	0.32248
nsp12_P323_pEGFP	P35232	PHB	10|3|11|8|8	40	8	5	6|7|1|8|12	0	0	0	0	0	-20.45	1.18	0.61	0.9207	0.0053	0.1718	0.40188
nsp12_P323_pEGFP	Q8NF91	SYNE1	0|1|0|1|1	3	0.6	5	0|0|0|0|0	0	0	0	0	0	-0.63	6	0.62	0.6286	0	0.2487	0.36442
nsp12_P323_pEGFP	P62280	RPS11	3|2|8|2|7	22	4.4	5	1|1|0|6|4	0.28	0.77	0.28	0.77	0.28	-5.45	1.83	0.43	0.9746	0.0043	0.1483	0.40237
nsp12_P323_pEGFP	P14618	PKM	1|1|0|2|2	6	1.2	5	0|1|0|0|1	0.31	0.76	0.31	0.76	0.31	-1.71	3	0.42	0.7311	0.0005	0.1915	0.35688
nsp12_P323_pEGFP	O75396	SEC22B	3|3|3|1|3	13	2.6	5	2|2|0|2|2	0.15	0.18	0.15	0.18	0.15	-4.42	1.62	0.56	0.9555	0.0021	0.1598	0.40434
nsp12_P323_pEGFP	Q6P1M0	SLC27A4	1|0|5|0|4	10	2	5	0|0|0|0|1	0.4	1	0.4	1	0.4	-0.97	10	0.33	0.5986	0.0004	0.2397	0.34905
nsp12_P323_pEGFP	P46977	STT3A	4|0|6|1|6	17	3.4	5	0|0|0|3|6	0.38	0.76	0.38	0.76	0.38	-6.87	1.89	0.4	0.8425	0.0006	0.1549	0.36611
nsp12_P323_pEGFP	Q8TCJ2	STT3B	1|0|2|0|2	5	1	5	0|0|0|1|1	0.31	0.76	0.31	0.76	0.31	-1.71	2.5	0.42	0.6605	0.0001	0.1669	0.31819
nsp12_P323_pEGFP	P61978	HNRNPK	4|0|5|1|8	18	3.6	5	0|2|0|3|4	0.37	0.94	0.37	0.94	0.37	-7.07	2	0.4	0.8181	0.001	0.1451	0.35184
nsp12_P323_pEGFP	P04406	GAPDH	4|3|4|2|5	18	3.6	5	5|6|0|2|2	0.01	0.03	0.01	0.03	0.01	-7.6	1.2	0.6	0.9824	0.0019	0.1458	0.40305
nsp12_P323_pEGFP	P62847	RPS24	1|1|2|0|1	5	1	5	0|0|0|2|3	0.07	0.37	0.07	0.37	0.07	-3.42	1	0.58	0.8264	0.0011	0.1624	0.36631
nsp12_P323_pEGFP	Q15005	SPCS2	3|1|4|1|4	13	2.6	5	2|3|0|5|4	0.01	0.01	0.01	0.01	0.01	-8.93	0.93	0.6	0.9889	0.0017	0.1525	0.40966
nsp12_P323_pEGFP	P61106	RAB14	1|0|1|0|5	7	1.4	5	0|0|0|0|1	0.2	1	0.2	1	0.2	-0.97	7	0.45	0.4805	0.0008	0.1658	0.26192
nsp12_P323_pEGFP	Q07065	CKAP4	8|0|9|5|11	33	6.6	5	0|0|0|10|13	0.04	0.17	0.04	0.17	0.04	-18.33	1.43	0.59	0.8373	0.0017	0.1677	0.37329
nsp12_P323_pEGFP	P62851	RPS25	2|1|2|1|2	8	1.6	5	2|2|0|2|2	0.03	0.05	0.03	0.05	0.03	-4.42	1	0.59	0.9877	0.0022	0.1654	0.41814
nsp12_P323_pEGFP	Q9HD20	ATP13A1	0|0|1|0|2	3	0.6	5	0|0|0|0|0	0.2	0.98	0.2	0.98	0.2	-0.63	6	0.49	0.3786	0.0001	0.1779	0.23875
nsp12_P323_pEGFP	O75844	ZMPSTE24	6|0|4|4|6	20	4	5	3|3|0|4|3	0.13	0.3	0.13	0.3	0.13	-10.52	1.54	0.57	0.7983	0.0014	0.1764	0.36721
nsp12_P323_pEGFP	Q9H2V7	SPNS1	1|0|0|0|1	2	0.4	5	0|0|0|0|0	0	0	0	0	0	-0.63	4	0.62	0.4306	0.0001	0.2401	0.29746
nsp12_P323_pEGFP	Q10471	GALNT2	3|0|1|0|6	10	2	5	0|0|0|1|3	0.34	0.96	0.34	0.96	0.34	-3.32	2.5	0.41	0.5452	0.0004	0.17	0.28478
nsp12_P323_pEGFP	P62249	RPS16	2|0|3|1|3	9	1.8	5	1|1|0|1|2	0.31	0.63	0.31	0.63	0.31	-3.67	1.8	0.42	0.854	0.0018	0.139	0.35879
nsp12_P323_pEGFP	P28288	ABCD3	1|0|7|0|8	16	3.2	5	0|0|0|0|2	0.4	1	0.4	1	0.4	-1.79	8	0.35	0.5498	0.0006	0.1853	0.29666
nsp12_P323_pEGFP	P61313	RPL15	1|0|1|1|1	4	0.8	5	1|0|0|0|0	0	0	0	0	0	-0.97	4	0.62	0.7616	0.0007	0.1757	0.35546
nsp12_P323_pEGFP	P17844	DDX5	3|1|7|2|5	18	3.6	5	0|0|1|5|7	0.13	0.5	0.13	0.5	0.13	-7.72	1.38	0.57	0.9591	0.0009	0.12	0.37815
nsp12_P323_pEGFP	Q9HBH1	PDF	0|0|1|0|1	2	0.4	5	0|0|0|0|0	0	0	0	0	0	-0.63	4	0.62	0.4286	0.0002	0.4533	0.44302
nsp12_P323_pEGFP	P30050	RPL12	6|0|6|2|9	23	4.6	5	0|1|1|5|4	0.4	0.92	0.4	0.92	0.4	-8.51	2.09	0.35	0.8468	0.0039	0.1387	0.35639
nsp12_P323_pEGFP	P21796	VDAC1	4|1|8|1|7	21	4.2	5	3|1|0|7|11	0	0.02	0	0.02	0	-14.82	0.95	0.61	0.9433	0.002	0.1312	0.38101
nsp12_P323_pEGFP	P18124	RPL7	3|1|5|2|1	12	2.4	5	0|0|1|5|3	0.15	0.58	0.15	0.58	0.15	-4.99	1.33	0.56	0.9111	0.0017	0.1275	0.36849
nsp12_P323_pEGFP	P60604	UBE2G2	1|0|1|0|1	3	0.6	5	0|0|0|0|0	0	0	0	0	0	-0.63	6	0.62	0.6806	0.0004	0.121	0.29291
nsp12_P323_pEGFP	O94906	PRPF6	0|0|3|0|0	3	0.6	5	0|0|0|0|0	0.2	1	0.2	1	0.2	-0.63	6	0.47	0	0.0001	0.6411	0.43948
nsp12_P323_pEGFP	P02538	KRT6A	12|19|5|10|6	52	10.4	5	16|11|0|19|12	0	0	0	0	0	-35.09	0.9	0.62	0.8109	0.0041	0.2002	0.38743
nsp12_P323_pEGFP	P62917	RPL8	1|1|4|1|1	8	1.6	5	1|1|0|4|3	0.06	0.31	0.06	0.31	0.06	-5.11	0.89	0.58	0.9289	0.001	0.1081	0.36066
nsp12_P323_pEGFP	P31943	HNRNPH1	8|1|8|0|7	24	4.8	5	0|3|0|7|7	0.11	0.23	0.11	0.23	0.11	-13.48	1.41	0.57	0.8079	0.0013	0.1341	0.34122
nsp12_P323_pEGFP	P00387	CYB5R3	4|1|4|0|4	13	2.6	5	1|2|0|4|5	0.04	0.06	0.04	0.06	0.04	-9.49	1.08	0.59	0.845	0.0011	0.1326	0.35159
nsp12_P323_pEGFP	Q9NS69	TOMM22	1|0|3|1|2	7	1.4	5	0|0|0|1|2	0.3	0.84	0.3	0.84	0.3	-2.45	2.33	0.43	0.8204	0.0015	0.1734	0.37198
nsp12_P323_pEGFP	Q9BVK6	TMED9	10|1|4|1|9	25	5	5	5|5|0|5|8	0.02	0.07	0.02	0.07	0.02	-16.12	1.09	0.6	0.8893	0.0029	0.1424	0.372
nsp12_P323_pEGFP	Q02543	RPL18A	2|0|3|1|3	9	1.8	5	0|0|0|4|3	0.18	0.38	0.18	0.38	0.18	-5.16	1.29	0.55	0.854	0.0015	0.1288	0.35182
nsp12_P323_pEGFP	P63104	YWHAZ	1|0|2|0|1	4	0.8	5	0|0|0|0|0	0.2	0.98	0.2	0.98	0.2	-0.63	8	0.49	0.6624	0.0004	0.1778	0.32626
nsp12_P323_pEGFP	P45880	VDAC2	4|1|5|0|4	14	2.8	5	1|1|0|3|5	0.17	0.43	0.17	0.43	0.17	-7.62	1.4	0.55	0.8431	0.0012	0.1346	0.35243
nsp12_P323_pEGFP	P62829	RPL23	5|4|9|0|2	20	4	5	2|3|0|4|4	0.22	0.97	0.22	0.97	0.22	-10.56	1.54	0.44	0.7917	0.0042	0.1645	0.35708
nsp12_P323_pEGFP	P62244	RPS15A	1|0|0|2|1	4	0.8	5	0|0|0|0|1	0.19	0.94	0.19	0.94	0.19	-0.97	4	0.54	0.4573	0.0015	0.2399	0.30554
nsp12_P323_pEGFP	P46778	RPL21	1|0|1|0|1	3	0.6	5	0|0|0|2|0	0	0	0	0	0	-1.79	1.5	0.62	0.6806	0.0004	0.1291	0.29845
nsp12_P323_pEGFP	Q13423	NNT	1|0|3|0|1	5	1	5	0|0|0|0|0	0.2	1	0.2	1	0.2	-0.63	10	0.47	0.6171	0.0001	0.1834	0.31613
nsp12_P323_pEGFP	P0C0S8	H2AC11	5|4|5|1|6	21	4.2	5	3|7|1|7|12	0	0	0	0	0	-21.7	0.7	0.62	0.9616	0.0052	0.1397	0.39246
nsp12_P323_pEGFP	Q08211	DHX9	3|0|3|1|6	13	2.6	5	0|0|0|6|10	0.02	0.09	0.02	0.09	0.02	-12.27	0.81	0.6	0.8222	0.0003	0.1412	0.35049
nsp12_P323_pEGFP	P62888	RPL30	3|0|3|3|2	11	2.2	5	1|1|0|3|3	0.12	0.18	0.12	0.18	0.12	-6.32	1.38	0.57	0.7352	0.0036	0.1642	0.33941
nsp12_P323_pEGFP	Q92621	NUP205	0|0|0|0|2	2	0.4	5	0|0|0|0|0	0.2	0.98	0.2	0.98	0.2	-0.63	4	0.49	0	0	0.2622	0.17973
nsp12_P323_pEGFP	P57088	TMEM33	4|0|3|1|2	10	2	5	2|2|0|1|2	0.2	0.62	0.2	0.62	0.2	-5.44	1.43	0.44	0.8401	0.0012	0.1362	0.35261
nsp12_P323_pEGFP	Q9Y3B3	TMED7	1|0|2|0|1	4	0.8	5	0|0|0|2|2	0.1	0.49	0.1	0.49	0.1	-3.22	1	0.58	0.6624	0.0004	0.1932	0.33678
nsp12_P323_pEGFP	Q9BVP2	GNL3	1|0|2|0|1	4	0.8	5	0|0|0|1|1	0.15	0.76	0.15	0.76	0.15	-1.71	2	0.56	0.6624	0.0002	0.1618	0.31525
nsp12_P323_pEGFP	P49755	TMED10	7|0|7|1|8	23	4.6	5	3|5|0|5|8	0.01	0.03	0.01	0.03	0.01	-17.19	1.1	0.6	0.8277	0.0027	0.1274	0.34276
nsp12_P323_pEGFP	P35527	KRT9	46|86|34|37|32	235	47	5	33|53|16|67|41	0	0	0	0	0	-101.89	1.12	0.62	0.8369	0.0162	0.1748	0.3781
nsp12_P323_pEGFP	O43169	CYB5B	2|0|1|0|2	5	1	5	0|1|0|2|1	0.19	0.47	0.19	0.47	0.19	-3.15	1.25	0.55	0.6426	0.0008	0.1441	0.29708
nsp12_P323_pEGFP	Q7L2E3	DHX30	2|0|1|1|0	4	0.8	5	0|0|0|0|0	0.2	0.98	0.2	0.98	0.2	-0.63	8	0.49	0.6143	0.0001	0.1343	0.28159
nsp12_P323_pEGFP	Q9NZI8	IGF2BP1	4|0|5|0|4	13	2.6	5	0|0|0|1|2	0.57	0.98	0.57	0.98	0.57	-2.45	4.33	0.27	0.6824	0.0005	0.1301	0.29971
nsp12_P323_pEGFP	Q06830	PRDX1	4|1|3|1|6	15	3	5	5|3|0|5|6	0	0.01	0	0.01	0	-12.91	0.79	0.61	0.9571	0.0022	0.1064	0.36827
nsp12_P323_pEGFP	P35908	KRT2	50|51|38|33|56	228	45.6	5	61|58|19|53|45	0	0	0	0	0	-119.96	0.97	0.62	0.941	0.0136	0.13	0.37953
nsp12_P323_pEGFP	Q8IXB1	DNAJC10	0|0|2|0|0	2	0.4	5	0|0|0|0|0	0.2	0.98	0.2	0.98	0.2	-0.63	4	0.49	0	0.0001	0.268	0.18373
nsp12_P323_pEGFP	P04264	KRT1	77|119|61|58|67	382	76.4	5	72|104|30|94|69	0	0	0	0	0	-176.66	1.04	0.62	0.8834	0.0243	0.1603	0.38261
nsp12_P323_pEGFP	P06748	NPM1	2|1|7|1|6	17	3.4	5	1|4|0|9|7	0	0.01	0	0.01	0	-14.09	0.81	0.61	0.9345	0.0016	0.1092	0.36319
nsp12_P323_pEGFP	Q5D862	FLG2	1|1|1|0|1	4	0.8	5	0|1|0|1|0	0	0	0	0	0	-1.71	2	0.62	0.8108	0.0001	0.0944	0.31487
nsp12_P323_pEGFP	P08779	KRT16	6|15|4|6|4	35	7	5	8|11|1|8|4	0.01	0.05	0.01	0.05	0.01	-16.92	1.09	0.6	0.7772	0.0034	0.1909	0.37066
nsp12_P323_pEGFP	Q86Y82	STX12	2|0|1|0|2	5	1	5	0|0|0|0|2	0.31	0.78	0.31	0.78	0.31	-1.79	2.5	0.42	0.6426	0.0004	0.1341	0.29021
nsp12_P323_pEGFP	Q9Y2H6	FNDC3A	1|0|0|0|1	2	0.4	5	0|0|0|0|0	0	0	0	0	0	-0.63	4	0.62	0.4306	0	0.4029	0.40903
nsp12_P323_pEGFP	Q9NVJ2	ARL8B	2|0|0|0|1	3	0.6	5	0|0|0|0|0	0.2	0.98	0.2	0.98	0.2	-0.63	6	0.49	0.3933	0.0004	0.176	0.24203
nsp12_P323_pEGFP	P36578	RPL4	3|0|5|0|3	11	2.2	5	0|1|0|2|1	0.5	0.97	0.5	0.97	0.5	-3.15	2.75	0.3	0.6743	0.0006	0.114	0.28621
nsp12_P323_pEGFP	Q92841	DDX17	1|0|1|0|1	3	0.6	5	0|0|0|0|2	0	0	0	0	0	-1.79	1.5	0.62	0.6806	0.0001	0.1213	0.29316
nsp12_P323_pEGFP	P49257	LMAN1	5|0|3|0|7	15	3	5	1|3|0|1|2	0.43	0.98	0.43	0.98	0.43	-5.44	2.14	0.32	0.6366	0.0007	0.167	0.31091
nsp12_P323_pEGFP	P33778	H2BC3	3|3|5|2|3	16	3.2	5	2|11|0|9|15	0	0	0	0	0	-24.74	0.43	0.62	0.9673	0.0045	0.1183	0.37956
nsp12_P323_pEGFP	Q9Y305	ACOT9	0|0|4|0|1	5	1	5	0|0|0|0|0	0.2	1	0.2	1	0.2	-0.63	10	0.46	0.3331	0.0002	0.3318	0.33022
nsp12_P323_pEGFP	Q99442	SEC62	1|0|3|0|2	6	1.2	5	0|0|0|0|2	0.34	0.9	0.34	0.9	0.34	-1.79	3	0.42	0.6441	0.0003	0.1781	0.32079
nsp12_P323_pEGFP	P02533	KRT14	17|25|13|14|15	84	16.8	5	25|26|6|25|19	0	0	0	0	0	-53.18	0.83	0.62	0.8856	0.0074	0.1396	0.36894
nsp12_P323_pEGFP	P62241	RPS8	2|1|8|0|9	20	4	5	0|0|0|7|5	0.32	0.84	0.32	0.84	0.32	-9.08	1.67	0.42	0.7465	0.0024	0.1279	0.31799
nsp12_P323_pEGFP	O75352	MPDU1	0|0|1|0|2	3	0.6	5	0|1|0|0|0	0.19	0.94	0.19	0.94	0.19	-0.97	3	0.54	0.3786	0.0003	0.1445	0.21584
nsp12_P323_pEGFP	Q9P0L0	VAPA	2|0|4|0|5	11	2.2	5	1|1|0|3|2	0.31	0.85	0.31	0.85	0.31	-5.44	1.57	0.42	0.6445	0.001	0.1254	0.28479
nsp12_P323_pEGFP	P61254	RPL26	1|0|2|0|2	5	1	5	0|0|0|1|1	0.31	0.76	0.31	0.76	0.31	-1.71	2.5	0.42	0.6605	0.0008	0.122	0.28742
nsp12_P323_pEGFP	P63261	ACTG1	48|33|70|21|39	211	42.2	5	18|21|26|103|56	0	0	0	0	0	-133.23	0.94	0.62	0.9866	0.0187	0.0952	0.36976
nsp12_P323_pEGFP	Q8NC51	SERBP1	1|0|3|0|4	8	1.6	5	0|0|0|1|2	0.36	0.95	0.36	0.95	0.36	-2.45	2.67	0.41	0.6052	0.0005	0.1338	0.27847
nsp12_P323_pEGFP	Q6P5R6	RPL22L1	2|4|3|0|0	9	1.8	5	1|1|0|1|2	0.36	0.85	0.36	0.85	0.36	-3.67	1.8	0.41	0.5463	0.0027	0.2575	0.3451
nsp12_P323_pEGFP	O43824	GTPBP6	0|0|2|0|0	2	0.4	5	0|0|0|0|0	0.2	0.98	0.2	0.98	0.2	-0.63	4	0.49	0	0.0001	0.5747	0.39397
nsp12_P323_pEGFP	O00148	DDX39A	0|0|1|0|1	2	0.4	5	0|0|0|0|0	0	0	0	0	0	-0.63	4	0.62	0.4286	0.0001	0.108	0.20628
nsp12_P323_pEGFP	Q04695	KRT17	1|3|5|3|0	12	2.4	5	4|3|0|6|1	0.01	0.06	0.01	0.06	0.01	-11.23	0.86	0.6	0.7438	0.0012	0.1918	0.36097
nsp12_P323_pEGFP	P09651	HNRNPA1	2|0|3|1|4	10	2	5	0|2|0|5|7	0.01	0.02	0.01	0.02	0.01	-11.04	0.71	0.6	0.8426	0.0008	0.1099	0.33527
nsp12_P323_pEGFP	P62805	HIST1H4L	2|3|6|2|5	18	3.6	5	3|5|2|12|17	0	0	0	0	0	-26.45	0.46	0.62	0.9634	0.0059	0.1111	0.37345
nsp12_P323_pEGFP	P81605	DCD	2|3|2|1|4	12	2.4	5	4|4|1|5|3	0	0	0	0	0	-11.33	0.71	0.61	0.9258	0.0039	0.1122	0.36255
nsp12_P323_pEGFP	Q99714	HSD17B10	2|0|1|0|1	4	0.8	5	0|0|0|2|3	0.07	0.37	0.07	0.37	0.07	-3.42	0.8	0.58	0.6334	0.0004	0.2202	0.34641
nsp12_P323_pEGFP	Q9H3U1	UNC45A	3|0|0|0|1	4	0.8	5	0|0|0|0|0	0.2	1	0.2	1	0.2	-0.63	8	0.47	0.3465	0.0001	0.2908	0.30624
nsp12_P323_pEGFP	Q00839	HNRNPU	4|0|3|3|9	19	3.8	5	1|1|0|16|17	0	0	0	0	0	-28.68	0.54	0.61	0.7876	0.0007	0.1239	0.32791
nsp12_P323_pEGFP	P54709	ATP1B3	3|0|2|0|4	9	1.8	5	1|1|0|1|3	0.28	0.8	0.28	0.8	0.28	-4.65	1.5	0.43	0.6484	0.0008	0.1484	0.30176
nsp12_P323_pEGFP	Q8NBX0	SCCPDH	0|0|5|0|0	5	1	5	0|0|0|0|0	0.2	1	0.2	1	0.2	-0.63	10	0.45	0	0.0002	0.5595	0.38351
nsp12_P323_pEGFP	P05109	S100A8	2|1|0|1|1	5	1	5	2|2|0|2|1	0.02	0.1	0.02	0.1	0.02	-5.44	0.71	0.6	0.8207	0.0022	0.1382	0.348
nsp12_P323_pEGFP	P50914	RPL14	1|0|2|1|1	5	1	5	0|0|0|3|3	0.05	0.24	0.05	0.24	0.05	-4.31	0.83	0.59	0.7925	0.0008	0.1096	0.31968
nsp12_P323_pEGFP	Q8N4V1	MMGT1	1|0|1|0|1	3	0.6	5	0|1|0|0|1	0	0	0	0	0	-1.71	1.5	0.62	0.6806	0.0005	0.1229	0.29426
nsp12_P323_pEGFP	P62826	RAN	1|1|1|0|1	4	0.8	5	0|2|0|2|3	0	0	0	0	0	-5.43	0.57	0.62	0.8108	0.0006	0.1441	0.34894
nsp12_P323_pEGFP	P83881	RPL36A	1|1|1|0|0	3	0.6	5	0|0|0|1|1	0	0	0	0	0	-1.71	1.5	0.62	0.6257	0.0009	0.162	0.30411
nsp12_P323_pEGFP	Q14739	LBR	2|0|4|0|5	11	2.2	5	1|2|0|3|3	0.19	0.61	0.19	0.61	0.19	-7.13	1.22	0.54	0.6445	0.0004	0.1368	0.29264
nsp12_P323_pEGFP	P68431	H3C1	3|1|2|1|4	11	2.2	5	2|6|2|7|8	0	0	0	0	0	-17.78	0.44	0.62	0.9747	0.0025	0.0827	0.35745
nsp12_P323_pEGFP	O94905	ERLIN2	1|0|1|2|4	8	1.6	5	0|0|0|2|4	0.2	0.73	0.2	0.73	0.2	-4.24	1.33	0.49	0.6892	0.0009	0.1302	0.30191
nsp12_P323_pEGFP	P02768	ALB	12|6|5|11|9	43	8.6	5	8|9|10|11|11	0	0	0	0	0	-28.53	0.88	0.62	0.8672	0.0029	0.1242	0.3527
nsp12_P323_pEGFP	P63244	RACK1	1|0|1|1|0	3	0.6	5	0|1|0|0|3	0	0	0	0	0	-3.32	0.75	0.62	0.5767	0.0004	0.156	0.28483
nsp12_P323_pEGFP	P12956	XRCC6	0|0|4|0|0	4	0.8	5	0|0|0|0|0	0.2	1	0.2	1	0.2	-0.63	8	0.46	0	0.0001	0.1638	0.11226
nsp12_P323_pEGFP	Q9Y320	TMX2	2|0|2|0|3	7	1.4	5	0|1|0|2|3	0.17	0.47	0.17	0.47	0.17	-4.51	1.17	0.55	0.6645	0.0006	0.1009	0.27421
nsp12_P323_pEGFP	Q01469	FABP5	0|1|0|1|1	3	0.6	5	1|0|0|2|1	0	0	0	0	0	-3.15	0.75	0.62	0.6286	0.0011	0.1935	0.32658
nsp12_P323_pEGFP	P60891	PRPS1	1|0|0|0|1	2	0.4	5	0|0|0|0|0	0	0	0	0	0	-0.63	4	0.62	0.4306	0.0002	0.1249	0.21845
nsp12_P323_pEGFP	P62873	GNB1	1|0|1|0|2	4	0.8	5	0|0|0|0|1	0.19	0.94	0.19	0.94	0.19	-0.97	4	0.54	0.6373	0.0003	0.126	0.28298
nsp12_P323_pEGFP	P08670	VIM	11|0|40|8|19	78	15.6	5	1|2|5|30|32	0	0.02	0	0.02	0	-59.6	1.11	0.61	0.8169	0.0047	0.1055	0.32443
nsp12_P323_pEGFP	P62424	RPL7A	2|0|5|0|1	8	1.6	5	0|0|0|1|3	0.29	0.92	0.29	0.92	0.29	-3.32	2	0.43	0.5864	0.0007	0.1076	0.25466
nsp12_P323_pEGFP	P27635	RPL10	1|0|6|0|4	11	2.2	5	0|0|0|4|1	0.35	0.92	0.35	0.92	0.35	-3.22	2.2	0.41	0.5865	0.0012	0.1237	0.26573
nsp12_P323_pEGFP	P00403	MT-CO2	1|0|2|1|2	6	1.2	5	1|1|1|1|2	0.07	0.18	0.07	0.18	0.07	-4.57	1	0.58	0.8181	0.0008	0.1208	0.33522
nsp12_P323_pEGFP	Q86YZ3	HRNR	2|1|5|0|7	15	3	5	2|4|0|6|5	0.02	0.09	0.02	0.09	0.02	-13.82	0.88	0.6	0.7817	0.0001	0.0906	0.30325
nsp12_P323_pEGFP	Q9UN86	G3BP2	0|0|2|0|1	3	0.6	5	0|0|0|0|1	0.19	0.94	0.19	0.94	0.19	-0.97	3	0.54	0.4096	0.0001	0.1189	0.20784
nsp12_P323_pEGFP	P04181	OAT	4|0|1|0|1	6	1.2	5	0|0|0|0|0	0.2	1	0.2	1	0.2	-0.63	12	0.46	0.5188	0.0003	0.132	0.25052
nsp12_P323_pEGFP	P42766	RPL35	1|0|2|0|0	3	0.6	5	0|0|0|0|0	0.2	0.98	0.2	0.98	0.2	-0.63	6	0.49	0.4113	0.0005	0.2225	0.27945
nsp12_P323_pEGFP	Q9NX58	LYAR	0|0|4|0|0	4	0.8	5	0|0|0|0|0	0.2	1	0.2	1	0.2	-0.63	8	0.46	0	0.0002	0.5066	0.34729
nsp12_P323_pEGFP	P60842	EIF4A1	1|0|1|0|2	4	0.8	5	0|0|0|0|2	0.16	0.78	0.16	0.78	0.16	-1.79	2	0.56	0.6373	0.0002	0.0944	0.26132
nsp12_P323_pEGFP	P61009	SPCS3	1|0|2|0|2	5	1	5	1|1|0|1|1	0.19	0.47	0.19	0.47	0.19	-3.15	1.25	0.55	0.6605	0.0006	0.1227	0.2879
nsp12_P323_pEGFP	Q02878	RPL6	0|0|1|1|0	2	0.4	5	0|0|0|1|0	0	0	0	0	0	-0.97	2	0.62	0.3266	0.0003	0.158	0.20906
nsp12_P323_pEGFP	Q6UWP7	LCLAT1	1|0|0|0|1	2	0.4	5	0|0|0|0|1	0	0	0	0	0	-0.97	2	0.62	0.4306	0.0001	0.2153	0.28048
nsp12_P323_pEGFP	Q15363	TMED2	2|0|0|1|0	3	0.6	5	1|1|0|1|0	0.13	0.63	0.13	0.63	0.13	-2.43	1	0.57	0.4189	0.0006	0.1755	0.24954
nsp12_P323_pEGFP	Q12905	ILF2	1|0|1|0|4	6	1.2	5	0|0|0|1|4	0.16	0.81	0.16	0.81	0.16	-3.22	1.2	0.56	0.5254	0.0004	0.1032	0.23285
nsp12_P323_pEGFP	O15260	SURF4	3|0|2|0|0	5	1	5	1|0|0|1|2	0.25	0.76	0.25	0.76	0.25	-3.15	1.25	0.44	0.4047	0.0004	0.1939	0.25779
nsp12_P323_pEGFP	Q9BS26	ERP44	0|0|0|1|0	1	0.2	5	0|0|0|0|2	0	0	0	0	0	-1.79	0.5	0.62	0	0.0002	0.1465	0.10043
nsp12_P323_pEGFP	Q9HCU5	PREB	0|0|1|0|2	3	0.6	5	0|0|0|0|1	0.19	0.94	0.19	0.94	0.19	-0.97	3	0.54	0.3786	0.0002	0.1651	0.23
nsp12_P323_pEGFP	Q92520	FAM3C	0|0|0|0|1	1	0.2	5	0|0|0|0|0	0	0	0	0	0	-0.63	2	0.62	0	0.0001	0.0909	0.0623
nsp12_P323_pEGFP	Q92575	UBXN4	0|0|0|0|1	1	0.2	5	0|0|0|0|0	0	0	0	0	0	-0.63	2	0.62	0	0	0.1648	0.11297
nsp12_P323_pEGFP	Q969M3	YIPF5	0|0|0|0|1	1	0.2	5	0|0|0|0|0	0	0	0	0	0	-0.63	2	0.62	0	0.0001	0.1018	0.06978
nsp12_P323_pEGFP	P14678	SNRPB	0|0|1|0|1	2	0.4	5	0|0|0|0|2	0	0	0	0	0	-1.79	1	0.62	0.4286	0.0002	0.0989	0.20007
nsp12_P323_pEGFP	Q14165	MLEC	1|0|1|0|4	6	1.2	5	0|0|0|2|3	0.16	0.81	0.16	0.81	0.16	-3.42	1.2	0.56	0.5254	0.0005	0.1094	0.2371
nsp12_P323_pEGFP	P15924	DSP	1|3|3|5|3	15	3	5	12|9|0|15|7	0	0	0	0	0	-32.81	0.35	0.62	0.7757	0.0002	0.0606	0.28085
nsp12_P323_pEGFP	P05386	RPLP1	0|0|3|0|1	4	0.8	5	0|0|0|2|2	0.15	0.75	0.15	0.75	0.15	-3.22	1	0.56	0.3694	0.0008	0.1335	0.20548
nsp12_P323_pEGFP	P55735	SEC13	0|0|0|0|2	2	0.4	5	0|0|0|0|0	0.2	0.98	0.2	0.98	0.2	-0.63	4	0.49	0	0.0002	0.1955	0.13403
nsp12_P323_pEGFP	P83731	RPL24	3|0|4|0|0	7	1.4	5	0|0|0|2|2	0.33	0.88	0.33	0.88	0.33	-3.22	1.75	0.42	0.4299	0.001	0.1524	0.23708
nsp12_P323_pEGFP	Q8N5K1	CISD2	1|0|4|0|4	9	1.8	5	1|2|0|2|5	0.08	0.2	0.08	0.2	0.08	-7.68	0.9	0.58	0.6063	0.0015	0.1018	0.25686
nsp12_P323_pEGFP	Q00610	CLTC	5|0|4|0|1	10	2	5	0|0|0|0|0	0.4	1	0.4	1	0.4	-0.63	20	0.33	0.5829	0.0001	0.117	0.26003
nsp12_P323_pEGFP	P61513	RPL37A	2|0|2|0|0	4	0.8	5	0|0|0|0|1	0.38	0.94	0.38	0.94	0.38	-0.97	4	0.4	0.428	0.001	0.1104	0.20774
nsp12_P323_pEGFP	P23528	CFL1	1|0|1|1|0	3	0.6	5	1|1|0|1|1	0	0	0	0	0	-3.15	0.75	0.62	0.5767	0.0007	0.1364	0.27139
nsp12_P323_pEGFP	Q9UBS4	DNAJB11	1|0|1|0|0	2	0.4	5	0|0|0|0|0	0	0	0	0	0	-0.63	4	0.62	0.428	0.0001	0.2092	0.27548
nsp12_P323_pEGFP	P46777	RPL5	3|0|4|0|2	9	1.8	5	0|2|1|4|5	0.02	0.06	0.02	0.06	0.02	-9.49	0.75	0.6	0.668	0.0007	0.081	0.26164
nsp12_P323_pEGFP	O43324	EEF1E1	0|0|1|0|1	2	0.4	5	0|1|0|0|1	0	0	0	0	0	-1.71	1	0.62	0.4286	0.0003	0.1211	0.21524
nsp12_P323_pEGFP	P18077	RPL35A	0|0|1|0|0	1	0.2	5	0|0|0|0|0	0	0	0	0	0	-0.63	2	0.62	0	0.0002	0.0684	0.04688
nsp12_P323_pEGFP	Q00535	CDK5	0|0|1|0|0	1	0.2	5	0|0|0|0|0	0	0	0	0	0	-0.63	2	0.62	0	0.0001	0.1838	0.12602
nsp12_P323_pEGFP	Q08J23	NSUN2	0|0|1|0|0	1	0.2	5	0|0|0|0|0	0	0	0	0	0	-0.63	2	0.62	0	0	0.4324	0.29644
nsp12_P323_pEGFP	Q8NEW0	SLC30A7	0|0|1|0|0	1	0.2	5	0|0|0|0|0	0	0	0	0	0	-0.63	2	0.62	0	0.0001	0.4324	0.29644
nsp12_P323_pEGFP	Q8WVC6	DCAKD	0|0|1|0|0	1	0.2	5	0|0|0|0|0	0	0	0	0	0	-0.63	2	0.62	0	0.0001	0.2817	0.19309
nsp12_P323_pEGFP	Q96AA3	RFT1	0|0|1|0|0	1	0.2	5	0|0|0|0|0	0	0	0	0	0	-0.63	2	0.62	0	0	0.2015	0.13815
nsp12_P323_pEGFP	P40429	RPL13A	2|0|2|0|1	5	1	5	1|1|0|2|1	0.12	0.31	0.12	0.31	0.12	-3.67	1	0.57	0.6578	0.0006	0.0834	0.26012
nsp12_P323_pEGFP	P60866	RPS20	1|0|1|0|1	3	0.6	5	1|0|0|1|1	0	0	0	0	0	-2.43	1	0.62	0.6806	0.0006	0.0714	0.25891
nsp12_P323_pEGFP	Q04837	SSBP1	0|0|5|1|0	6	1.2	5	0|0|0|3|3	0.17	0.84	0.17	0.84	0.17	-4.31	1	0.55	0.4219	0.0012	0.1163	0.20989
nsp12_P323_pEGFP	Q9Y5Q8	GTF3C5	0|0|2|0|0	2	0.4	5	0|0|0|0|0	0.2	0.98	0.2	0.98	0.2	-0.63	4	0.49	0	0.0001	0.4173	0.28608
nsp12_P323_pEGFP	P06702	S100A9	1|1|0|0|1	3	0.6	5	1|4|0|1|0	0	0	0	0	0	-4.31	0.5	0.62	0.6366	0.0009	0.0826	0.25307
nsp12_P323_pEGFP	P32969	RPL9P8	1|0|2|0|1	4	0.8	5	0|0|0|5|2	0.03	0.17	0.03	0.17	0.03	-5.07	0.57	0.59	0.6624	0.0005	0.0692	0.2518
nsp12_P323_pEGFP	P08574	CYC1	0|0|1|0|1	2	0.4	5	0|0|0|0|1	0	0	0	0	0	-0.97	2	0.62	0.4286	0.0001	0.092	0.19531
nsp12_P323_pEGFP	Q15125	EBP	3|0|0|0|2	5	1	5	1|1|0|2|1	0.19	0.63	0.19	0.63	0.19	-3.67	1	0.55	0.4168	0.0005	0.1214	0.21183
nsp12_P323_pEGFP	Q9H936	SLC25A22	0|0|0|0|1	1	0.2	5	0|0|0|0|0	0	0	0	0	0	-0.63	2	0.62	0	0.0001	0.271	0.18578
nsp12_P323_pEGFP	P14174	MIF	1|0|1|0|1	3	0.6	5	1|1|0|2|2	0	0	0	0	0	-4.57	0.5	0.62	0.6806	0.0006	0.0709	0.25857
nsp12_P323_pEGFP	P26599	PTBP1	0|0|3|0|3	6	1.2	5	0|1|0|2|2	0.25	0.63	0.25	0.63	0.25	-3.67	1.2	0.44	0.4286	0.0003	0.1219	0.21583
nsp12_P323_pEGFP	P35579	MYH9	52|0|283|24|41	400	80	5	0|0|71|263|182	0	0	0	0	0	-459	0.78	0.62	0.6932	0.0051	0.0648	0.25834
nsp12_P323_pEGFP	Q14103	HNRNPD	0|0|1|0|1	2	0.4	5	0|0|0|1|3	0	0	0	0	0	-3.32	0.5	0.62	0.4286	0.0001	0.0951	0.19744
nsp12_P323_pEGFP	P07910	HNRNPC	1|0|4|0|6	11	2.2	5	0|5|0|7|9	0	0	0	0	0	-16.87	0.52	0.61	0.5661	0.0008	0.0858	0.2335
nsp12_P323_pEGFP	P22626	HNRNPA2B1	1|0|1|2|1	5	1	5	0|2|0|11|10	0	0	0	0	0	-18.48	0.22	0.62	0.6091	0.0006	0.095	0.25305
nsp12_P323_pEGFP	O43795	MYO1B	2|0|26|1|5	34	6.8	5	0|0|2|16|16	0.17	0.87	0.17	0.87	0.17	-27.95	1	0.55	0.5873	0.0007	0.0765	0.2336
nsp12_P323_pEGFP	Q9Y4P3	TBL2	0|0|3|0|0	3	0.6	5	0|0|0|0|0	0.2	1	0.2	1	0.2	-0.63	6	0.47	0	0.0001	0.3304	0.22652
nsp12_P323_pEGFP	P30048	PRDX3	1|0|0|0|0	1	0.2	5	0|0|0|0|1	0	0	0	0	0	-0.97	1	0.62	0	0.0001	0.1678	0.115
nsp12_P323_pEGFP	O00159	MYO1C	5|0|22|1|1	29	5.8	5	0|0|1|20|15	0.08	0.41	0.08	0.41	0.08	-29.51	0.81	0.58	0.5838	0.0006	0.0631	0.22339
nsp12_P323_pEGFP	P46783	RPS10	0|0|2|0|2	4	0.8	5	0|0|0|1|1	0.31	0.76	0.31	0.76	0.31	-1.71	2	0.42	0.4286	0.0006	0.0834	0.18939
nsp12_P323_pEGFP	P62140	PPP1CB	0|0|1|0|1	2	0.4	5	0|0|0|1|1	0	0	0	0	0	-1.71	1	0.62	0.4286	0.0001	0.0927	0.1958
nsp12_P323_pEGFP	P07355	ANXA2	0|0|2|2|0	4	0.8	5	1|1|0|3|0	0.13	0.33	0.13	0.33	0.13	-3.57	0.8	0.57	0.3266	0.0006	0.1379	0.19528
nsp12_P323_pEGFP	O00571	DDX3X	1|0|3|0|0	4	0.8	5	0|0|0|2|2	0.15	0.75	0.15	0.75	0.15	-3.22	1	0.56	0.3721	0.0001	0.0902	0.17661
nsp12_P323_pEGFP	P46779	RPL28	1|0|4|0|0	5	1	5	0|0|0|2|1	0.19	0.95	0.19	0.95	0.19	-2.45	1.67	0.54	0.3361	0.0008	0.0827	0.16035
nsp12_P323_pEGFP	P62899	RPL31	0|1|1|0|0	2	0.4	5	0|0|0|2|0	0	0	0	0	0	-1.79	1	0.62	0.3678	0.0006	0.0829	0.17029
nsp12_P323_pEGFP	Q8IXI1	RHOT2	2|0|0|0|0	2	0.4	5	0|0|0|0|0	0.2	0.98	0.2	0.98	0.2	-0.63	4	0.49	0	0.0001	0.217	0.14877
nsp12_P323_pEGFP	Q9NR30	DDX21	0|0|2|1|0	3	0.6	5	0|0|0|4|2	0.05	0.26	0.05	0.26	0.05	-4.24	0.5	0.59	0.4057	0.0001	0.107	0.19856
nsp12_P323_pEGFP	P62753	RPS6	0|0|9|0|0	9	1.8	5	0|0|0|1|2	0.2	1	0.2	1	0.2	-2.45	3	0.45	0	0.0008	0.1458	0.09994
nsp12_P323_pEGFP	Q12906	ILF3	1|0|0|0|1	2	0.4	5	0|0|0|2|3	0	0	0	0	0	-3.42	0.4	0.62	0.4306	0.0001	0.0722	0.18233
nsp12_P323_pEGFP	P32119	PRDX2	0|0|1|0|1	2	0.4	5	0|0|0|1|3	0	0	0	0	0	-3.32	0.5	0.62	0.4286	0.0002	0.0765	0.18471
nsp12_P323_pEGFP	P05387	RPLP2	0|0|2|0|1	3	0.6	5	0|0|0|2|5	0.03	0.17	0.03	0.17	0.03	-5.07	0.43	0.59	0.4096	0.0006	0.0756	0.17822
nsp12_P323_pEGFP	O60716	CTNND1	0|0|2|0|0	2	0.4	5	0|0|0|1|1	0.15	0.76	0.15	0.76	0.15	-1.71	1	0.56	0	0	0.2202	0.15094
nsp12_P323_pEGFP	P54920	NAPA	0|0|0|1|0	1	0.2	5	0|0|0|0|2	0	0	0	0	0	-1.79	0.5	0.62	0	0.0003	0.1845	0.12644
nsp12_P323_pEGFP	P11182	DBT	0|0|2|0|6	8	1.6	5	0|1|0|9|9	0	0.01	0	0.01	0	-15.1	0.42	0.61	0.328	0.0004	0.1215	0.18446
nsp12_P323_pEGFP	P35325	SPRR2B	0|1|0|0|0	1	0.2	5	0|0|0|0|0	0	0	0	0	0	-0.63	2	0.62	0	0.0008	0.3187	0.21844
nsp12_P323_pEGFP	Q96HS1	PGAM5	1|0|1|0|0	2	0.4	5	0|0|0|1|1	0	0	0	0	0	-1.71	1	0.62	0.428	0.0002	0.0575	0.17145
nsp12_P323_pEGFP	P35580	MYH10	7|0|133|8|5	153	30.6	5	0|0|27|142|79	0	0	0	0	0	-218.46	0.62	0.62	0.4757	0.0019	0.054	0.18381
nsp12_P323_pEGFP	Q15233	NONO	1|0|1|0|0	2	0.4	5	0|0|0|0|1	0	0	0	0	0	-0.97	2	0.62	0.428	0.0001	0.0429	0.16144
nsp12_P323_pEGFP	Q9ULV4	CORO1C	1|0|7|0|1	9	1.8	5	0|0|0|11|6	0.03	0.13	0.03	0.13	0.03	-13.15	0.53	0.59	0.4612	0.0004	0.0401	0.16979
nsp12_P323_pEGFP	Q9NZT1	CALML5	0|1|0|0|1	2	0.4	5	2|1|0|2|0	0	0	0	0	0	-3.67	0.4	0.62	0.3861	0.0005	0.0773	0.17212
nsp12_P323_pEGFP	P07195	LDHB	1|0|0|0|1	2	0.4	5	2|1|0|0|0	0	0	0	0	0	-2.45	0.67	0.62	0.4306	0.0001	0.0564	0.17151
nsp12_P323_pEGFP	P28331	NDUFS1	0|0|0|0|3	3	0.6	5	0|0|0|0|1	0.2	1	0.2	1	0.2	-0.97	3	0.48	0	0.0001	0.1041	0.07135
nsp12_P323_pEGFP	P39019	RPS19	0|0|1|0|2	3	0.6	5	1|0|0|1|1	0.13	0.63	0.13	0.63	0.13	-2.43	1	0.57	0.3786	0.0005	0.0522	0.15258
nsp12_P323_pEGFP	Q5T749	KPRP	0|0|0|1|1	2	0.4	5	1|2|0|2|1	0	0	0	0	0	-4.57	0.33	0.62	0.3481	0.0002	0.0713	0.15626
nsp12_P323_pEGFP	P15880	RPS2	0|0|2|0|0	2	0.4	5	0|0|0|0|0	0.2	0.98	0.2	0.98	0.2	-0.63	4	0.49	0	0.0001	0.0757	0.0519
nsp12_P323_pEGFP	Q96DA6	DNAJC19	0|0|1|0|0	1	0.2	5	0|0|0|0|0	0	0	0	0	0	-0.63	2	0.62	0	0.0002	0.2505	0.17172
nsp12_P323_pEGFP	Q9BXW7	HDHD5	0|0|0|0|1	1	0.2	5	0|0|0|0|0	0	0	0	0	0	-0.63	2	0.62	0	0.0001	0.1686	0.11561
nsp12_P323_pEGFP	P10412	HIST1H1E	0|0|1|0|1	2	0.4	5	0|1|0|3|9	0	0	0	0	0	-9.94	0.15	0.62	0.4286	0.0002	0.0443	0.16263
nsp12_P323_pEGFP	Q9UHB6	LIMA1	0|0|11|1|0	12	2.4	5	0|0|0|15|10	0.01	0.07	0.01	0.07	0.01	-19.88	0.48	0.6	0.3458	0.0004	0.0523	0.14259
nsp12_P323_pEGFP	Q86UP2	KTN1	0|0|2|0|0	2	0.4	5	0|0|0|1|1	0.15	0.76	0.15	0.76	0.15	-1.71	1	0.56	0	0	0.1657	0.1136
nsp12_P323_pEGFP	Q07157	TJP1	0|0|1|0|0	1	0.2	5	0|0|0|0|0	0	0	0	0	0	-0.63	2	0.62	0	0	0.0682	0.04676
nsp12_P323_pEGFP	Q16643	DBN1	0|0|10|1|0	11	2.2	5	0|0|0|15|11	0	0.02	0	0.02	0	-20.8	0.42	0.61	0.3579	0.0004	0.0459	0.14189
nsp12_P323_pEGFP	P23246	SFPQ	0|0|7|0|0	7	1.4	5	0|0|0|1|2	0.2	1	0.2	1	0.2	-2.45	2.33	0.46	0	0.0002	0.1325	0.09082
nsp12_P323_pEGFP	Q02413	DSG1	1|0|0|0|2	3	0.6	5	2|3|0|6|1	0	0	0	0	0	-9.41	0.25	0.62	0.3976	0.0001	0.0301	0.14329
nsp12_P323_pEGFP	P21333	FLNA	0|0|1|0|0	1	0.2	5	0|0|0|0|0	0	0	0	0	0	-0.63	2	0.62	0	0	0.0885	0.06068
nsp12_P323_pEGFP	P19105	MYL12A	1|0|13|0|1	15	3	5	0|0|3|16|9	0.01	0.07	0.01	0.07	0.01	-22.73	0.54	0.6	0.3344	0.0019	0.0522	0.13893
nsp12_P323_pEGFP	P07099	EPHX1	0|0|0|0|2	2	0.4	5	0|0|0|0|0	0.2	0.98	0.2	0.98	0.2	-0.63	4	0.49	0	0.0001	0.1229	0.08427
nsp12_P323_pEGFP	P55011	SLC12A2	0|0|1|0|0	1	0.2	5	0|0|0|0|0	0	0	0	0	0	-0.63	2	0.62	0	0	0.137	0.09392
nsp12_P323_pEGFP	Q93008	USP9X	1|0|0|0|0	1	0.2	5	0|0|0|0|0	0	0	0	0	0	-0.63	2	0.62	0	0	0.1154	0.07908
nsp12_P323_pEGFP	Q9NPA0	EMC7	0|0|0|0|2	2	0.4	5	0|0|0|1|2	0.13	0.64	0.13	0.64	0.13	-2.45	0.67	0.57	0	0.0002	0.0935	0.06408
nsp12_P323_pEGFP	Q709F0	ACAD11	0|0|2|0|0	2	0.4	5	0|0|0|0|0	0.2	0.98	0.2	0.98	0.2	-0.63	4	0.49	0	0.0001	0.2025	0.13884
nsp12_P323_pEGFP	P06753	TPM3	0|0|10|0|0	10	2	5	0|0|0|4|1	0.2	0.99	0.2	0.99	0.2	-3.22	2	0.49	0	0.0007	0.0924	0.06335
nsp12_P323_pEGFP	O60831	PRAF2	1|0|0|0|0	1	0.2	5	0|0|0|0|0	0	0	0	0	0	-0.63	2	0.62	0	0.0001	0.1154	0.07912
nsp12_P323_pEGFP	P23258	TUBG1	0|0|1|0|0	1	0.2	5	0|0|0|0|0	0	0	0	0	0	-0.63	2	0.62	0	0	0.1828	0.12528
nsp12_P323_pEGFP	P31947	SFN	0|0|1|0|0	1	0.2	5	0|0|0|0|0	0	0	0	0	0	-0.63	2	0.62	0	0.0001	0.0855	0.05858
nsp12_P323_pEGFP	P61160	ACTR2	0|0|3|0|0	3	0.6	5	0|0|0|3|0	0.17	0.84	0.17	0.84	0.17	-2.62	1	0.55	0	0.0002	0.069	0.04728
nsp12_P323_pEGFP	Q9UM54	MYO6	4|0|36|0|0	40	8	5	0|0|5|44|28	0	0	0	0	0	-65.7	0.52	0.61	0.2255	0.0007	0.0426	0.09879
nsp12_P323_pEGFP	P60660	MYL6	0|0|13|0|1	14	2.8	5	0|0|1|13|8	0.11	0.53	0.11	0.53	0.11	-17.47	0.64	0.57	0.1777	0.002	0.0586	0.09502
nsp12_P323_pEGFP	Q12965	MYO1E	0|0|1|0|0	1	0.2	5	0|0|0|1|0	0	0	0	0	0	-0.97	1	0.62	0	0	0.0403	0.02762
nsp12_P323_pEGFP	O96008	TOMM40	0|0|1|0|0	1	0.2	5	0|0|0|0|1	0	0	0	0	0	-0.97	1	0.62	0	0.0001	0.1223	0.08383
nsp12_P323_pEGFP	P14923	JUP	0|0|0|2|1	3	0.6	5	7|5|0|9|3	0	0	0	0	0	-19.81	0.12	0.62	0.2534	0.0002	0.0306	0.09917
nsp12_P323_pEGFP	Q7Z406	MYH14	1|0|8|0|0	9	1.8	5	0|0|1|18|3	0.01	0.03	0.01	0.03	0.01	-17.2	0.41	0.61	0.241	0.0001	0.033	0.09699
nsp12_P323_pEGFP	P31944	CASP14	0|0|0|1|0	1	0.2	5	1|1|0|1|0	0	0	0	0	0	-2.43	0.33	0.62	0	0.0003	0.0878	0.06021
nsp12_P323_pEGFP	P08865	RPSA	0|0|1|0|0	1	0.2	5	0|0|0|0|2	0	0	0	0	0	-1.79	0.5	0.62	0	0.0001	0.081	0.05553
nsp12_P323_pEGFP	Q9UNE7	STUB1	0|0|0|0|1	1	0.2	5	0|0|0|0|0	0	0	0	0	0	-0.63	2	0.62	0	0.0001	0.1394	0.09557
nsp12_P323_pEGFP	Q13045	FLII	0|0|5|0|0	5	1	5	0|0|0|4|0	0.18	0.91	0.18	0.91	0.18	-3.47	1.25	0.55	0	0.0001	0.0682	0.04675
nsp12_P323_pEGFP	P61158	ACTR3	0|0|3|0|0	3	0.6	5	0|0|0|4|0	0.16	0.8	0.16	0.8	0.16	-3.47	0.75	0.56	0	0.0002	0.052	0.03565
nsp12_P323_pEGFP	Q16629	SRSF7	0|0|0|0|1	1	0.2	5	0|0|0|2|2	0	0	0	0	0	-3.22	0.25	0.62	0	0.0001	0.1135	0.07779
nsp12_P323_pEGFP	P36873	PPP1CC	0|0|3|0|0	3	0.6	5	0|0|0|4|2	0.11	0.53	0.11	0.53	0.11	-4.24	0.5	0.58	0	0.0002	0.0659	0.04515
nsp12_P323_pEGFP	P12273	PIP	0|0|0|0|2	2	0.4	5	1|1|0|1|0	0.13	0.63	0.13	0.63	0.13	-2.43	0.67	0.57	0	0.0003	0.05	0.03428
nsp12_P323_pEGFP	Q13310	PABPC4	0|0|1|0|0	1	0.2	5	0|0|0|0|0	0	0	0	0	0	-0.63	2	0.62	0	0	0.0763	0.05227
nsp12_P323_pEGFP	P18085	ARF4	1|0|0|0|0	1	0.2	5	0|0|0|0|0	0	0	0	0	0	-0.63	2	0.62	0	0.0001	0.0492	0.03373
nsp12_P323_pEGFP	Q9NYL9	TMOD3	0|0|1|0|0	1	0.2	5	0|0|0|1|0	0	0	0	0	0	-0.97	1	0.62	0	0.0001	0.0399	0.02734
nsp12_P323_pEGFP	P67936	TPM4	0|0|1|0|0	1	0.2	5	0|0|0|0|0	0	0	0	0	0	-0.63	2	0.62	0	0.0001	0.0531	0.0364
nsp12_P323_pEGFP	Q92544	TM9SF4	0|0|0|0|1	1	0.2	5	0|1|0|1|1	0	0	0	0	0	-2.43	0.33	0.62	0	0	0.0896	0.06144
nsp12_P323_pEGFP	P05089	ARG1	0|0|0|1|0	1	0.2	5	2|2|0|0|0	0	0	0	0	0	-3.22	0.25	0.62	0	0.0002	0.0903	0.06189
nsp12_P323_pEGFP	P08754	GNAI3	0|0|3|0|0	3	0.6	5	0|0|0|1|4	0.14	0.68	0.14	0.68	0.14	-3.22	0.6	0.57	0	0.0002	0.0701	0.04807
nsp12_P323_pEGFP	P62318	SNRPD3	0|0|1|0|0	1	0.2	5	0|0|0|1|1	0	0	0	0	0	-1.71	0.5	0.62	0	0.0002	0.0543	0.03723
nsp12_P323_pEGFP	Q15717	ELAVL1	0|0|1|0|0	1	0.2	5	0|0|0|1|1	0	0	0	0	0	-1.71	0.5	0.62	0	0.0001	0.0654	0.04482
nsp12_P323_pEGFP	Q4VCS5	AMOT	0|0|1|0|0	1	0.2	5	0|0|0|1|0	0	0	0	0	0	-0.97	1	0.62	0	0	0.0291	0.01996
nsp12_P323_pEGFP	P20930	FLG	0|0|0|0|1	1	0.2	5	0|2|0|1|0	0	0	0	0	0	-2.45	0.33	0.62	0	0	0.0538	0.03691
nsp12_P323_pEGFP	O94832	MYO1D	0|0|9|0|0	9	1.8	5	0|0|0|14|0	0.16	0.78	0.16	0.78	0.16	-10.47	0.64	0.56	0	0.0002	0.0415	0.02842
nsp12_P323_pEGFP	Q9Y277	VDAC3	0|0|1|0|0	1	0.2	5	0|0|0|1|3	0	0	0	0	0	-3.32	0.25	0.62	0	0.0001	0.0425	0.02912
nsp12_P323_pEGFP	P60174	TPI1	1|0|0|0|0	1	0.2	5	1|1|0|0|1	0	0	0	0	0	-2.43	0.33	0.62	0	0.0001	0.0679	0.04656
nsp12_P323_pEGFP	P62316	SNRPD2	1|0|0|0|0	1	0.2	5	0|1|0|2|2	0	0	0	0	0	-3.67	0.2	0.62	0	0.0002	0.066	0.04524
nsp12_P323_pEGFP	P51114	FXR1	0|0|1|0|0	1	0.2	5	0|0|0|0|0	0	0	0	0	0	-0.63	2	0.62	0	0	0.04	0.02739
nsp12_P323_pEGFP	O75390	CS	1|0|0|0|0	1	0.2	5	0|1|0|0|2	0	0	0	0	0	-2.45	0.33	0.62	0	0.0001	0.0507	0.03473
nsp12_P323_pEGFP	Q92747	ARPC1A	0|0|1|0|0	1	0.2	5	0|0|0|4|0	0	0	0	0	0	-3.47	0.25	0.62	0	0.0001	0.0443	0.03036
nsp12_P323_pEGFP	P06396	GSN	0|0|4|0|0	4	0.8	5	0|0|0|5|0	0.17	0.84	0.17	0.84	0.17	-2.97	0.8	0.56	0	0.0001	0.0398	0.02727
nsp12_P323_pEGFP	P52907	CAPZA1	0|0|5|0|0	5	1	5	0|0|1|8|2	0.07	0.37	0.07	0.37	0.07	-8.1	0.45	0.58	0	0.0004	0.0459	0.03147
nsp12_P323_pEGFP	Q8N1N4	KRT78	0|0|0|0|1	1	0.2	5	2|1|0|0|0	0	0	0	0	0	-2.45	0.33	0.62	0	0	0.0358	0.02451
nsp12_P323_pEGFP	P59998	ARPC4	0|0|2|0|0	2	0.4	5	0|0|0|5|3	0.02	0.09	0.02	0.09	0.02	-6.01	0.25	0.6	0	0.0002	0.0334	0.02293
nsp12_P323_pEGFP	Q9Y4I1	MYO5A	0|0|2|0|0	2	0.4	5	0|0|0|2|0	0.16	0.78	0.16	0.78	0.16	-1.79	1	0.56	0	0	0.0227	0.01553
nsp12_P323_pEGFP	Q96N67	DOCK7	0|0|5|0|0	5	1	5	0|0|0|10|4	0.02	0.1	0.02	0.1	0.02	-10.77	0.36	0.59	0	0	0.0243	0.01669
nsp12_P323_pEGFP	P04075	ALDOA	0|0|1|0|0	1	0.2	5	1|3|0|0|1	0	0	0	0	0	-3.57	0.2	0.62	0	0.0001	0.0392	0.02689
nsp12_P323_pEGFP	P01857	IGHG1	0|0|0|0|1	1	0.2	5	0|0|1|0|0	0	0	0	0	0	-0.97	1	0.62	0	0.0001	0.0374	0.02567
nsp12_P323_pEGFP	Q6WCQ1	MPRIP	0|0|1|0|0	1	0.2	5	0|0|0|1|1	0	0	0	0	0	-1.71	0.5	0.62	0	0	0.0167	0.01147
nsp12_P323_pEGFP	P47756	CAPZB	0|0|1|0|0	1	0.2	5	0|0|0|6|1	0	0	0	0	0	-4.94	0.14	0.62	0	0.0001	0.0138	0.00949
nsp12_P323_pEGFP	P38159	RBMX	0|0|0|0|1	1	0.2	5	0|0|0|6|14	0	0	0	0	0	-15.51	0.05	0.62	0	0.0001	0.0217	0.0149
nsp12_L323_pEGFP	A0FGR8	ESYT2	2|1|0|0|1	4	0.8	5	0|0|0|0|0	0.2	0.98	0.2	0.98	0.2	-0.8	8	0.48	0.6663	0.0001	0.1192	0.28725
nsp12_L323_pEGFP	A1L0T0	ILVBL	3|3|0|0|1	7	1.4	5	0|0|0|0|0	0.4	1	0.4	1	0.4	-0.8	14	0.31	0.6584	0.0004	0.1762	0.32392
nsp12_L323_pEGFP	A5YKK6	CNOT1	1|0|0|0|0	1	0.2	5	0|0|0|0|0	0	0	0	0	0	-0.8	2	0.64	0	0	0.0578	0.03964
nsp12_L323_pEGFP	E9PAV3	NACA	0|2|3|0|3	8	1.6	5	0|0|0|0|0	0.59	1	0.59	1	0.59	-0.8	16	0.17	0.6516	0.0001	0.3862	0.46576
nsp12_L323_pEGFP	O00148	DDX39A	1|0|0|0|1	2	0.4	5	0|0|0|0|0	0	0	0	0	0	-0.8	4	0.64	0.4101	0.0002	0.1751	0.24653
nsp12_L323_pEGFP	O00159	MYO1C	30|28|22|9|10	99	19.8	5	0|0|1|20|15	0.43	0.91	0.43	0.91	0.43	-11.54	2.75	0.26	0.9729	0.0031	0.3072	0.51076
nsp12_L323_pEGFP	O00165	HAX1	0|2|1|1|1	5	1	5	0|0|0|0|0	0.2	0.98	0.2	0.98	0.2	-0.8	10	0.48	0.8488	0.0007	0.147	0.36268
nsp12_L323_pEGFP	O00264	PGRMC1	6|4|1|2|3	16	3.2	5	1|2|0|4|7	0.04	0.16	0.04	0.16	0.04	-8.86	1.14	0.59	0.9408	0.0028	0.1722	0.40835
nsp12_L323_pEGFP	O00483	NDUFA4	1|0|1|1|0	3	0.6	5	0|0|0|0|0	0	0	0	0	0	-0.8	6	0.64	0.6697	0.0013	0.1109	0.28264
nsp12_L323_pEGFP	O00571	DDX3X	2|1|3|0|0	6	1.2	5	0|0|0|2|2	0.23	0.72	0.23	0.72	0.23	-3.39	1.5	0.44	0.6098	0.0003	0.1961	0.32259
nsp12_L323_pEGFP	O00767	SCD	3|2|2|1|1	9	1.8	5	0|1|0|1|3	0.24	0.59	0.24	0.59	0.24	-2.33	1.8	0.43	0.9834	0.0009	0.221	0.45493
nsp12_L323_pEGFP	P50990	CCT8	38|33|35|28|23	157	31.4	5	0|0|0|0|1	1	1	1	1	1	87.28	157	0	0.9974	0.0103	0.2931	0.50872
nsp12_L323_pEGFP	O14828	SCAMP3	1|0|0|0|1	2	0.4	5	0|0|0|0|0	0	0	0	0	0	-0.8	4	0.64	0.4101	0.0002	0.1399	0.22245
nsp12_L323_pEGFP	O14974	PPP1R12A	7|7|0|0|0	14	2.8	5	0|0|0|1|0	0.4	1	0.4	1	0.4	-1.14	14	0.28	0.4296	0.0004	0.4612	0.4487
nsp12_L323_pEGFP	O14980	XPO1	2|1|1|0|0	4	0.8	5	0|0|0|0|0	0.2	0.98	0.2	0.98	0.2	-0.8	8	0.48	0.6626	0.0001	0.0864	0.26366
nsp12_L323_pEGFP	O15027	SEC16A	1|4|1|0|0	6	1.2	5	0|0|0|0|0	0.2	1	0.2	1	0.2	-0.8	12	0.46	0.5395	0.0001	0.1335	0.258
nsp12_L323_pEGFP	O15144	ARPC2	0|0|1|1|0	2	0.4	5	0|0|0|0|0	0	0	0	0	0	-0.8	4	0.64	0.4257	0.0003	0.4362	0.43038
nsp12_L323_pEGFP	O15173	PGRMC2	2|3|0|1|2	8	1.6	5	0|0|0|2|2	0.32	0.72	0.32	0.72	0.32	-3.39	2	0.4	0.8322	0.0013	0.2002	0.39401
nsp12_L323_pEGFP	O15228	GNPAT	1|0|0|0|0	1	0.2	5	0|0|0|0|0	0	0	0	0	0	-0.8	2	0.64	0	0	0.1087	0.07451
nsp12_L323_pEGFP	O15269	SPTLC1	5|5|1|0|2	13	2.6	5	0|0|0|0|0	0.6	1	0.6	1	0.6	-0.8	26	0.15	0.7919	0.0009	0.1856	0.37157
nsp12_L323_pEGFP	O43169	CYB5B	1|0|0|0|0	1	0.2	5	0|1|0|2|1	0	0	0	0	0	-3.32	0.25	0.64	0	0.0002	0.0328	0.02251
nsp12_P323_pEGFP	P50454	SERPINH1	10|2|6|2|11	31	6.2	5	0|0|0|0|0	0.99	1	0.99	1	0.99	3.91	62	0	0.9579	0.0022	0.1768	0.41674
nsp12_L323_pEGFP	O43292	GPAA1	1|0|0|0|0	1	0.2	5	0|0|0|0|0	0	0	0	0	0	-0.8	2	0.64	0	0	0.1018	0.0698
nsp12_L323_pEGFP	O43402	EMC8	1|1|0|1|1	4	0.8	5	0|0|0|0|1	0	0	0	0	0	-1.14	4	0.64	0.8455	0.0007	0.2149	0.40815
nsp12_L323_pEGFP	O43505	B4GAT1	2|1|0|1|1	5	1	5	0|0|0|0|0	0.2	0.98	0.2	0.98	0.2	-0.8	10	0.48	0.8492	0.0004	0.2443	0.42949
nsp12_L323_pEGFP	O43615	TIMM44	1|0|0|0|1	2	0.4	5	0|0|0|0|0	0	0	0	0	0	-0.8	4	0.64	0.4101	0.0002	0.1464	0.22689
nsp12_L323_pEGFP	O43707	ACTN4	1|0|0|0|0	1	0.2	5	0|0|0|0|0	0	0	0	0	0	-0.8	2	0.64	0	0	0.3713	0.25455
nsp12_L323_pEGFP	O43795	MYO1B	32|25|16|6|6	85	17	5	0|0|2|16|16	0.36	0.95	0.36	0.95	0.36	-14.67	2.5	0.37	0.9344	0.0024	0.2669	0.47128
nsp12_L323_pEGFP	O43819	SCO2	0|1|0|0|0	1	0.2	5	0|0|0|0|0	0	0	0	0	0	-0.8	2	0.64	0	0.0001	0.1873	0.12837
nsp12_L323_pEGFP	O43824	GTPBP6	0|1|0|0|0	1	0.2	5	0|0|0|0|0	0	0	0	0	0	-0.8	2	0.64	0	0.0001	0.4253	0.29154
nsp12_L323_pEGFP	O60313	OPA1	0|0|0|1|0	1	0.2	5	0|0|0|0|0	0	0	0	0	0	-0.8	2	0.64	0	0	0.1411	0.09674
nsp12_L323_pEGFP	O60762	DPM1	5|4|2|0|1	12	2.4	5	0|0|0|1|2	0.5	0.98	0.5	0.98	0.5	-2.62	4	0.24	0.8101	0.0015	0.1657	0.36356
nsp12_L323_pEGFP	O60831	PRAF2	1|1|0|0|1	3	0.6	5	0|0|0|0|0	0	0	0	0	0	-0.8	6	0.64	0.666	0.0006	0.4802	0.5347
nsp12_P323_pEGFP	P49411	TUFM	40|14|30|12|29	125	25	5	2|2|0|6|5	0.99	1	0.99	1	0.99	3.06	8.33	0	0.9913	0.0089	0.268	0.48958
nsp12_L323_pEGFP	O75131	CPNE3	4|3|0|1|0	8	1.6	5	0|0|0|1|0	0.4	1	0.4	1	0.4	-1.14	8	0.3	0.6457	0.0005	0.2832	0.39336
nsp12_L323_pEGFP	O75190	DNAJB6	2|2|0|1|0	5	1	5	0|0|0|0|0	0.39	0.98	0.39	0.98	0.39	-0.8	10	0.33	0.6776	0.0005	0.2063	0.35049
nsp12_L323_pEGFP	O75251	NDUFS7	0|0|0|0|1	1	0.2	5	0|0|0|0|0	0	0	0	0	0	-0.8	2	0.64	0	0.0002	0.1671	0.11454
nsp12_L323_pEGFP	O75306	NDUFS2	1|2|0|1|0	4	0.8	5	0|0|0|0|0	0.2	0.98	0.2	0.98	0.2	-0.8	8	0.48	0.6511	0.0003	0.0879	0.26118
nsp12_L323_pEGFP	O75323	NIPSNAP2	1|1|1|0|1	4	0.8	5	0|0|0|0|0	0	0	0	0	0	-0.8	8	0.64	0.849	0.0005	0.2239	0.41541
nsp12_L323_pEGFP	O75381	PEX14	1|2|0|0|0	3	0.6	5	0|0|0|0|0	0.2	0.98	0.2	0.98	0.2	-0.8	6	0.48	0.3833	0.0002	0.5436	0.49091
nsp12_L323_pEGFP	O75390	CS	1|1|0|1|1	4	0.8	5	0|1|0|0|2	0	0	0	0	0	-2.62	1.33	0.64	0.8455	0.0003	0.3021	0.46793
nsp12_L323_pEGFP	O75396	SEC22B	3|4|2|4|5	18	3.6	5	2|2|0|2|2	0.35	0.72	0.35	0.72	0.35	-3.08	2.25	0.38	0.9398	0.0032	0.2454	0.45822
nsp12_L323_pEGFP	O75489	NDUFS3	2|4|0|0|1	7	1.4	5	0|0|0|1|2	0.31	0.94	0.31	0.94	0.31	-2.62	2.33	0.41	0.6203	0.0009	0.1125	0.26854
nsp12_L323_pEGFP	O75592	MYCBP2	1|1|0|0|0	2	0.4	5	0|0|0|0|0	0	0	0	0	0	-0.8	4	0.64	0.4296	0	0.1147	0.21117
nsp12_L323_pEGFP	O75643	SNRNP200	1|0|1|0|0	2	0.4	5	0|0|0|0|3	0	0	0	0	0	-2.79	0.67	0.64	0.426	0	0.0928	0.19504
nsp12_L323_pEGFP	O75844	ZMPSTE24	4|4|0|4|4	16	3.2	5	3|3|0|4|3	0.02	0.02	0.02	0.02	0.02	-10.69	1.23	0.6	0.8455	0.0013	0.1556	0.3675
nsp12_L323_pEGFP	O75915	ARL6IP5	1|0|0|0|2	3	0.6	5	0|0|0|0|1	0.19	0.93	0.19	0.93	0.19	-1.14	3	0.52	0.3339	0.0006	0.1358	0.19609
nsp12_L323_pEGFP	O75964	ATP5L	0|0|2|0|0	2	0.4	5	0|0|0|0|0	0.2	0.98	0.2	0.98	0.2	-0.8	4	0.48	0	0.0007	0.1	0.06855
nsp12_L323_pEGFP	P49411	TUFM	22|26|20|12|9	89	17.8	5	2|2|0|6|5	0.92	1	0.92	1	0.92	0.63	5.93	0	0.9853	0.0068	0.2058	0.44511
nsp12_L323_pEGFP	O94826	TOMM70	4|5|2|1|1	13	2.6	5	0|0|0|0|2	0.54	0.98	0.54	0.98	0.54	0.09	6.5	0.22	0.9281	0.0007	0.2608	0.46512
nsp12_L323_pEGFP	O94832	MYO1D	22|15|5|2|1	45	9	5	0|0|0|14|0	0.41	0.97	0.41	0.97	0.41	-8.2	3.21	0.27	0.7973	0.0014	0.3041	0.45449
nsp12_L323_pEGFP	O94905	ERLIN2	4|4|4|3|4	19	3.8	5	0|0|0|2|4	0.66	0.7	0.66	0.7	0.66	-0.05	3.17	0.1	0.99	0.0021	0.3084	0.51686
nsp12_L323_pEGFP	O94906	PRPF6	0|0|1|0|0	1	0.2	5	0|0|0|0|0	0	0	0	0	0	-0.8	2	0.64	0	0	0.3589	0.24603
nsp12_L323_pEGFP	O94973	AP2A2	0|1|0|0|0	1	0.2	5	0|0|0|0|0	0	0	0	0	0	-0.8	2	0.64	0	0	0.1527	0.10468
nsp12_L323_pEGFP	O95071	UBR5	6|2|1|0|0	9	1.8	5	0|0|0|0|0	0.4	1	0.4	1	0.4	-0.8	18	0.32	0.5605	0.0001	0.1822	0.29781
nsp12_L323_pEGFP	O95202	LETM1	3|3|1|1|1	9	1.8	5	0|0|0|0|0	0.4	1	0.4	1	0.4	1.71	18	0.31	0.9565	0.0004	0.1979	0.43076
nsp12_L323_pEGFP	O95292	VAPB	3|1|1|4|2	11	2.2	5	2|2|0|4|2	0.04	0.16	0.04	0.16	0.04	-5.93	1.1	0.58	0.8778	0.0017	0.1314	0.36093
nsp12_L323_pEGFP	O95373	IPO7	3|0|0|0|0	3	0.6	5	0|0|0|0|0	0.2	1	0.2	1	0.2	-0.8	6	0.47	0	0.0001	0.1028	0.0705
nsp12_L323_pEGFP	O95470	SGPL1	2|0|0|0|0	2	0.4	5	0|0|0|0|0	0.2	0.98	0.2	0.98	0.2	-0.8	4	0.48	0	0.0001	0.1842	0.12626
nsp12_P323_pEGFP	P49368	CCT3	61|35|46|11|55	208	41.6	5	0|0|0|0|1	1	1	1	1	1	34.03	208	0	0.9726	0.0121	0.3931	0.56964
nsp12_L323_pEGFP	P49368	CCT3	27|35|31|22|16	131	26.2	5	0|0|0|0|1	1	1	1	1	1	55.08	131	0	0.9909	0.0086	0.2786	0.49677
nsp12_P323_pEGFP	P48643	CCT5	56|31|55|14|69	225	45	5	0|0|0|0|0	1	1	1	1	1	23.18	450	0	0.9885	0.0129	0.4275	0.5981
nsp12_L323_pEGFP	O96005	CLPTM1	1|2|0|2|1	6	1.2	5	0|0|0|0|1	0.37	0.93	0.37	0.93	0.37	-1.14	6	0.36	0.8087	0.0003	0.1828	0.37482
nsp12_L323_pEGFP	O96008	TOMM40	1|0|1|0|0	2	0.4	5	0|0|0|0|1	0	0	0	0	0	-1.14	2	0.64	0.426	0.0002	0.3659	0.38223
nsp12_L323_pEGFP	P00367	GLUD1	3|4|0|1|0	8	1.6	5	0|0|0|0|0	0.4	1	0.4	1	0.4	-0.8	16	0.3	0.6358	0.0005	0.1711	0.31348
nsp12_L323_pEGFP	P00387	CYB5R3	2|1|1|1|2	7	1.4	5	1|2|0|4|5	0	0	0	0	0	-7.38	0.58	0.64	0.9484	0.0009	0.1019	0.36249
nsp12_L323_pEGFP	P00403	MT-CO2	1|1|1|1|1	5	1	5	1|1|1|1|2	0	0	0	0	0	-3.15	0.83	0.64	0.9869	0.0008	0.1173	0.38489
nsp12_L323_pEGFP	P01857	IGHG1	0|0|1|0|2	3	0.6	5	0|0|1|0|0	0.19	0.93	0.19	0.93	0.19	-1.14	3	0.52	0.3653	0.0004	0.1944	0.246
nsp12_L323_pEGFP	P01889	HLA-B	1|2|1|1|0	5	1	5	0|0|0|0|0	0.2	0.98	0.2	0.98	0.2	-0.8	10	0.48	0.8332	0.0005	0.3087	0.4687
nsp12_L323_pEGFP	P02533	KRT14	16|9|22|22|32	101	20.2	5	25|26|6|25|19	0	0	0	0	0	-61.33	1	0.63	0.9092	0.0084	0.1599	0.39021
nsp12_L323_pEGFP	P02538	KRT6A	4|3|11|5|14	37	7.4	5	16|11|0|19|12	0	0	0	0	0	-40	0.64	0.63	0.8513	0.0026	0.126	0.34901
nsp12_L323_pEGFP	P02545	LMNA	0|0|0|1|0	1	0.2	5	0|0|0|0|1	0	0	0	0	0	-1.14	1	0.64	0	0.0001	0.4237	0.29049
nsp12_L323_pEGFP	P02768	ALB	11|8|10|10|12	51	10.2	5	8|9|10|11|11	0	0	0	0	0	-23.38	1.04	0.63	0.9745	0.0031	0.1338	0.39241
nsp12_L323_pEGFP	P02786	TFRC	6|8|0|3|6	23	4.6	5	0|0|0|0|3	0.74	0.98	0.74	0.98	0.74	-2.79	7.67	0.07	0.8363	0.0011	0.1731	0.37672
nsp12_L323_pEGFP	P04181	OAT	2|2|1|3|2	10	2	5	0|0|0|0|0	0.79	1	0.79	1	0.79	1.71	20	0.06	0.9359	0.0009	0.3435	0.52423
nsp12_L323_pEGFP	P04264	KRT1	75|71|92|131|112	481	96.2	5	72|104|30|94|69	0	0	0	0	0	-156.42	1.3	0.64	0.9446	0.029	0.1911	0.42258
nsp12_L323_pEGFP	P04279	SEMG1	0|0|0|0|4	4	0.8	5	0|0|0|0|0	0.2	1	0.2	1	0.2	-0.8	8	0.46	0	0.0004	1	0.68551
nsp12_L323_pEGFP	P04406	GAPDH	3|3|3|4|3	16	3.2	5	5|6|0|2|2	0	0.01	0	0.01	0	-6.34	1.07	0.62	0.9732	0.0018	0.1416	0.39734
nsp12_L323_pEGFP	P04439	HLA-A	1|1|0|0|1	3	0.6	5	0|0|0|0|0	0	0	0	0	0	-0.8	6	0.64	0.666	0.0003	0.3044	0.41417
nsp12_L323_pEGFP	P04843	RPN1	22|20|13|14|14	83	16.6	5	12|8|2|16|21	0	0	0	0	0	-22.44	1.41	0.63	0.9955	0.0049	0.1657	0.42077
nsp12_L323_pEGFP	P04844	RPN2	6|8|3|3|5	25	5	5	2|0|0|6|10	0.03	0.14	0.03	0.14	0.03	-8.11	1.39	0.59	0.97	0.0014	0.1596	0.40865
nsp12_L323_pEGFP	P48643	CCT5	26|30|31|19|13	119	23.8	5	0|0|0|0|0	1	1	1	1	1	21.51	238	0	0.9873	0.0078	0.257	0.48081
nsp12_L323_pEGFP	P05089	ARG1	0|0|1|0|1	2	0.4	5	2|2|0|0|0	0	0	0	0	0	-3.39	0.5	0.64	0.4248	0.0003	0.0986	0.19865
nsp12_L323_pEGFP	P05109	S100A8	2|1|1|1|2	7	1.4	5	2|2|0|2|1	0.03	0.08	0.03	0.08	0.03	-3.87	1	0.59	0.9484	0.0028	0.1759	0.41319
nsp12_L323_pEGFP	P05141	SLC25A5	10|15|24|9|9	67	13.4	5	3|5|1|8|9	0.31	1	0.31	1	0.31	-5.78	2.58	0.4	0.9551	0.0081	0.2209	0.44616
nsp12_L323_pEGFP	P05198	EIF2S1	1|1|1|1|1	5	1	5	0|0|0|1|0	0	0	0	0	0	0.26	5	0.64	0.9869	0.0006	0.1751	0.4245
nsp12_L323_pEGFP	P05386	RPLP1	0|0|1|0|0	1	0.2	5	0|0|0|2|2	0	0	0	0	0	-3.39	0.25	0.64	0	0.0003	0.0537	0.03679
nsp12_L323_pEGFP	P05387	RPLP2	0|2|1|0|0	3	0.6	5	0|0|0|2|5	0.03	0.14	0.03	0.14	0.03	-5.24	0.43	0.59	0.4067	0.0008	0.1105	0.2012
nsp12_L323_pEGFP	P05388	RPLP0	9|9|8|7|4	37	7.4	5	1|1|1|11|7	0.04	0.07	0.04	0.07	0.04	-8.68	1.76	0.59	0.9907	0.0041	0.1892	0.43535
nsp12_L323_pEGFP	P06396	GSN	13|10|2|2|2	29	5.8	5	0|0|0|5|0	0.67	0.99	0.67	0.99	0.67	-0.17	5.8	0.1	0.8636	0.0012	0.4374	0.56628
nsp12_L323_pEGFP	P06576	ATP5B	9|10|10|6|7	42	8.4	5	7|7|0|2|9	0.01	0.02	0.01	0.02	0.01	-8.84	1.68	0.61	0.9952	0.0029	0.163	0.41883
nsp12_L323_pEGFP	P06702	S100A9	1|0|1|0|1	3	0.6	5	1|4|0|1|0	0	0	0	0	0	-4.48	0.5	0.64	0.6685	0.001	0.0867	0.26567
nsp12_L323_pEGFP	P06733	ENO1	1|1|0|0|0	2	0.4	5	0|0|0|0|0	0	0	0	0	0	-0.8	4	0.64	0.4296	0.0001	0.1071	0.20593
nsp12_L323_pEGFP	P06748	NPM1	7|9|5|3|3	27	5.4	5	1|4|0|9|7	0.01	0.06	0.01	0.06	0.01	-10.34	1.29	0.6	0.9769	0.0031	0.2127	0.44724
nsp12_L323_pEGFP	P06753	TPM3	9|5|4|1|1	20	4	5	0|0|0|4|1	0.52	0.97	0.52	0.97	0.52	-1.99	4	0.22	0.8856	0.0022	0.2801	0.46527
nsp12_L323_pEGFP	P07099	EPHX1	2|1|0|1|1	5	1	5	0|0|0|0|0	0.2	0.98	0.2	0.98	0.2	-0.8	10	0.48	0.8492	0.0004	0.4433	0.56591
nsp12_L323_pEGFP	P07195	LDHB	1|1|1|1|1	5	1	5	2|1|0|0|0	0	0	0	0	0	-0.94	1.67	0.64	0.9869	0.0006	0.2097	0.44825
nsp12_L323_pEGFP	P07355	ANXA2	1|1|2|2|2	8	1.6	5	1|1|0|3|0	0.18	0.3	0.18	0.3	0.18	-2.33	1.6	0.54	0.931	0.0009	0.2252	0.44165
nsp12_L323_pEGFP	P07437	TUBB	7|13|11|5|6	42	8.4	5	2|3|1|8|3	0.36	0.93	0.36	0.93	0.36	-4.86	2.47	0.37	0.9749	0.0034	0.18	0.42421
nsp12_P323_pEGFP	P42704	LRPPRC	33|1|66|7|9	116	23.2	5	0|0|0|0|1	0.8	1	0.8	1	0.8	0.43	116	0.03	0.7959	0.0022	0.3468	0.48334
nsp12_L323_pEGFP	P07900	HSP90AA1	5|4|2|0|3	14	2.8	5	0|0|0|0|1	0.78	1	0.78	1	0.78	-1.14	14	0.06	0.8419	0.0006	0.2583	0.4368
nsp12_L323_pEGFP	P07910	HNRNPC	1|1|2|0|3	7	1.4	5	0|5|0|7|9	0	0	0	0	0	-17.04	0.33	0.64	0.7296	0.0009	0.0896	0.28652
nsp12_L323_pEGFP	P08195	SLC3A2	4|8|1|1|1	15	3	5	1|0|0|0|2	0.39	1	0.39	1	0.39	-0.94	5	0.35	0.8177	0.0008	0.1212	0.33539
nsp12_L323_pEGFP	P42704	LRPPRC	25|9|9|6|10	59	11.8	5	0|0|0|0|1	1	1	1	1	1	14.89	59	0	0.9562	0.0015	0.2324	0.45437
nsp12_L323_pEGFP	P08240	SRPRA	1|1|2|0|2	6	1.2	5	0|0|0|0|1	0.37	0.93	0.37	0.93	0.37	-1.14	6	0.36	0.7846	0.0003	0.2185	0.39183
nsp12_L323_pEGFP	P08559	PDHA1	0|0|0|0|1	1	0.2	5	0|0|0|0|0	0	0	0	0	0	-0.8	2	0.64	0	0.0001	0.0928	0.06359
nsp12_L323_pEGFP	P08574	CYC1	1|0|0|1|1	3	0.6	5	0|0|0|0|1	0	0	0	0	0	-1.14	3	0.64	0.6668	0.0004	0.2408	0.37076
nsp12_L323_pEGFP	P08670	VIM	26|36|28|39|18	147	29.4	5	1|2|5|30|32	0	0.01	0	0.01	0	-22.56	2.1	0.61	0.9668	0.0117	0.2624	0.47821
nsp12_L323_pEGFP	P08708	RPS17	0|0|2|0|1	3	0.6	5	0|0|0|1|0	0.19	0.93	0.19	0.93	0.19	-1.14	3	0.52	0.4175	0.0009	0.1329	0.21992
nsp12_L323_pEGFP	P08754	GNAI3	3|3|0|1|1	8	1.6	5	0|0|0|1|4	0.26	0.64	0.26	0.64	0.26	-3.39	1.6	0.42	0.8297	0.0008	0.2983	0.46045
nsp12_L323_pEGFP	P08779	KRT16	6|5|7|9|13	40	8	5	8|11|1|8|4	0	0.01	0	0.01	0	-15.41	1.25	0.62	0.9141	0.0033	0.189	0.41163
nsp12_L323_pEGFP	P08865	RPSA	0|0|0|0|1	1	0.2	5	0|0|0|0|2	0	0	0	0	0	-1.96	0.5	0.64	0	0.0002	0.1795	0.12306
nsp12_L323_pEGFP	P09601	HMOX1	2|0|0|1|2	5	1	5	0|0|0|0|0	0.39	0.98	0.39	0.98	0.39	-0.8	10	0.33	0.6525	0.0007	0.2718	0.38764
nsp12_L323_pEGFP	P09651	HNRNPA1	4|3|3|2|2	14	2.8	5	0|2|0|5|7	0.01	0.02	0.01	0.02	0.01	-7.02	1	0.61	0.9981	0.0013	0.1887	0.4373
nsp12_L323_pEGFP	P09874	PARP1	7|11|14|4|7	43	8.6	5	1|3|0|14|30	0	0	0	0	0	-28.74	0.9	0.63	0.9577	0.0015	0.1378	0.38995
nsp12_L323_pEGFP	P0C0S8	H2AC11	3|6|2|2|2	15	3	5	3|7|1|7|12	0	0	0	0	0	-19.36	0.5	0.64	0.957	0.004	0.1089	0.36996
nsp12_P323_pEGFP	P40939	HADHA	11|1|17|4|8	41	8.2	5	0|0|0|0|1	0.8	1	0.8	1	0.8	0.43	41	0.04	0.9249	0.0016	0.3374	0.51665
nsp12_L323_pEGFP	P40939	HADHA	7|7|5|2|5	26	5.2	5	0|0|0|0|1	0.99	1	0.99	1	0.99	2.57	26	0	0.974	0.0012	0.2589	0.478
nsp12_L323_pEGFP	P10412	HIST1H1E	1|1|2|1|0	5	1	5	0|1|0|3|9	0	0	0	0	0	-10.11	0.38	0.64	0.8171	0.0008	0.1694	0.36825
nsp12_L323_pEGFP	P10809	HSPD1	35|31|31|32|31	160	32	5	16|18|0|16|31	0	0	0	0	0	-15.68	1.98	0.63	0.9892	0.0103	0.1951	0.439
nsp12_P323_pEGFP	P40227	CCT6A	42|30|46|12|47	177	35.4	5	0|0|0|0|0	1	1	1	1	1	20.16	354	0	0.9851	0.0108	0.3842	0.56735
nsp12_L323_pEGFP	P40227	CCT6A	27|27|24|19|19	116	23.2	5	0|0|0|0|0	1	1	1	1	1	30.46	232	0	0.9989	0.0079	0.2808	0.50076
nsp12_L323_pEGFP	P11177	PDHB	3|2|3|1|1	10	2	5	0|0|0|0|0	0.59	1	0.59	1	0.59	1.71	20	0.17	0.9661	0.001	0.1284	0.3861
nsp12_L323_pEGFP	P11182	DBT	0|0|0|0|1	1	0.2	5	0|1|0|9|9	0	0	0	0	0	-15.27	0.05	0.64	0	0.0001	0.0297	0.02037
nsp12_L323_pEGFP	P11233	RALA	1|0|0|0|0	1	0.2	5	0|0|0|0|1	0	0	0	0	0	-1.14	1	0.64	0	0.0001	0.0715	0.04901
nsp12_L323_pEGFP	P11310	ACADM	4|3|1|0|1	9	1.8	5	0|0|0|0|0	0.4	1	0.4	1	0.4	-0.8	18	0.3	0.7997	0.0007	0.1361	0.34007
nsp12_L323_pEGFP	P11586	MTHFD1	1|1|0|0|0	2	0.4	5	0|0|0|0|0	0	0	0	0	0	-0.8	4	0.64	0.4296	0.0001	0.0457	0.16384
nsp12_L323_pEGFP	P11940	PABPC1	9|4|13|0|3	29	5.8	5	0|0|0|5|2	0.58	0.99	0.58	0.99	0.58	-5.24	4.14	0.2	0.7736	0.0015	0.1956	0.37277
nsp12_L323_pEGFP	P12004	PCNA	2|2|0|0|0	4	0.8	5	0|0|0|0|0	0.39	0.98	0.39	0.98	0.39	-0.8	8	0.33	0.4296	0.0004	0.2711	0.3184
nsp12_L323_pEGFP	P12236	SLC25A6	2|1|5|1|1	10	2	5	0|1|0|1|3	0.24	0.9	0.24	0.9	0.24	-2.33	2	0.43	0.8575	0.0012	0.2116	0.40967
nsp12_L323_pEGFP	P12268	IMPDH2	1|2|1|0|1	5	1	5	0|0|0|0|0	0.2	0.98	0.2	0.98	0.2	-0.8	10	0.48	0.8331	0.0003	0.1679	0.3721
nsp12_L323_pEGFP	P12273	PIP	1|0|1|0|0	2	0.4	5	1|1|0|1|0	0	0	0	0	0	-2.6	0.67	0.64	0.426	0.0004	0.0636	0.17501
nsp12_L323_pEGFP	P12956	XRCC6	0|0|2|0|0	2	0.4	5	0|0|0|0|0	0.2	0.98	0.2	0.98	0.2	-0.8	4	0.48	0	0.0001	0.1375	0.09427
nsp12_L323_pEGFP	P13073	COX4I1	1|2|2|1|2	8	1.6	5	0|0|0|1|1	0.44	0.73	0.44	0.73	0.44	-0.27	4	0.26	0.9551	0.0018	0.223	0.44755
nsp12_L323_pEGFP	P13639	EEF2	6|3|4|1|2	16	3.2	5	2|2|0|1|4	0.24	0.82	0.24	0.82	0.24	-5.31	1.78	0.43	0.9504	0.0006	0.1493	0.39557
nsp12_L323_pEGFP	P13804	ETFA	1|0|0|0|0	1	0.2	5	0|0|0|0|0	0	0	0	0	0	-0.8	2	0.64	0	0.0001	0.0462	0.03169
nsp12_L323_pEGFP	P13995	MTHFD2	2|1|2|2|2	9	1.8	5	0|0|0|0|1	0.74	0.93	0.74	0.93	0.74	0.26	9	0.08	0.9606	0.001	0.3375	0.52776
nsp12_L323_pEGFP	P14174	MIF	1|0|2|1|1	5	1	5	1|1|0|2|2	0.03	0.16	0.03	0.16	0.03	-4.74	0.83	0.59	0.8292	0.0017	0.1899	0.38599
nsp12_L323_pEGFP	P14618	PKM	2|2|2|2|2	10	2	5	0|1|0|0|1	0.73	0.73	0.73	0.73	0.73	1	5	0.08	0.9869	0.0007	0.2555	0.47968
nsp12_L323_pEGFP	P14625	HSP90B1	6|2|2|1|1	12	2.4	5	0|0|0|0|1	0.57	1	0.57	1	0.57	0.26	12	0.2	0.9134	0.0005	0.1771	0.40324
nsp12_L323_pEGFP	P14678	SNRPB	0|0|1|0|0	1	0.2	5	0|0|0|0|2	0	0	0	0	0	-1.96	0.5	0.64	0	0.0001	0.0763	0.05233
nsp12_L323_pEGFP	P39023	RPL3	5|5|4|3|2	19	3.8	5	0|0|0|3|0	0.85	0.93	0.85	0.93	0.85	0.79	6.33	0.01	0.9917	0.0016	0.2289	0.4629
nsp12_L323_pEGFP	P14923	JUP	9|0|4|1|14	28	5.6	5	7|5|0|9|3	0.11	0.53	0.11	0.53	0.11	-19.98	1.17	0.56	0.6474	0.0015	0.1905	0.33031
nsp12_L323_pEGFP	P15880	RPS2	0|1|1|0|1	3	0.6	5	0|0|0|0|0	0	0	0	0	0	-0.8	6	0.64	0.6735	0.0004	0.2035	0.34729
nsp12_L323_pEGFP	P15924	DSP	10|7|8|6|15	46	9.2	5	12|9|0|15|7	0	0	0	0	0	-21.71	1.07	0.63	0.9333	0.0006	0.1512	0.39159
nsp12_L323_pEGFP	P16435	POR	8|6|1|1|4	20	4	5	2|1|0|4|12	0.02	0.09	0.02	0.09	0.02	-12.52	1.05	0.6	0.8779	0.001	0.1185	0.35206
nsp12_P323_pEGFP	P31689	DNAJA1	22|11|22|10|21	86	17.2	5	0|0|0|1|1	1	1	1	1	1	13.04	43	0	0.9915	0.0073	0.293	0.50681
nsp12_L323_pEGFP	P17844	DDX5	9|6|8|3|3	29	5.8	5	0|0|1|5|7	0.34	0.76	0.34	0.76	0.34	-4.54	2.23	0.38	0.9735	0.0016	0.2164	0.4487
nsp12_L323_pEGFP	P17980	PSMC3	1|0|0|0|0	1	0.2	5	0|0|0|0|0	0	0	0	0	0	-0.8	2	0.64	0	0.0001	0.1034	0.07091
nsp12_L323_pEGFP	P31689	DNAJA1	14|15|14|11|12	66	13.2	5	0|0|0|1|1	1	1	1	1	1	14.35	33	0	0.9957	0.0061	0.2444	0.47478
nsp12_L323_pEGFP	P18031	PTPN1	1|2|0|1|1	5	1	5	0|0|0|0|0	0.2	0.98	0.2	0.98	0.2	-0.8	10	0.48	0.8379	0.0004	0.2385	0.42198
nsp12_L323_pEGFP	P18077	RPL35A	1|0|0|0|0	1	0.2	5	0|0|0|0|0	0	0	0	0	0	-0.8	2	0.64	0	0.0003	0.0898	0.06153
nsp12_L323_pEGFP	P18085	ARF4	1|1|1|1|1	5	1	5	0|0|0|0|0	0	0	0	0	0	1.71	10	0.64	0.9869	0.001	0.362	0.55264
nsp12_L323_pEGFP	P18124	RPL7	3|2|3|3|3	14	2.8	5	0|0|1|5|3	0.1	0.12	0.1	0.12	0.1	-3.39	1.56	0.56	0.9737	0.0021	0.164	0.41282
nsp12_L323_pEGFP	P18621	RPL17	2|1|2|1|1	7	1.4	5	0|0|0|1|2	0.24	0.6	0.24	0.6	0.24	-0.94	2.33	0.43	0.9789	0.0014	0.2054	0.4428
nsp12_L323_pEGFP	P19105	MYL12A	14|13|11|10|3	51	10.2	5	0|0|3|16|9	0.04	0.12	0.04	0.12	0.04	-15.29	1.82	0.58	0.9635	0.0104	0.2862	0.49355
nsp12_L323_pEGFP	P19338	NCL	5|6|5|0|4	20	4	5	1|1|0|8|4	0.07	0.17	0.07	0.17	0.07	-11.18	1.43	0.58	0.857	0.001	0.1581	0.37279
nsp12_L323_pEGFP	P20020	ATP2B1	1|0|0|0|0	1	0.2	5	0|0|0|0|0	0	0	0	0	0	-0.8	2	0.64	0	0	0.0625	0.04286
nsp12_L323_pEGFP	P20042	EIF2S2	1|1|3|0|2	7	1.4	5	0|0|0|0|1	0.38	0.99	0.38	0.99	0.38	-1.14	7	0.35	0.7628	0.0008	0.2678	0.4189
nsp12_L323_pEGFP	P20290	BTF3	0|1|1|0|0	2	0.4	5	0|0|0|0|0	0	0	0	0	0	-0.8	4	0.64	0.4294	0.0003	0.2317	0.29132
nsp12_L323_pEGFP	P20340	RAB6A	3|4|1|2|2	12	2.4	5	0|1|0|0|2	0.59	0.94	0.59	0.94	0.59	-0.94	4	0.19	0.9603	0.002	0.1972	0.43144
nsp12_L323_pEGFP	P21333	FLNA	1|0|0|0|1	2	0.4	5	0|0|0|0|0	0	0	0	0	0	-0.8	4	0.64	0.4101	0	0.3124	0.34064
nsp12_L323_pEGFP	P21796	VDAC1	6|4|5|3|3	21	4.2	5	3|1|0|7|11	0	0	0	0	0	-10.98	0.95	0.62	0.9948	0.0026	0.1705	0.42381
nsp12_L323_pEGFP	P21964	COMT	1|0|1|0|0	2	0.4	5	0|0|0|0|0	0	0	0	0	0	-0.8	4	0.64	0.426	0.0002	0.0686	0.17847
nsp12_L323_pEGFP	P22392	NME2	1|1|0|0|0	2	0.4	5	0|0|0|0|0	0	0	0	0	0	-0.8	4	0.64	0.4296	0.0004	0.1129	0.20995
nsp12_L323_pEGFP	P22626	HNRNPA2B1	2|3|4|1|1	11	2.2	5	0|2|0|11|10	0	0	0	0	0	-15.72	0.48	0.64	0.9333	0.0011	0.1642	0.40051
nsp12_L323_pEGFP	P22695	UQCRC2	4|4|2|1|2	13	2.6	5	1|1|0|1|6	0.14	0.33	0.14	0.33	0.14	-5.11	1.44	0.54	0.9668	0.001	0.1508	0.40166
nsp12_L323_pEGFP	P23246	SFPQ	8|3|1|0|0	12	2.4	5	0|0|0|1|2	0.36	1	0.36	1	0.36	-2.62	4	0.37	0.5433	0.0005	0.3145	0.38324
nsp12_L323_pEGFP	P23258	TUBG1	1|1|1|0|0	3	0.6	5	0|0|0|0|0	0	0	0	0	0	-0.8	6	0.64	0.6795	0.0002	0.8172	0.76987
nsp12_L323_pEGFP	P23284	PPIB	1|0|0|0|1	2	0.4	5	0|1|0|2|6	0	0	0	0	0	-7.08	0.22	0.64	0.4101	0.0003	0.0599	0.16757
nsp12_L323_pEGFP	P23396	RPS3	7|6|7|3|6	29	5.8	5	1|4|0|6|9	0.01	0.02	0.01	0.02	0.01	-9.59	1.45	0.61	0.982	0.0043	0.2034	0.44245
nsp12_L323_pEGFP	P23528	CFL1	2|1|1|1|1	6	1.2	5	1|1|0|1|1	0.09	0.43	0.09	0.43	0.09	-1.71	1.5	0.57	0.9873	0.0013	0.2403	0.46936
nsp12_L323_pEGFP	P24539	ATP5F1	0|1|1|1|0	3	0.6	5	0|0|0|0|0	0	0	0	0	0	-0.8	6	0.64	0.6745	0.0004	0.2258	0.36293
nsp12_L323_pEGFP	P25205	MCM3	4|2|1|0|2	9	1.8	5	0|0|0|1|1	0.49	0.98	0.49	0.98	0.49	-1.88	4.5	0.24	0.8127	0.0004	0.1129	0.32817
nsp12_L323_pEGFP	P25398	RPS12	0|1|1|0|0	2	0.4	5	0|0|0|0|0	0	0	0	0	0	-0.8	4	0.64	0.4294	0.0005	0.2748	0.32089
nsp12_L323_pEGFP	P25685	DNAJB1	1|1|0|0|0	2	0.4	5	0|0|0|0|0	0	0	0	0	0	-0.8	4	0.64	0.4296	0.0002	0.3485	0.37146
nsp12_L323_pEGFP	P25705	ATP5A1	16|19|19|15|13	82	16.4	5	6|6|1|6|11	0.43	0.84	0.43	0.84	0.43	-3.78	2.73	0.27	0.9932	0.0054	0.1918	0.43797
nsp12_L323_pEGFP	P26373	RPL13	3|2|0|0|0	5	1	5	0|0|0|0|0	0.39	1	0.39	1	0.39	-0.8	10	0.32	0.4244	0.0007	0.1782	0.25311
nsp12_L323_pEGFP	P26599	PTBP1	1|3|3|0|0	7	1.4	5	0|1|0|2|2	0.23	0.58	0.23	0.58	0.23	-3.83	1.4	0.44	0.6072	0.0004	0.2015	0.32546
nsp12_L323_pEGFP	P26641	EEF1G	4|2|2|1|2	11	2.2	5	0|0|0|0|2	0.64	0.95	0.64	0.95	0.64	0.09	5.5	0.12	0.9719	0.0009	0.2093	0.44332
nsp12_L323_pEGFP	P27635	RPL10	4|3|2|2|2	13	2.6	5	0|0|0|4|1	0.52	0.78	0.52	0.78	0.52	-0.47	2.6	0.23	0.994	0.0021	0.2265	0.46194
nsp12_P323_pEGFP	P27708	CAD	27|4|18|3|18	70	14	5	0|0|0|0|1	1	1	1	1	1	5.44	70	0	0.9424	0.0009	0.2429	0.4573
nsp12_L323_pEGFP	P27824	CANX	9|14|8|8|9	48	9.6	5	6|6|0|7|15	0	0.01	0	0.01	0	-12.1	1.41	0.62	0.9858	0.003	0.1529	0.40896
nsp12_L323_pEGFP	P28288	ABCD3	7|2|2|2|1	14	2.8	5	0|0|0|0|2	0.65	0.99	0.65	0.99	0.65	0.09	7	0.11	0.9143	0.0007	0.232	0.44112
nsp12_L323_pEGFP	P28289	TMOD1	2|0|0|0|0	2	0.4	5	0|0|0|1|0	0.19	0.93	0.19	0.93	0.19	-1.14	2	0.52	0	0.0002	0.2386	0.16356
nsp12_L323_pEGFP	P28331	NDUFS1	0|2|0|0|2	4	0.8	5	0|0|0|0|1	0.37	0.93	0.37	0.93	0.37	-1.14	4	0.36	0.4183	0.0002	0.2179	0.27844
nsp12_L323_pEGFP	P28340	POLD1	1|0|0|0|0	1	0.2	5	0|0|0|0|0	0	0	0	0	0	-0.8	2	0.64	0	0	0.3733	0.25588
nsp12_L323_pEGFP	P29508	SERPINB3	0|0|1|0|1	2	0.4	5	0|1|0|0|0	0	0	0	0	0	-1.14	2	0.64	0.4248	0.0002	0.2666	0.31379
nsp12_L323_pEGFP	P30050	RPL12	8|5|7|2|3	25	5	5	0|1|1|5|4	0.37	0.83	0.37	0.83	0.37	-4.97	2.27	0.37	0.9653	0.0052	0.1822	0.42273
nsp12_L323_pEGFP	P30153	PPP2R1A	1|1|0|0|0	2	0.4	5	0|0|0|0|0	0	0	0	0	0	-0.8	4	0.64	0.4296	0.0001	0.0357	0.15702
nsp12_L323_pEGFP	P30519	HMOX2	1|1|1|1|1	5	1	5	0|1|0|0|1	0	0	0	0	0	-0.27	2.5	0.64	0.9869	0.0006	0.1858	0.43185
nsp12_L323_pEGFP	P30837	ALDH1B1	4|3|1|2|1	11	2.2	5	0|0|0|0|0	0.59	1	0.59	1	0.59	1.71	22	0.16	0.95	0.0007	0.1166	0.37307
nsp12_L323_pEGFP	P31040	SDHA	1|1|1|0|0	3	0.6	5	0|0|0|0|0	0	0	0	0	0	-0.8	6	0.64	0.6795	0.0001	0.2268	0.36512
nsp12_L323_pEGFP	P27708	CAD	16|12|4|3|3	38	7.6	5	0|0|0|0|1	1	1	1	1	1	5.27	38	0	0.9124	0.0006	0.1536	0.38682
nsp12_L323_pEGFP	P31930	UQCRC1	5|1|0|2|2	10	2	5	0|1|0|0|4	0.33	0.86	0.33	0.86	0.33	-3.39	2	0.4	0.7966	0.0007	0.1558	0.35257
nsp12_L323_pEGFP	P31943	HNRNPH1	6|4|5|2|3	20	4	5	0|3|0|7|7	0.01	0.03	0.01	0.03	0.01	-9.08	1.18	0.61	0.9847	0.0016	0.1564	0.41103
nsp12_L323_pEGFP	P31944	CASP14	0|0|0|2|1	3	0.6	5	1|1|0|1|0	0.12	0.59	0.12	0.59	0.12	-2.6	1	0.55	0.3976	0.0006	0.1614	0.23328
nsp12_L323_pEGFP	P31947	SFN	1|1|1|0|0	3	0.6	5	0|0|0|0|0	0	0	0	0	0	-0.8	6	0.64	0.6795	0.0004	0.3822	0.47162
nsp12_L323_pEGFP	P31948	STIP1	1|3|0|0|0	4	0.8	5	0|0|0|0|0	0.2	1	0.2	1	0.2	-0.8	8	0.47	0.3337	0.0002	0.2283	0.25944
nsp12_L323_pEGFP	P32119	PRDX2	1|0|1|0|1	3	0.6	5	0|0|0|1|3	0	0	0	0	0	-3.49	0.75	0.64	0.6685	0.0006	0.1831	0.33178
nsp12_L323_pEGFP	P32322	PYCR1	1|1|0|0|0	2	0.4	5	0|0|0|0|0	0	0	0	0	0	-0.8	4	0.64	0.4296	0.0002	0.1239	0.21744
nsp12_L323_pEGFP	P32969	RPL9P8	3|4|4|0|1	12	2.4	5	0|0|0|5|2	0.32	0.6	0.32	0.6	0.32	-5.24	1.71	0.4	0.8147	0.0021	0.2969	0.45488
nsp12_L323_pEGFP	P33778	H2BC3	4|5|3|3|3	18	3.6	5	2|11|0|9|15	0	0	0	0	0	-22.59	0.49	0.64	0.9934	0.0051	0.135	0.39908
nsp12_L323_pEGFP	P33992	MCM5	4|0|1|1|1	7	1.4	5	0|0|0|0|0	0.2	1	0.2	1	0.2	-0.8	14	0.46	0.7924	0.0003	0.3473	0.48259
nsp12_L323_pEGFP	P33993	MCM7	2|2|0|1|0	5	1	5	0|0|0|0|0	0.39	0.98	0.39	0.98	0.39	-0.8	10	0.33	0.6776	0.0002	0.0991	0.27703
nsp12_L323_pEGFP	P35232	PHB	6|11|5|4|4	30	6	5	6|7|1|8|12	0	0	0	0	0	-18.67	0.88	0.63	0.9728	0.0039	0.1252	0.38599
nsp12_L323_pEGFP	P35268	RPL22	3|3|4|1|2	13	2.6	5	3|1|1|3|3	0.03	0.09	0.03	0.09	0.03	-6.74	1.18	0.6	0.9643	0.0036	0.1449	0.39686
nsp12_L323_pEGFP	P35325	SPRR2B	0|0|2|1|0	3	0.6	5	0|0|0|0|0	0.2	0.98	0.2	0.98	0.2	-0.8	6	0.48	0.4161	0.0016	0.6813	0.59547
nsp12_L323_pEGFP	P35527	KRT9	45|47|59|76|64	291	58.2	5	33|53|16|67|41	0	0	0	0	0	-82.17	1.39	0.64	0.9545	0.018	0.194	0.42759
nsp12_L323_pEGFP	P35579	MYH9	293|303|280|209|135	1220	244	5	0|0|71|263|182	0	0	0	0	0	-170	2.36	0.64	0.9923	0.022	0.2779	0.49678
nsp12_L323_pEGFP	P35580	MYH10	149|141|109|99|62	560	112	5	0|0|27|142|79	0	0	0	0	0	-84.38	2.26	0.63	0.993	0.01	0.2887	0.50431
nsp12_L323_pEGFP	P35606	COPB2	2|0|0|0|0	2	0.4	5	0|0|0|0|0	0.2	0.98	0.2	0.98	0.2	-0.8	4	0.48	0	0.0001	0.0649	0.04446
nsp12_L323_pEGFP	P35613	BSG	5|7|1|4|3	20	4	5	3|3|0|4|4	0.09	0.4	0.09	0.4	0.09	-9.12	1.43	0.56	0.9301	0.0018	0.1615	0.3977
nsp12_L323_pEGFP	P35908	KRT2	56|39|72|65|76	308	61.6	5	61|58|19|53|45	0	0	0	0	0	-109.96	1.31	0.64	0.9561	0.0184	0.1765	0.41607
nsp12_L323_pEGFP	P35998	PSMC2	3|0|0|0|0	3	0.6	5	0|0|0|0|0	0.2	1	0.2	1	0.2	-0.8	6	0.47	0	0.0002	0.1609	0.11033
nsp12_L323_pEGFP	P36542	ATP5C1	4|2|4|1|2	13	2.6	5	0|1|0|4|1	0.36	0.69	0.36	0.69	0.36	-2.9	2.17	0.37	0.9549	0.0015	0.1557	0.40135
nsp12_L323_pEGFP	P36578	RPL4	5|2|4|0|1	12	2.4	5	0|1|0|2|1	0.46	0.97	0.46	0.97	0.46	-3.32	3	0.25	0.7975	0.0009	0.1733	0.3649
nsp12_L323_pEGFP	P36873	PPP1CC	3|2|1|0|0	6	1.2	5	0|0|0|4|2	0.14	0.49	0.14	0.49	0.14	-4.41	1	0.55	0.6486	0.0006	0.1883	0.32919
nsp12_L323_pEGFP	P37268	FDFT1	2|2|0|0|0	4	0.8	5	0|0|0|0|0	0.39	0.98	0.39	0.98	0.39	-0.8	8	0.33	0.4296	0.0003	0.0754	0.18422
nsp12_L323_pEGFP	P38435	GGCX	1|0|0|0|0	1	0.2	5	0|0|0|0|0	0	0	0	0	0	-0.8	2	0.64	0	0	0.3733	0.25588
nsp12_L323_pEGFP	P38646	HSPA9	16|12|9|8|8	53	10.6	5	3|3|0|3|7	0.61	0.99	0.61	0.99	0.61	-0.81	3.31	0.13	0.9966	0.0027	0.1939	0.44038
nsp12_L323_pEGFP	P39019	RPS19	3|2|3|1|2	11	2.2	5	1|0|0|1|1	0.57	0.83	0.57	0.83	0.57	-0.99	3.67	0.21	0.975	0.0027	0.2884	0.49852
nsp12_P323_pEGFP	P17987	TCP1	54|29|45|19|52	199	39.8	5	0|0|0|0|0	1	1	1	1	1	30.63	398	0	0.9918	0.0119	0.3305	0.53264
nsp12_L323_pEGFP	P39656	DDOST	9|5|4|7|8	33	6.6	5	3|5|0|7|10	0	0.01	0	0.01	0	-11.74	1.32	0.62	0.958	0.0027	0.19	0.42587
nsp12_L323_pEGFP	P17987	TCP1	41|36|36|34|26	173	34.6	5	0|0|0|0|0	1	1	1	1	1	40.73	346	0	0.9954	0.0113	0.3147	0.52289
nsp12_L323_pEGFP	P40429	RPL13A	3|2|2|2|2	11	2.2	5	1|1|0|2|1	0.34	0.58	0.34	0.58	0.34	-0.98	2.2	0.38	0.993	0.002	0.2842	0.50116
nsp12_L323_pEGFP	P16615	ATP2A2	17|21|10|8|8	64	12.8	5	0|0|0|2|2	1	1	1	1	1	5.71	16	0	0.9811	0.0021	0.2296	0.46007
nsp12_L323_pEGFP	P41091	EIF2S3	2|7|8|1|7	25	5	5	0|0|0|2|5	0.57	0.92	0.57	0.92	0.57	-3.5	3.57	0.21	0.8611	0.002	0.2236	0.41899
nsp12_L323_pEGFP	P41252	IARS	0|1|0|0|2	3	0.6	5	0|0|0|0|0	0.2	0.98	0.2	0.98	0.2	-0.8	6	0.48	0.3496	0.0001	0.1089	0.18253
nsp12_L323_pEGFP	P41440	SLC19A1	0|1|0|0|0	1	0.2	5	0|0|0|0|0	0	0	0	0	0	-0.8	2	0.64	0	0.0001	0.1271	0.08712
nsp12_L323_pEGFP	P42166	TMPO	4|2|4|3|3	16	3.2	5	0|0|0|3|3	0.51	0.69	0.51	0.69	0.51	-1.32	2.67	0.23	0.9772	0.0008	0.2556	0.47673
nsp12_L323_pEGFP	P42677	RPS27	4|2|5|2|2	15	3	5	1|1|0|2|3	0.33	0.82	0.33	0.82	0.33	-2.38	2.14	0.38	0.9626	0.0063	0.2187	0.44694
nsp12_P323_pEGFP	P16615	ATP2A2	26|3|15|9|23	76	15.2	5	0|0|0|2|2	0.95	1	0.95	1	0.95	1.09	19	0	0.9359	0.0023	0.2469	0.45804
nsp12_L323_pEGFP	P42766	RPL35	1|1|1|0|1	4	0.8	5	0|0|0|0|0	0	0	0	0	0	-0.8	8	0.64	0.849	0.0011	0.4646	0.58041
nsp12_L323_pEGFP	P43243	MATR3	1|0|1|0|2	4	0.8	5	0|0|0|2|8	0	0	0	0	0	-7.24	0.4	0.64	0.5906	0.0002	0.073	0.23227
nsp12_L323_pEGFP	P43307	SSR1	2|1|0|0|0	3	0.6	5	0|1|0|1|2	0.09	0.43	0.09	0.43	0.09	-3.32	0.75	0.57	0.4062	0.0003	0.0773	0.1783
nsp12_L323_pEGFP	P45880	VDAC2	5|3|4|1|2	15	3	5	1|1|0|3|5	0.13	0.39	0.13	0.39	0.13	-5.69	1.5	0.55	0.96	0.0017	0.1914	0.42741
nsp12_L323_pEGFP	P46379	BAG6	3|5|3|1|1	13	2.6	5	0|0|0|0|0	0.6	1	0.6	1	0.6	1.71	26	0.14	0.9329	0.0004	0.2489	0.45845
nsp12_L323_pEGFP	P46459	NSF	0|1|0|0|0	1	0.2	5	0|0|0|0|0	0	0	0	0	0	-0.8	2	0.64	0	0	0.0785	0.05379
nsp12_L323_pEGFP	P46776	RPL27A	0|0|0|1|1	2	0.4	5	0|0|0|1|1	0	0	0	0	0	-1.88	1	0.64	0.4306	0.0006	0.1543	0.23864
nsp12_L323_pEGFP	P46777	RPL5	5|3|1|0|0	9	1.8	5	0|2|1|4|5	0.03	0.16	0.03	0.16	0.03	-9.66	0.75	0.59	0.6065	0.0009	0.1031	0.25781
nsp12_L323_pEGFP	P46778	RPL21	1|0|1|0|0	2	0.4	5	0|0|0|2|0	0	0	0	0	0	-1.96	1	0.64	0.426	0.0004	0.1142	0.20973
nsp12_L323_pEGFP	P46779	RPL28	6|1|1|1|0	9	1.8	5	0|0|0|2|1	0.2	0.99	0.2	0.99	0.2	-2.62	3	0.48	0.6912	0.002	0.2097	0.35704
nsp12_L323_pEGFP	P46781	RPS9	2|0|0|0|0	2	0.4	5	0|0|0|0|0	0.2	0.98	0.2	0.98	0.2	-0.8	4	0.48	0	0.0003	0.0974	0.06674
nsp12_L323_pEGFP	P46782	RPS5	4|4|7|1|4	20	4	5	0|3|0|3|5	0.2	0.7	0.2	0.7	0.2	-6.49	1.82	0.46	0.9237	0.0035	0.182	0.40975
nsp12_L323_pEGFP	P46783	RPS10	2|1|3|1|2	9	1.8	5	0|0|0|1|1	0.48	0.92	0.48	0.92	0.48	-0.27	4.5	0.25	0.9416	0.002	0.3014	0.49717
nsp12_L323_pEGFP	P46940	IQGAP1	12|2|0|0|5	19	3.8	5	0|0|0|0|0	0.6	1	0.6	1	0.6	-0.8	38	0.15	0.5805	0.0004	0.2724	0.36581
nsp12_L323_pEGFP	P46977	STT3A	6|2|2|3|5	18	3.6	5	0|0|0|3|6	0.3	0.72	0.3	0.72	0.3	-3.17	2	0.41	0.9298	0.0009	0.2295	0.44421
nsp12_L323_pEGFP	P47756	CAPZB	3|2|2|3|0	10	2	5	0|0|0|6|1	0.23	0.42	0.23	0.42	0.23	-5.1	1.43	0.44	0.8301	0.0013	0.2321	0.41522
nsp12_L323_pEGFP	P47897	QARS	1|0|1|0|0	2	0.4	5	0|0|0|0|0	0	0	0	0	0	-0.8	4	0.64	0.426	0.0001	0.1784	0.25371
nsp12_L323_pEGFP	P48047	ATP5O	1|2|3|1|2	9	1.8	5	1|1|0|1|1	0.32	0.73	0.32	0.73	0.32	-1.71	2.25	0.4	0.9385	0.0016	0.1548	0.39566
nsp12_L323_pEGFP	P14868	DARS	6|2|4|1|2	15	3	5	0|0|0|0|0	0.79	1	0.79	1	0.79	1.71	30	0.04	0.9358	0.001	0.2548	0.46336
nsp12_L323_pEGFP	P49207	RPL34	1|1|1|1|0	4	0.8	5	0|0|0|1|0	0	0	0	0	0	-1.14	4	0.64	0.8501	0.0012	0.3506	0.50265
nsp12_L323_pEGFP	P49257	LMAN1	4|3|0|0|1	8	1.6	5	1|3|0|1|2	0.17	0.58	0.17	0.58	0.17	-5.61	1.14	0.54	0.6473	0.0005	0.1152	0.27872
nsp12_L323_pEGFP	P49327	FASN	0|0|0|0|1	1	0.2	5	0|0|0|0|0	0	0	0	0	0	-0.8	2	0.64	0	0	0.0913	0.0626
nsp12_P323_pEGFP	P11177	PDHB	11|2|5|2|8	28	5.6	5	0|0|0|0|0	0.99	1	0.99	1	0.99	3.91	56	0	0.9561	0.0023	0.3144	0.51056
nsp12_P323_pEGFP	P11142	HSPA8	71|58|70|36|65	300	60	5	6|5|0|12|14	1	1	1	1	1	5.04	8.11	0	0.9713	0.0166	0.304	0.50821
nsp12_L323_pEGFP	P49755	TMED10	5|4|0|1|3	13	2.6	5	3|5|0|5|8	0	0	0	0	0	-17.36	0.62	0.62	0.8168	0.002	0.0955	0.31752
nsp12_L323_pEGFP	P50402	EMD	7|6|6|2|3	24	4.8	5	0|0|0|3|2	0.75	0.96	0.75	0.96	0.75	-0.71	4.8	0.07	0.9762	0.0032	0.2601	0.4795
nsp12_L323_pEGFP	P50454	SERPINH1	4|3|2|1|1	11	2.2	5	0|0|0|0|0	0.59	1	0.59	1	0.59	1.71	22	0.16	0.9621	0.0009	0.0712	0.34565
nsp12_L323_pEGFP	P50914	RPL14	4|3|2|2|1	12	2.4	5	0|0|0|3|3	0.32	0.69	0.32	0.69	0.32	-2.9	2	0.4	0.9765	0.0019	0.2704	0.48668
nsp12_L323_pEGFP	P11142	HSPA8	57|71|53|53|33	267	53.4	5	6|5|0|12|14	1	1	1	1	1	4.16	7.22	0	0.99	0.0148	0.2723	0.49217
nsp12_P323_pEGFP	P11021	HSPA5	51|22|52|40|57	222	44.4	5	5|6|0|8|8	1	1	1	1	1	5.26	8.22	0	0.9475	0.0122	0.38	0.55287
nsp12_L323_pEGFP	P51114	FXR1	3|3|1|0|1	8	1.6	5	0|0|0|0|0	0.4	1	0.4	1	0.4	-0.8	16	0.31	0.8163	0.0004	0.4903	0.58798
nsp12_L323_pEGFP	P51148	RAB5C	3|5|2|3|2	15	3	5	1|1|0|5|4	0.07	0.27	0.07	0.27	0.07	-4.97	1.36	0.58	0.9719	0.0025	0.1898	0.43001
nsp12_L323_pEGFP	P51149	RAB7A	6|5|1|2|3	17	3.4	5	2|4|0|5|8	0	0.01	0	0.01	0	-12.9	0.89	0.61	0.9373	0.0028	0.1337	0.38089
nsp12_L323_pEGFP	P51571	SSR4	3|3|2|3|3	14	2.8	5	1|2|0|3|4	0.04	0.05	0.04	0.05	0.04	-4.5	1.4	0.59	0.9772	0.003	0.2106	0.44592
nsp12_L323_pEGFP	P51572	BCAP31	7|8|1|8|7	31	6.2	5	5|2|1|5|5	0.09	0.18	0.09	0.18	0.09	-12.39	1.72	0.57	0.9024	0.0047	0.1672	0.3931
nsp12_L323_pEGFP	P51648	ALDH3A2	3|2|2|0|1	8	1.6	5	0|0|0|0|0	0.59	1	0.59	1	0.59	-0.8	16	0.18	0.8485	0.0005	0.2574	0.43823
nsp12_L323_pEGFP	P51659	HSD17B4	3|3|0|1|4	11	2.2	5	0|0|0|1|2	0.51	0.94	0.51	0.94	0.51	-2.62	3.67	0.23	0.7852	0.0006	0.3529	0.48418
nsp12_L323_pEGFP	P51991	HNRNPA3	0|0|0|0|1	1	0.2	5	0|0|0|1|2	0	0	0	0	0	-2.62	0.33	0.64	0	0.0001	0.185	0.12684
nsp12_L323_pEGFP	P52272	HNRNPM	7|6|8|3|3	27	5.4	5	0|0|0|5|6	0.42	0.79	0.42	0.79	0.42	-3.08	2.45	0.27	0.9767	0.0013	0.1993	0.438
nsp12_L323_pEGFP	P52292	KPNA2	0|0|1|0|1	2	0.4	5	0|0|0|1|1	0	0	0	0	0	-1.88	1	0.64	0.4248	0.0002	0.1163	0.21075
nsp12_L323_pEGFP	P52597	HNRNPF	1|1|0|0|0	2	0.4	5	0|0|0|0|0	0	0	0	0	0	-0.8	4	0.64	0.4296	0.0001	0.0475	0.16512
nsp12_L323_pEGFP	P52701	MSH6	0|1|0|0|0	1	0.2	5	0|0|0|0|0	0	0	0	0	0	-0.8	2	0.64	0	0	0.1829	0.12539
nsp12_L323_pEGFP	P52789	HK2	3|3|0|0|0	6	1.2	5	0|0|0|0|0	0.4	1	0.4	1	0.4	-0.8	12	0.31	0.4296	0.0002	0.136	0.22575
nsp12_L323_pEGFP	P52907	CAPZA1	5|4|3|2|2	16	3.2	5	0|0|1|8|2	0.11	0.33	0.11	0.33	0.11	-4.56	1.45	0.56	0.9917	0.0019	0.2414	0.47146
nsp12_L323_pEGFP	P11021	HSPA5	28|35|28|35|23	149	29.8	5	5|6|0|8|8	1	1	1	1	1	5.7	5.52	0	0.9822	0.0084	0.2624	0.48296
nsp12_L323_pEGFP	P53985	SLC16A1	3|3|3|4|4	17	3.4	5	0|3|0|3|6	0.04	0.06	0.04	0.06	0.04	-4.04	1.42	0.59	0.9636	0.0013	0.1777	0.41914
nsp12_L323_pEGFP	P54136	RARS	2|0|2|0|1	5	1	5	0|0|0|0|0	0.39	0.98	0.39	0.98	0.39	-0.8	10	0.33	0.6734	0.0003	0.2074	0.34992
nsp12_L323_pEGFP	P54709	ATP1B3	3|2|1|0|0	6	1.2	5	1|1|0|1|3	0.11	0.42	0.11	0.42	0.11	-4.82	1	0.55	0.6486	0.0006	0.1233	0.28466
nsp12_L323_pEGFP	P54886	ALDH18A1	1|1|1|0|1	4	0.8	5	0|0|0|0|0	0	0	0	0	0	-0.8	8	0.64	0.849	0.0002	0.1564	0.36911
nsp12_L323_pEGFP	P54920	NAPA	1|0|0|0|1	2	0.4	5	0|0|0|0|2	0	0	0	0	0	-1.96	1	0.64	0.4101	0.0003	0.1825	0.25162
nsp12_L323_pEGFP	P55011	SLC12A2	0|1|0|0|1	2	0.4	5	0|0|0|0|0	0	0	0	0	0	-0.8	4	0.64	0.4183	0.0001	0.5064	0.4762
nsp12_L323_pEGFP	P55060	CSE1L	2|1|0|0|0	3	0.6	5	0|0|0|0|0	0.2	0.98	0.2	0.98	0.2	-0.8	6	0.48	0.4062	0.0001	0.0687	0.17239
nsp12_L323_pEGFP	P10321	HLA-C	4|4|0|2|4	14	2.8	5	0|0|0|0|1	0.79	1	0.79	1	0.79	-1.14	14	0.05	0.8385	0.0014	0.2221	0.41094
nsp12_L323_pEGFP	P55084	HADHB	2|0|0|1|2	5	1	5	0|0|0|0|0	0.39	0.98	0.39	0.98	0.39	-0.8	10	0.33	0.6525	0.0004	0.1189	0.28282
nsp12_L323_pEGFP	P55735	SEC13	1|1|0|0|0	2	0.4	5	0|0|0|0|0	0	0	0	0	0	-0.8	4	0.64	0.4296	0.0002	0.232	0.29155
nsp12_L323_pEGFP	P56192	MARS	1|1|1|0|1	4	0.8	5	0|0|0|0|0	0	0	0	0	0	-0.8	8	0.64	0.849	0.0002	0.2111	0.40665
nsp12_L323_pEGFP	P57088	TMEM33	3|2|0|3|1	9	1.8	5	2|2|0|1|2	0.13	0.27	0.13	0.27	0.13	-5.61	1.29	0.55	0.8105	0.0013	0.1549	0.35627
nsp12_L323_pEGFP	P57678	GEMIN4	1|0|0|0|0	1	0.2	5	0|0|0|0|0	0	0	0	0	0	-0.8	2	0.64	0	0	0.0702	0.04815
nsp12_L323_pEGFP	P58107	EPPK1	0|1|0|0|1	2	0.4	5	0|0|0|0|0	0	0	0	0	0	-0.8	4	0.64	0.4183	0	0.0509	0.16397
nsp12_L323_pEGFP	P59998	ARPC4	5|1|4|1|1	12	2.4	5	0|0|0|5|3	0.23	0.67	0.23	0.67	0.23	-4.31	1.5	0.45	0.8877	0.0024	0.3202	0.49337
nsp12_L323_pEGFP	P60468	SEC61B	2|2|2|1|2	9	1.8	5	0|0|0|0|0	0.78	0.98	0.78	0.98	0.78	1.71	18	0.07	0.9816	0.0034	0.235	0.46399
nsp12_L323_pEGFP	P60604	UBE2G2	1|1|1|0|1	4	0.8	5	0|0|0|0|0	0	0	0	0	0	-0.8	8	0.64	0.849	0.0009	0.2393	0.426
nsp12_L323_pEGFP	P60660	MYL6	10|12|9|7|6	44	8.8	5	0|0|1|13|8	0.1	0.34	0.1	0.34	0.1	-6.26	2	0.56	0.9961	0.0104	0.3078	0.51843
nsp12_L323_pEGFP	P60842	EIF4A1	2|2|3|0|1	8	1.6	5	0|0|0|0|2	0.48	0.89	0.48	0.89	0.48	-1.96	4	0.25	0.8283	0.0007	0.2659	0.43783
nsp12_L323_pEGFP	P60866	RPS20	2|0|4|1|1	8	1.6	5	1|0|0|1|1	0.31	0.95	0.31	0.95	0.31	-2.6	2.67	0.41	0.7779	0.0024	0.2898	0.43869
nsp12_L323_pEGFP	P60891	PRPS1	1|1|1|0|0	3	0.6	5	0|0|0|0|0	0	0	0	0	0	-0.8	6	0.64	0.6795	0.0003	0.2345	0.37041
nsp12_L323_pEGFP	P60953	CDC42	1|2|0|0|0	3	0.6	5	0|0|0|0|0	0.2	0.98	0.2	0.98	0.2	-0.8	6	0.48	0.3833	0.0005	0.1904	0.24875
nsp12_L323_pEGFP	P61009	SPCS3	2|1|0|0|1	4	0.8	5	1|1|0|1|1	0.09	0.43	0.09	0.43	0.09	-3.32	1	0.57	0.6663	0.0007	0.1396	0.30125
nsp12_L323_pEGFP	P61019	RAB2A	3|2|0|0|2	7	1.4	5	0|0|0|1|3	0.34	0.72	0.34	0.72	0.34	-3.49	1.75	0.38	0.6742	0.0011	0.1429	0.30596
nsp12_L323_pEGFP	P61026	RAB10	2|3|1|2|1	9	1.8	5	1|2|0|0|2	0.23	0.58	0.23	0.58	0.23	-2.43	1.8	0.45	0.9577	0.0016	0.1625	0.40688
nsp12_L323_pEGFP	P61106	RAB14	2|1|1|0|1	5	1	5	0|0|0|0|1	0.19	0.93	0.19	0.93	0.19	-1.14	5	0.52	0.8457	0.0008	0.164	0.37336
nsp12_L323_pEGFP	P61158	ACTR3	3|0|2|1|1	7	1.4	5	0|0|0|4|0	0.27	0.77	0.27	0.77	0.27	-3.64	1.75	0.42	0.8406	0.0006	0.2025	0.39817
nsp12_L323_pEGFP	P61160	ACTR2	2|1|1|0|1	5	1	5	0|0|0|3|0	0.14	0.69	0.14	0.69	0.14	-2.79	1.67	0.55	0.8457	0.0004	0.1839	0.38701
nsp12_L323_pEGFP	P61247	RPS3A	9|5|5|4|5	28	5.6	5	0|2|0|9|8	0.04	0.18	0.04	0.18	0.04	-7.22	1.47	0.59	0.9903	0.0038	0.1931	0.43791
nsp12_L323_pEGFP	P61254	RPL26	1|1|3|0|1	6	1.2	5	0|0|0|1|1	0.18	0.92	0.18	0.92	0.18	-1.88	3	0.53	0.7627	0.0015	0.2206	0.38654
nsp12_L323_pEGFP	P61313	RPL15	1|1|1|1|1	5	1	5	1|0|0|0|0	0	0	0	0	0	0.26	5	0.64	0.9869	0.0009	0.224	0.45807
nsp12_L323_pEGFP	P61353	RPL27	2|2|2|2|2	10	2	5	0|0|0|3|2	0.33	0.33	0.33	0.33	0.33	-0.71	2	0.39	0.9869	0.0027	0.2274	0.4604
nsp12_L323_pEGFP	P61513	RPL37A	2|2|2|0|1	7	1.4	5	0|0|0|0|1	0.56	0.93	0.56	0.93	0.56	-1.14	7	0.22	0.8542	0.0025	0.2795	0.4552
nsp12_L323_pEGFP	P61586	RHOA	1|0|0|0|0	1	0.2	5	0|0|0|0|0	0	0	0	0	0	-0.8	2	0.64	0	0.0001	0.1408	0.0965
nsp12_L323_pEGFP	P61619	SEC61A1	4|3|1|1|1	10	2	5	1|0|0|0|0	0.4	1	0.4	1	0.4	0.26	10	0.3	0.9386	0.0007	0.1292	0.37818
nsp12_L323_pEGFP	P61803	DAD1	2|0|1|1|0	4	0.8	5	1|0|0|0|1	0.15	0.73	0.15	0.73	0.15	-1.88	2	0.54	0.6726	0.0012	0.1171	0.28778
nsp12_L323_pEGFP	P61978	HNRNPK	4|1|5|3|3	16	3.2	5	0|2|0|3|4	0.2	0.53	0.2	0.53	0.2	-5.25	1.78	0.45	0.9357	0.0013	0.18	0.41206
nsp12_L323_pEGFP	P62081	RPS7	2|1|3|1|1	8	1.6	5	0|1|0|1|2	0.23	0.73	0.23	0.73	0.23	-1.71	2	0.44	0.9431	0.0015	0.1461	0.39116
nsp12_L323_pEGFP	P62140	PPP1CB	2|1|0|0|1	4	0.8	5	0|0|0|1|1	0.15	0.73	0.15	0.73	0.15	-1.88	2	0.54	0.6663	0.0004	0.2692	0.39011
nsp12_L323_pEGFP	P62195	PSMC5	4|3|2|1|1	11	2.2	5	0|0|0|0|0	0.59	1	0.59	1	0.59	1.71	22	0.16	0.9621	0.0009	0.2798	0.48865
nsp12_L323_pEGFP	P62241	RPS8	7|5|8|3|4	27	5.4	5	0|0|0|7|5	0.33	0.73	0.33	0.73	0.33	-3.73	2.25	0.39	0.9797	0.0046	0.2461	0.47099
nsp12_L323_pEGFP	P62244	RPS15A	2|2|2|0|1	7	1.4	5	0|0|0|0|1	0.56	0.93	0.56	0.93	0.56	-1.14	7	0.22	0.8542	0.0018	0.2814	0.45646
nsp12_L323_pEGFP	P62249	RPS16	1|1|3|2|2	9	1.8	5	1|1|0|1|2	0.23	0.58	0.23	0.58	0.23	-2.43	1.8	0.45	0.9204	0.0024	0.1845	0.41045
nsp12_L323_pEGFP	P62263	RPS14	4|3|6|2|4	19	3.8	5	2|2|0|4|4	0.1	0.42	0.1	0.42	0.1	-5.95	1.58	0.56	0.9599	0.0046	0.2033	0.43556
nsp12_L323_pEGFP	P62266	RPS23	2|0|1|0|0	3	0.6	5	0|0|0|0|1	0.19	0.93	0.19	0.93	0.19	-1.14	3	0.52	0.4156	0.0006	0.1104	0.20387
nsp12_L323_pEGFP	P62269	RPS18	4|2|6|0|5	17	3.4	5	0|1|0|1|2	0.66	0.99	0.66	0.99	0.66	-3.32	4.25	0.11	0.7915	0.0041	0.2459	0.41278
nsp12_L323_pEGFP	P62277	RPS13	5|4|5|1|2	17	3.4	5	0|0|0|6|6	0.1	0.21	0.1	0.21	0.1	-6.99	1.42	0.56	0.9504	0.0038	0.1876	0.42183
nsp12_L323_pEGFP	P62280	RPS11	10|8|10|3|9	40	8	5	1|1|0|6|4	0.68	0.9	0.68	0.9	0.68	-4.04	3.33	0.09	0.963	0.0091	0.3146	0.51282
nsp12_L323_pEGFP	P62316	SNRPD2	1|0|0|0|0	1	0.2	5	0|1|0|2|2	0	0	0	0	0	-3.83	0.2	0.64	0	0.0002	0.072	0.04933
nsp12_L323_pEGFP	P62318	SNRPD3	1|1|1|0|0	3	0.6	5	0|0|0|1|1	0	0	0	0	0	-1.88	1.5	0.64	0.6795	0.0007	0.2429	0.37614
nsp12_L323_pEGFP	P62333	PSMC6	1|0|0|0|0	1	0.2	5	0|0|0|0|0	0	0	0	0	0	-0.8	2	0.64	0	0.0001	0.0764	0.05237
nsp12_L323_pEGFP	P62424	RPL7A	4|4|1|1|0	10	2	5	0|0|0|1|3	0.33	0.84	0.33	0.84	0.33	-3.49	2.5	0.38	0.7821	0.0012	0.1882	0.37031
nsp12_L323_pEGFP	P62491	RAB11A	8|5|1|1|3	18	3.6	5	2|3|0|3|7	0.09	0.42	0.09	0.42	0.09	-9.55	1.2	0.56	0.8835	0.0028	0.1471	0.37344
nsp12_L323_pEGFP	P62701	RPS4X	9|6|5|3|5	28	5.6	5	0|0|0|5|5	0.49	0.89	0.49	0.89	0.49	-2.45	2.8	0.24	0.9867	0.0037	0.1995	0.44121
nsp12_L323_pEGFP	P62750	RPL23A	2|1|5|2|4	14	2.8	5	0|0|0|2|2	0.54	0.94	0.54	0.94	0.54	-1.6	3.5	0.22	0.8886	0.0035	0.2863	0.47043
nsp12_L323_pEGFP	P62753	RPS6	2|3|0|0|2	7	1.4	5	0|0|0|1|2	0.4	0.82	0.4	0.82	0.4	-2.62	2.33	0.28	0.6661	0.001	0.1862	0.33319
nsp12_L323_pEGFP	P62805	HIST1H4L	5|5|3|3|4	20	4	5	3|5|2|12|17	0	0	0	0	0	-24.25	0.51	0.64	0.9897	0.007	0.1309	0.39512
nsp12_L323_pEGFP	P62820	RAB1A	6|1|0|2|2	11	2.2	5	1|2|0|3|7	0.05	0.25	0.05	0.25	0.05	-10.39	0.85	0.58	0.7788	0.0019	0.1193	0.32204
nsp12_L323_pEGFP	P62826	RAN	1|2|1|0|0	4	0.8	5	0|2|0|2|3	0.02	0.09	0.02	0.09	0.02	-5.6	0.57	0.6	0.6448	0.0006	0.1438	0.2975
nsp12_L323_pEGFP	P62829	RPL23	6|5|4|1|3	19	3.8	5	2|3|0|4|4	0.08	0.28	0.08	0.28	0.08	-8.37	1.46	0.57	0.9575	0.0046	0.1829	0.42085
nsp12_L323_pEGFP	P62847	RPS24	0|1|3|0|0	4	0.8	5	0|0|0|2|3	0.12	0.6	0.12	0.6	0.12	-3.59	0.8	0.55	0.3328	0.001	0.152	0.20691
nsp12_L323_pEGFP	P62851	RPS25	1|1|4|2|1	9	1.8	5	2|2|0|2|2	0.09	0.42	0.09	0.42	0.09	-4.59	1.12	0.56	0.8796	0.0027	0.2058	0.41246
nsp12_L323_pEGFP	P62854	RPS26	2|1|3|1|1	8	1.6	5	0|0|0|2|0	0.33	0.89	0.33	0.89	0.33	0.09	4	0.39	0.9431	0.0025	0.1797	0.41418
nsp12_L323_pEGFP	P62873	GNB1	2|2|1|1|1	7	1.4	5	0|0|0|0|1	0.37	0.93	0.37	0.93	0.37	0.26	7	0.36	0.989	0.0007	0.3219	0.52585
nsp12_L323_pEGFP	P62879	GNB2	4|4|2|0|4	14	2.8	5	0|0|0|1|2	0.68	0.94	0.68	0.94	0.68	-2.62	4.67	0.09	0.826	0.0014	0.2428	0.42134
nsp12_L323_pEGFP	P62888	RPL30	4|3|3|2|3	15	3	5	1|1|0|3|3	0.19	0.42	0.19	0.42	0.19	-3.14	1.88	0.53	0.9922	0.0047	0.2147	0.45332
nsp12_L323_pEGFP	P62899	RPL31	3|1|1|1|1	7	1.4	5	0|0|0|2|0	0.18	0.89	0.18	0.89	0.18	0.09	3.5	0.53	0.9597	0.0019	0.2654	0.47803
nsp12_L323_pEGFP	P62906	RPL10A	5|4|3|3|3	18	3.6	5	0|1|0|7|5	0.04	0.12	0.04	0.12	0.04	-4.54	1.38	0.58	0.9969	0.003	0.179	0.43032
nsp12_L323_pEGFP	P62913	RPL11	7|4|6|3|4	24	4.8	5	0|1|0|2|4	0.65	0.92	0.65	0.92	0.65	-0.8	3.43	0.12	0.9874	0.0048	0.2366	0.46688
nsp12_L323_pEGFP	P62917	RPL8	7|2|1|1|1	12	2.4	5	1|1|0|4|3	0.18	0.9	0.18	0.9	0.18	-5.28	1.33	0.53	0.8512	0.0015	0.157	0.37027
nsp12_P323_pEGFP	P0DMV8	HSPA1A	82|67|84|33|84	350	70	5	8|10|3|12|23	0.83	1	0.83	1	0.83	-1.59	6.25	0.02	0.9785	0.0187	0.2806	0.49439
nsp12_L323_pEGFP	P63104	YWHAZ	1|1|1|1|1	5	1	5	0|0|0|0|0	0	0	0	0	0	1.71	10	0.64	0.9869	0.0008	0.3595	0.55095
nsp12_L323_pEGFP	P63173	RPL38	3|2|1|0|0	6	1.2	5	1|2|0|2|1	0.12	0.42	0.12	0.42	0.12	-4.74	1	0.55	0.6486	0.0026	0.08	0.25497
nsp12_L323_pEGFP	P63244	RACK1	0|0|1|1|0	2	0.4	5	0|1|0|0|3	0	0	0	0	0	-3.49	0.5	0.64	0.4257	0.0003	0.104	0.20261
nsp12_L323_pEGFP	P63261	ACTG1	101|134|102|164|69	570	114	5	18|21|26|103|56	0.01	0.03	0.01	0.03	0.01	-61.47	2.54	0.61	0.9569	0.0566	0.2882	0.49314
nsp12_L323_pEGFP	P67809	YBX1	2|2|1|1|2	8	1.6	5	0|0|0|0|0	0.59	0.98	0.59	0.98	0.59	1.71	16	0.19	0.9663	0.0009	0.2619	0.4777
nsp12_L323_pEGFP	P67812	SEC11A	1|0|1|1|2	5	1	5	0|1|0|1|2	0.09	0.43	0.09	0.43	0.09	-3.32	1.25	0.57	0.7892	0.0011	0.17	0.36005
nsp12_L323_pEGFP	P67936	TPM4	4|0|0|1|0	5	1	5	0|0|0|0|0	0.2	1	0.2	1	0.2	-0.8	10	0.46	0.3754	0.0006	0.3939	0.38583
nsp12_L323_pEGFP	P68104	EEF1A1	15|13|13|5|7	53	10.6	5	4|7|0|6|6	0.42	0.91	0.42	0.91	0.42	-9.15	2.3	0.27	0.9836	0.004	0.1535	0.40871
nsp12_L323_pEGFP	P68363	TUBA1B	45|59|46|22|21	193	38.6	5	3|11|2|15|14	0.6	1	0.6	1	0.6	-4.99	4.29	0.13	0.9801	0.0148	0.2163	0.45072
nsp12_L323_pEGFP	P68371	TUBB4B	34|48|25|23|17	147	29.4	5	5|11|0|12|11	0.61	1	0.61	1	0.61	-5.2	3.77	0.13	0.9835	0.0116	0.1729	0.42202
nsp12_L323_pEGFP	P68400	CSNK2A1	0|1|0|0|1	2	0.4	5	0|0|0|1|1	0	0	0	0	0	-1.88	1	0.64	0.4183	0.0002	0.1077	0.2029
nsp12_L323_pEGFP	P68431	H3C1	3|2|2|2|1	10	2	5	2|6|2|7|8	0	0	0	0	0	-17.95	0.4	0.64	0.9844	0.0026	0.0844	0.36161
nsp12_L323_pEGFP	P0DMV8	HSPA1A	62|75|48|60|37	282	56.4	5	8|10|3|12|23	0.92	1	0.92	1	0.92	0.41	5.04	0.01	0.9871	0.0159	0.2378	0.46765
nsp12_P323_pEGFP	P08238	HSP90AB1	34|14|28|12|26	114	22.8	5	4|7|0|2|6	0.94	1	0.94	1	0.94	1.26	6	0.01	0.992	0.0052	0.2839	0.50068
nsp12_L323_pEGFP	P81605	DCD	3|2|4|4|2	15	3	5	4|4|1|5|3	0	0	0	0	0	-9.56	0.88	0.62	0.9545	0.0051	0.1467	0.39508
nsp12_L323_pEGFP	P83731	RPL24	3|1|2|1|1	8	1.6	5	0|0|0|2|2	0.23	0.72	0.23	0.72	0.23	-1.6	2	0.44	0.9645	0.0018	0.2635	0.4782
nsp12_L323_pEGFP	P83881	RPL36A	1|1|1|1|1	5	1	5	0|0|0|1|1	0	0	0	0	0	-0.27	2.5	0.64	0.9869	0.0018	0.2996	0.50991
nsp12_L323_pEGFP	P84098	RPL19	0|0|0|1|0	1	0.2	5	0|0|0|0|0	0	0	0	0	0	-0.8	2	0.64	0	0.0002	0.1492	0.10229
nsp12_L323_pEGFP	P84103	SRSF3	0|0|1|0|0	1	0.2	5	0|0|0|2|2	0	0	0	0	0	-3.39	0.25	0.64	0	0.0002	0.1303	0.0893
nsp12_L323_pEGFP	Q00325	SLC25A3	4|2|6|1|2	15	3	5	0|0|0|1|2	0.63	0.99	0.63	0.99	0.63	-0.94	5	0.12	0.9118	0.0014	0.1947	0.41482
nsp12_L323_pEGFP	Q00535	CDK5	1|0|0|0|0	1	0.2	5	0|0|0|0|0	0	0	0	0	0	-0.8	2	0.64	0	0.0001	0.2413	0.1654
nsp12_L323_pEGFP	Q00610	CLTC	17|17|0|0|1	35	7	5	0|0|0|0|0	0.4	1	0.4	1	0.4	-0.8	70	0.28	0.5237	0.0006	0.5191	0.51741
nsp12_L323_pEGFP	Q00839	HNRNPU	5|2|5|2|5	19	3.8	5	1|1|0|16|17	0	0	0	0	0	-22.83	0.54	0.64	0.9405	0.0008	0.1419	0.38742
nsp12_L323_pEGFP	Q01469	FABP5	0|1|0|1|2	4	0.8	5	1|0|0|2|1	0.09	0.43	0.09	0.43	0.09	-3.32	1	0.57	0.6172	0.0013	0.2133	0.33665
nsp12_L323_pEGFP	Q01650	SLC7A5	3|1|0|1|1	6	1.2	5	0|0|0|0|0	0.2	1	0.2	1	0.2	-0.8	12	0.47	0.8212	0.0004	0.2017	0.39164
nsp12_L323_pEGFP	Q02413	DSG1	4|1|4|2|3	14	2.8	5	2|3|0|6|1	0.03	0.06	0.03	0.06	0.03	-7.3	1.17	0.6	0.9421	0.0005	0.2065	0.43226
nsp12_L323_pEGFP	Q02543	RPL18A	4|3|3|3|1	14	2.8	5	0|0|0|4|3	0.32	0.58	0.32	0.58	0.32	-3.59	2	0.4	0.9688	0.0028	0.2416	0.46453
nsp12_L323_pEGFP	Q02878	RPL6	2|1|0|1|0	4	0.8	5	0|0|0|1|0	0.19	0.93	0.19	0.93	0.19	-1.14	4	0.52	0.6664	0.0005	0.217	0.35436
nsp12_L323_pEGFP	Q02978	SLC25A11	1|2|3|0|0	6	1.2	5	0|0|0|1|1	0.33	0.92	0.33	0.92	0.33	-1.88	3	0.39	0.6044	0.0006	0.1868	0.31456
nsp12_L323_pEGFP	Q04695	KRT17	1|1|4|1|5	12	2.4	5	4|3|0|6|1	0.01	0.05	0.01	0.05	0.01	-8.97	0.86	0.61	0.7933	0.0011	0.177	0.36614
nsp12_L323_pEGFP	Q04837	SSBP1	5|1|2|1|1	10	2	5	0|0|0|3|3	0.21	0.82	0.21	0.82	0.21	-2.9	1.67	0.45	0.9099	0.0022	0.2143	0.42761
nsp12_L323_pEGFP	Q06787	FMR1	0|1|1|0|0	2	0.4	5	0|0|0|0|0	0	0	0	0	0	-0.8	4	0.64	0.4294	0.0001	0.2405	0.29735
nsp12_L323_pEGFP	Q06830	PRDX1	4|4|3|3|3	17	3.4	5	5|3|0|5|6	0	0	0	0	0	-9.36	0.89	0.62	0.9962	0.0031	0.1486	0.40926
nsp12_L323_pEGFP	Q07020	RPL18	1|0|0|1|0	2	0.4	5	0|0|0|1|1	0	0	0	0	0	-1.88	1	0.64	0.4117	0.0004	0.3384	0.35902
nsp12_L323_pEGFP	Q07021	C1QBP	2|2|1|0|0	5	1	5	0|0|0|1|1	0.29	0.73	0.29	0.73	0.29	-1.88	2.5	0.41	0.6662	0.0005	0.1312	0.29546
nsp12_L323_pEGFP	Q07065	CKAP4	11|9|7|10|7	44	8.8	5	0|0|0|10|13	0.05	0.14	0.05	0.14	0.05	-5.61	1.91	0.58	0.9856	0.0027	0.2603	0.48252
nsp12_L323_pEGFP	Q07157	TJP1	0|1|1|0|0	2	0.4	5	0|0|0|0|0	0	0	0	0	0	-0.8	4	0.64	0.4294	0	0.2155	0.28022
nsp12_L323_pEGFP	Q07955	SRSF1	1|0|0|0|0	1	0.2	5	0|0|0|2|5	0	0	0	0	0	-5.24	0.14	0.64	0	0.0001	0.0744	0.05101
nsp12_L323_pEGFP	Q08211	DHX9	6|3|3|0|1	13	2.6	5	0|0|0|6|10	0.02	0.08	0.02	0.08	0.02	-12.44	0.81	0.6	0.807	0.0003	0.1603	0.3589
nsp12_L323_pEGFP	Q08554	DSC1	0|0|0|0|2	2	0.4	5	2|0|0|0|0	0.15	0.75	0.15	0.75	0.15	-1.96	1	0.54	0	0.0001	0.1284	0.08801
nsp12_L323_pEGFP	Q08J23	NSUN2	1|0|0|0|0	1	0.2	5	0|0|0|0|0	0	0	0	0	0	-0.8	2	0.64	0	0	0.5676	0.38907
nsp12_L323_pEGFP	Q09028	RBBP4	1|1|0|0|0	2	0.4	5	0|0|0|1|1	0	0	0	0	0	-1.88	1	0.64	0.4296	0.0001	0.1006	0.20148
nsp12_L323_pEGFP	Q10471	GALNT2	4|1|0|0|1	6	1.2	5	0|0|0|1|3	0.17	0.84	0.17	0.84	0.17	-3.49	1.5	0.54	0.5941	0.0003	0.1303	0.27262
nsp12_L323_pEGFP	Q12905	ILF2	4|1|1|0|1	7	1.4	5	0|0|0|1|4	0.16	0.78	0.16	0.78	0.16	-3.39	1.4	0.54	0.7713	0.0006	0.1586	0.34674
nsp12_L323_pEGFP	Q12906	ILF3	2|0|1|0|0	3	0.6	5	0|0|0|2|3	0.07	0.33	0.07	0.33	0.07	-3.59	0.6	0.58	0.4156	0.0001	0.1305	0.21765
nsp12_L323_pEGFP	Q12907	LMAN2	3|2|0|1|2	8	1.6	5	0|1|0|1|3	0.24	0.59	0.24	0.59	0.24	-3.74	1.6	0.43	0.8398	0.0008	0.1771	0.38047
nsp12_L323_pEGFP	Q12965	MYO1E	1|1|0|0|0	2	0.4	5	0|0|0|1|0	0	0	0	0	0	-1.14	2	0.64	0.4296	0.0001	0.1125	0.20965
nsp12_L323_pEGFP	Q13045	FLII	6|7|2|1|0	16	3.2	5	0|0|0|4|0	0.49	0.95	0.49	0.95	0.49	-3.64	4	0.24	0.7599	0.0004	0.3241	0.4566
nsp12_L323_pEGFP	Q13049	TRIM32	2|1|0|0|0	3	0.6	5	0|0|0|0|0	0.2	0.98	0.2	0.98	0.2	-0.8	6	0.48	0.4062	0.0001	0.2735	0.3128
nsp12_L323_pEGFP	Q13190	STX5	1|1|0|0|0	2	0.4	5	0|0|0|0|0	0	0	0	0	0	-0.8	4	0.64	0.4296	0.0002	0.518	0.48759
nsp12_L323_pEGFP	Q13200	PSMD2	3|1|1|0|0	5	1	5	0|0|0|0|0	0.2	1	0.2	1	0.2	-0.8	10	0.47	0.6181	0.0002	0.1739	0.30993
nsp12_L323_pEGFP	Q13247	SRSF6	0|0|0|1|0	1	0.2	5	0|0|0|1|2	0	0	0	0	0	-2.62	0.33	0.64	0	0.0001	0.264	0.18098
nsp12_L323_pEGFP	Q13263	TRIM28	1|0|0|0|0	1	0.2	5	0|0|0|0|0	0	0	0	0	0	-0.8	2	0.64	0	0	0.0633	0.04341
nsp12_L323_pEGFP	Q13310	PABPC4	2|2|1|0|0	5	1	5	0|0|0|0|0	0.39	0.98	0.39	0.98	0.39	-0.8	10	0.33	0.6662	0.0002	0.554	0.58529
nsp12_L323_pEGFP	Q13423	NNT	1|3|0|0|2	6	1.2	5	0|0|0|0|0	0.39	1	0.39	1	0.39	-0.8	12	0.32	0.6139	0.0002	0.3472	0.42743
nsp12_L323_pEGFP	Q13576	IQGAP2	1|0|0|0|0	1	0.2	5	0|0|0|0|0	0	0	0	0	0	-0.8	2	0.64	0	0	0.3733	0.25588
nsp12_L323_pEGFP	Q13724	MOGS	0|2|0|0|0	2	0.4	5	0|0|0|1|0	0.19	0.93	0.19	0.93	0.19	-1.14	2	0.52	0	0.0001	0.081	0.05552
nsp12_L323_pEGFP	Q13835	PKP1	0|0|0|0|1	1	0.2	5	0|1|0|0|0	0	0	0	0	0	-1.14	1	0.64	0	0.0001	0.3171	0.21735
nsp12_L323_pEGFP	Q14008	CKAP5	0|1|0|0|0	1	0.2	5	0|0|0|0|0	0	0	0	0	0	-0.8	2	0.64	0	0	0.2135	0.14638
nsp12_L323_pEGFP	Q14126	DSG2	1|0|0|0|0	1	0.2	5	0|0|0|0|0	0	0	0	0	0	-0.8	2	0.64	0	0	0.3006	0.20603
nsp12_L323_pEGFP	Q14165	MLEC	4|2|0|1|1	8	1.6	5	0|0|0|2|3	0.22	0.78	0.22	0.78	0.22	-3.59	1.6	0.45	0.8162	0.0009	0.1993	0.38848
nsp12_L323_pEGFP	Q14204	DYNC1H1	0|0|0|0|1	1	0.2	5	0|0|0|0|0	0	0	0	0	0	-0.8	2	0.64	0	0	0.0309	0.02117
nsp12_L323_pEGFP	Q14257	RCN2	0|0|1|0|0	1	0.2	5	0|0|0|0|0	0	0	0	0	0	-0.8	2	0.64	0	0.0001	0.2553	0.17504
nsp12_L323_pEGFP	Q14318	FKBP8	5|4|1|0|1	11	2.2	5	0|0|0|0|1	0.4	1	0.4	1	0.4	-1.14	11	0.29	0.7695	0.0008	0.2932	0.43839
nsp12_L323_pEGFP	Q14444	CAPRIN1	1|1|0|0|0	2	0.4	5	0|0|0|0|0	0	0	0	0	0	-0.8	4	0.64	0.4296	0.0001	0.6913	0.60641
nsp12_L323_pEGFP	Q14571	ITPR2	1|0|0|0|0	1	0.2	5	0|0|0|0|0	0	0	0	0	0	-0.8	2	0.64	0	0	0.388	0.26598
nsp12_L323_pEGFP	Q14671	PUM1	0|1|0|0|0	1	0.2	5	0|0|0|0|0	0	0	0	0	0	-0.8	2	0.64	0	0	0.1268	0.08693
nsp12_L323_pEGFP	Q14683	SMC1A	2|5|0|0|0	7	1.4	5	0|0|0|0|1	0.39	1	0.39	1	0.39	-1.14	7	0.35	0.3572	0.0002	0.1992	0.24677
nsp12_L323_pEGFP	Q14697	GANAB	3|5|0|0|1	9	1.8	5	0|0|0|0|0	0.4	1	0.4	1	0.4	-0.8	18	0.3	0.6124	0.0003	0.1131	0.26645
nsp12_L323_pEGFP	Q14739	LBR	2|1|0|0|1	4	0.8	5	1|2|0|3|3	0	0.02	0	0.02	0	-7.3	0.44	0.61	0.6663	0.0002	0.0704	0.2538
nsp12_L323_pEGFP	Q14974	KPNB1	4|2|1|1|2	10	2	5	0|0|0|0|1	0.57	1	0.57	1	0.57	0.26	10	0.2	0.9477	0.0004	0.1886	0.4217
nsp12_L323_pEGFP	Q15005	SPCS2	3|3|1|1|3	11	2.2	5	2|3|0|5|4	0	0	0	0	0	-9.1	0.79	0.62	0.9313	0.0018	0.1558	0.39416
nsp12_L323_pEGFP	Q15006	EMC2	2|2|1|1|2	8	1.6	5	0|1|0|1|2	0.26	0.43	0.26	0.43	0.26	-1.71	2	0.42	0.9663	0.001	0.1788	0.42071
nsp12_L323_pEGFP	Q15029	EFTUD2	1|1|0|0|1	3	0.6	5	0|0|0|0|3	0	0	0	0	0	-2.79	1	0.64	0.666	0.0001	0.1372	0.29956
nsp12_L323_pEGFP	Q15043	SLC39A14	1|0|0|0|0	1	0.2	5	0|0|0|0|0	0	0	0	0	0	-0.8	2	0.64	0	0.0001	0.0681	0.04669
nsp12_L323_pEGFP	Q15046	KARS	0|1|0|1|0	2	0.4	5	0|0|0|0|0	0	0	0	0	0	-0.8	4	0.64	0.4196	0.0001	0.1863	0.25718
nsp12_L323_pEGFP	Q15084	PDIA6	5|4|1|3|0	13	2.6	5	0|0|0|0|2	0.56	0.98	0.56	0.98	0.56	-1.96	6.5	0.21	0.8017	0.001	0.287	0.44408
nsp12_L323_pEGFP	Q15125	EBP	1|1|0|0|0	2	0.4	5	1|1|0|2|1	0	0	0	0	0	-3.83	0.4	0.64	0.4296	0.0003	0.0568	0.1715
nsp12_L323_pEGFP	Q15155	NOMO1	5|4|0|1|1	11	2.2	5	0|0|0|0|1	0.4	1	0.4	1	0.4	-1.14	11	0.29	0.7861	0.0003	0.114	0.3207
nsp12_L323_pEGFP	Q15233	NONO	3|5|5|0|0	13	2.6	5	0|0|0|0|1	0.6	1	0.6	1	0.6	-1.14	13	0.14	0.6543	0.0009	0.3839	0.46503
nsp12_L323_pEGFP	Q15365	PCBP1	1|0|0|0|0	1	0.2	5	0|0|0|0|1	0	0	0	0	0	-1.14	1	0.64	0	0.0001	0.0548	0.03755
nsp12_L323_pEGFP	Q15366	PCBP2	3|2|2|2|2	11	2.2	5	1|1|0|1|3	0.2	0.42	0.2	0.42	0.2	-1.8	1.83	0.48	0.993	0.0011	0.1815	0.43077
nsp12_L323_pEGFP	P08238	HSP90AB1	23|22|12|14|12	83	16.6	5	4|7|0|2|6	0.88	1	0.88	1	0.88	1.09	4.37	0.01	0.9921	0.0041	0.2224	0.45856
nsp12_L323_pEGFP	Q15517	CDSN	0|0|0|1|1	2	0.4	5	2|2|0|1|0	0	0	0	0	0	-3.83	0.4	0.64	0.4306	0.0002	0.1294	0.22156
nsp12_L323_pEGFP	Q15717	ELAVL1	1|1|1|0|0	3	0.6	5	0|0|0|1|1	0	0	0	0	0	-1.88	1.5	0.64	0.6795	0.0003	0.2924	0.41008
nsp12_L323_pEGFP	Q15738	NSDHL	1|2|0|0|1	4	0.8	5	0|0|0|0|0	0.2	0.98	0.2	0.98	0.2	-0.8	8	0.48	0.6513	0.0004	0.0944	0.26568
nsp12_L323_pEGFP	Q15758	SLC1A5	5|5|0|1|1	12	2.4	5	2|2|0|3|2	0.23	0.57	0.23	0.57	0.23	-7.3	1.33	0.44	0.7715	0.0007	0.1269	0.32499
nsp12_L323_pEGFP	Q16531	DDB1	4|2|0|0|1	7	1.4	5	0|0|0|0|0	0.4	1	0.4	1	0.4	-0.8	14	0.32	0.6413	0.0002	0.2293	0.35504
nsp12_L323_pEGFP	Q16643	DBN1	22|23|11|8|6	70	14	5	0|0|0|15|11	0.37	0.92	0.37	0.92	0.37	-8.88	2.69	0.36	0.9633	0.0036	0.379	0.55701
nsp12_L323_pEGFP	Q16698	DECR1	9|2|0|2|0	13	2.6	5	0|0|0|0|0	0.59	1	0.59	1	0.59	-0.8	26	0.18	0.5734	0.0012	1	0.86241
nsp12_L323_pEGFP	Q16850	CYP51A1	3|3|0|0|0	6	1.2	5	0|0|0|0|0	0.4	1	0.4	1	0.4	-0.8	12	0.31	0.4296	0.0003	0.1998	0.26952
nsp12_L323_pEGFP	Q16891	IMMT	0|1|4|0|3	8	1.6	5	0|0|0|0|2	0.37	0.95	0.37	0.95	0.37	-1.96	4	0.37	0.5893	0.0004	0.3412	0.41569
nsp12_L323_pEGFP	Q3ZCM7	TUBB8	1|1|0|0|0	2	0.4	5	0|1|0|1|1	0	0	0	0	0	-2.6	0.67	0.64	0.4296	0.0001	0.0481	0.1655
nsp12_P323_pEGFP	P08195	SLC3A2	10|2|12|2|11	37	7.4	5	1|0|0|0|2	0.86	1	0.86	1	0.86	0.57	12.33	0.01	0.9666	0.0016	0.258	0.4751
nsp12_L323_pEGFP	Q4VCS5	AMOT	2|2|1|0|0	5	1	5	0|0|0|1|0	0.37	0.93	0.37	0.93	0.37	-1.14	5	0.36	0.6662	0.0001	0.2116	0.35058
nsp12_L323_pEGFP	Q53GQ0	HSD17B12	3|2|0|1|1	7	1.4	5	0|0|0|1|1	0.33	0.92	0.33	0.92	0.33	-1.88	3.5	0.39	0.842	0.0008	0.1084	0.33408
nsp12_L323_pEGFP	Q5D862	FLG2	2|0|2|1|2	7	1.4	5	0|1|0|1|0	0.44	0.73	0.44	0.73	0.44	-1.88	3.5	0.26	0.8388	0.0001	0.1991	0.39529
nsp12_L323_pEGFP	Q5J8M3	EMC4	1|0|0|0|0	1	0.2	5	0|0|0|0|0	0	0	0	0	0	-0.8	2	0.64	0	0.0002	0.1203	0.08249
nsp12_L323_pEGFP	Q5JTV8	TOR1AIP1	2|1|0|1|2	6	1.2	5	0|0|0|1|2	0.24	0.6	0.24	0.6	0.24	-2.62	2	0.43	0.8119	0.0004	0.2008	0.38816
nsp12_L323_pEGFP	Q5JTZ9	AARS2	1|0|1|0|0	2	0.4	5	0|0|0|0|0	0	0	0	0	0	-0.8	4	0.64	0.426	0.0001	0.0722	0.1809
nsp12_L323_pEGFP	Q5T749	KPRP	0|0|3|2|2	7	1.4	5	1|2|0|2|1	0.15	0.42	0.15	0.42	0.15	-4.74	1.17	0.54	0.6812	0.0005	0.2075	0.3524
nsp12_L323_pEGFP	Q5VV42	CDKAL1	1|0|1|0|0	2	0.4	5	0|0|0|0|0	0	0	0	0	0	-0.8	4	0.64	0.426	0.0001	0.2479	0.30139
nsp12_L323_pEGFP	Q69YQ0	SPECC1L	2|5|0|0|0	7	1.4	5	0|0|0|1|1	0.35	1	0.35	1	0.35	-1.88	3.5	0.38	0.3572	0.0002	0.312	0.32411
nsp12_L323_pEGFP	Q6P1M0	SLC27A4	3|1|1|2|1	8	1.6	5	0|0|0|0|1	0.38	0.99	0.38	0.99	0.38	0.26	8	0.35	0.9424	0.0004	0.2999	0.49635
nsp12_L323_pEGFP	Q6P2Q9	PRPF8	0|1|0|0|0	1	0.2	5	0|0|0|0|1	0	0	0	0	0	-1.14	1	0.64	0	0	0.0703	0.04816
nsp12_L323_pEGFP	Q6P5R6	RPL22L1	2|1|2|0|3	8	1.6	5	1|1|0|1|2	0.23	0.58	0.23	0.58	0.23	-3.83	1.6	0.45	0.7739	0.0024	0.2308	0.397
nsp12_L323_pEGFP	Q6UB35	MTHFD1L	5|4|0|0|2	11	2.2	5	0|0|0|0|0	0.6	1	0.6	1	0.6	-0.8	22	0.15	0.6746	0.0004	0.1461	0.30832
nsp12_L323_pEGFP	Q6UWP7	LCLAT1	1|0|0|0|1	2	0.4	5	0|0|0|0|1	0	0	0	0	0	-1.14	2	0.64	0.4101	0.0002	0.3192	0.34532
nsp12_L323_pEGFP	Q6WCQ1	MPRIP	7|9|0|0|0	16	3.2	5	0|0|0|1|1	0.4	1	0.4	1	0.4	-1.88	8	0.29	0.4201	0.0005	0.3766	0.38782
nsp12_L323_pEGFP	Q6Y7W6	GIGYF2	1|1|0|1|0	3	0.6	5	0|0|0|0|0	0	0	0	0	0	-0.8	6	0.64	0.6676	0.0001	0.2396	0.37019
nsp12_L323_pEGFP	Q709F0	ACAD11	6|0|0|0|0	6	1.2	5	0|0|0|0|0	0.2	1	0.2	1	0.2	-0.8	12	0.46	0	0.0002	0.7975	0.54667
nsp12_L323_pEGFP	Q70UQ0	IKBIP	3|3|0|0|2	8	1.6	5	0|0|0|0|0	0.59	1	0.59	1	0.59	-0.8	16	0.17	0.6817	0.0008	0.6272	0.64028
nsp12_L323_pEGFP	Q71U36	TUBA1A	1|1|0|0|1	3	0.6	5	0|1|0|1|1	0	0	0	0	0	-2.6	1	0.64	0.666	0.0002	0.0864	0.26474
nsp12_L323_pEGFP	Q7L2E3	DHX30	3|2|3|1|0	9	1.8	5	0|0|0|0|0	0.59	1	0.59	1	0.59	-0.8	18	0.17	0.8322	0.0002	0.2716	0.44299
nsp12_L323_pEGFP	Q7L8L6	FASTKD5	2|1|0|0|0	3	0.6	5	0|0|0|0|0	0.2	0.98	0.2	0.98	0.2	-0.8	6	0.48	0.4062	0.0001	0.1102	0.20085
nsp12_L323_pEGFP	Q7Z406	MYH14	21|11|7|11|5	55	11	5	0|0|1|18|3	0.29	0.93	0.29	0.93	0.29	-7.36	2.5	0.42	0.9595	0.001	0.3247	0.51864
nsp12_L323_pEGFP	Q7Z794	KRT77	0|0|0|0|1	1	0.2	5	7|1|0|0|0	0	0	0	0	0	-5.98	0.12	0.64	0	0.0001	0.0243	0.01665
nsp12_L323_pEGFP	Q86UE4	MTDH	1|2|2|1|1	7	1.4	5	0|0|0|1|1	0.29	0.73	0.29	0.73	0.29	-0.27	3.5	0.41	0.9718	0.0004	0.2522	0.47271
nsp12_L323_pEGFP	Q86UP2	KTN1	0|0|0|0|1	1	0.2	5	0|0|0|1|1	0	0	0	0	0	-1.88	0.5	0.64	0	0	0.1836	0.12587
nsp12_L323_pEGFP	Q86V81	ALYREF	0|0|1|0|0	1	0.2	5	0|0|0|0|0	0	0	0	0	0	-0.8	2	0.64	0	0.0001	0.361	0.24749
nsp12_L323_pEGFP	Q86Y82	STX12	4|1|0|0|1	6	1.2	5	0|0|0|0|2	0.19	0.95	0.19	0.95	0.19	-1.96	3	0.52	0.5941	0.0007	0.2082	0.32604
nsp12_L323_pEGFP	Q86YZ3	HRNR	6|1|3|3|7	20	4	5	2|4|0|6|5	0.02	0.08	0.02	0.08	0.02	-11.36	1.18	0.6	0.8737	0.0003	0.1809	0.39356
nsp12_L323_pEGFP	Q8IXB1	DNAJC10	1|0|0|0|0	1	0.2	5	0|0|0|0|0	0	0	0	0	0	-0.8	2	0.64	0	0	0.1759	0.12057
nsp12_L323_pEGFP	Q8IXI1	RHOT2	1|1|1|0|0	3	0.6	5	0|0|0|0|0	0	0	0	0	0	-0.8	6	0.64	0.6795	0.0002	0.4031	0.48599
nsp12_L323_pEGFP	Q8N163	CCAR2	2|0|0|0|0	2	0.4	5	0|0|0|0|0	0.2	0.98	0.2	0.98	0.2	-0.8	4	0.48	0	0.0001	0.0811	0.05561
nsp12_L323_pEGFP	Q8N1F7	NUP93	2|0|0|0|0	2	0.4	5	0|0|0|0|0	0.2	0.98	0.2	0.98	0.2	-0.8	4	0.48	0	0.0001	0.2012	0.1379
nsp12_L323_pEGFP	Q8N1N4	KRT78	0|0|0|0|1	1	0.2	5	2|1|0|0|0	0	0	0	0	0	-2.62	0.33	0.64	0	0.0001	0.0673	0.04616
nsp12_L323_pEGFP	Q8N4V1	MMGT1	1|0|0|0|1	2	0.4	5	0|1|0|0|1	0	0	0	0	0	-1.88	1	0.64	0.4101	0.0006	0.1283	0.21449
nsp12_L323_pEGFP	Q8N5K1	CISD2	3|2|2|0|2	9	1.8	5	1|2|0|2|5	0.01	0.05	0.01	0.05	0.01	-7.85	0.9	0.61	0.8541	0.0023	0.1509	0.36695
nsp12_L323_pEGFP	Q8N5M9	JAGN1	2|2|0|1|0	5	1	5	0|0|0|0|0	0.39	0.98	0.39	0.98	0.39	-0.8	10	0.33	0.6776	0.0009	0.192	0.3407
nsp12_L323_pEGFP	Q8N766	EMC1	3|3|0|0|2	8	1.6	5	0|0|0|2|3	0.31	0.6	0.31	0.6	0.31	-3.59	1.6	0.41	0.6817	0.0003	0.112	0.28712
nsp12_L323_pEGFP	Q8NBX0	SCCPDH	3|0|0|0|0	3	0.6	5	0|0|0|0|0	0.2	1	0.2	1	0.2	-0.8	6	0.47	0	0.0002	0.4405	0.302
nsp12_L323_pEGFP	Q8NC51	SERBP1	3|2|3|0|1	9	1.8	5	0|0|0|1|2	0.45	0.82	0.45	0.82	0.45	-2.62	3	0.25	0.8334	0.0007	0.2125	0.40281
nsp12_L323_pEGFP	Q8NEW0	SLC30A7	1|0|0|0|0	1	0.2	5	0|0|0|0|0	0	0	0	0	0	-0.8	2	0.64	0	0.0001	0.5676	0.38907
nsp12_L323_pEGFP	Q8NF37	LPCAT1	1|1|0|0|0	2	0.4	5	0|0|0|0|0	0	0	0	0	0	-0.8	4	0.64	0.4296	0.0001	0.0837	0.18991
nsp12_L323_pEGFP	Q8NF91	SYNE1	1|1|1|2|1	6	1.2	5	0|0|0|0|0	0.2	0.98	0.2	0.98	0.2	1.71	12	0.48	0.9315	0	0.3741	0.54382
nsp12_L323_pEGFP	Q8TB61	SLC35B2	1|0|0|0|0	1	0.2	5	0|0|0|0|0	0	0	0	0	0	-0.8	2	0.64	0	0.0001	0.1032	0.07075
nsp12_L323_pEGFP	Q8TC12	RDH11	1|0|0|1|0	2	0.4	5	0|0|0|0|0	0	0	0	0	0	-0.8	4	0.64	0.4117	0.0002	0.1251	0.21276
nsp12_L323_pEGFP	Q8TCJ2	STT3B	1|1|0|0|1	3	0.6	5	0|0|0|1|1	0	0	0	0	0	-1.88	1.5	0.64	0.666	0.0001	0.1504	0.30861
nsp12_L323_pEGFP	Q8TCT9	HM13	0|2|0|1|1	4	0.8	5	0|1|0|0|1	0.15	0.73	0.15	0.73	0.15	-1.88	2	0.54	0.676	0.0004	0.1291	0.29708
nsp12_L323_pEGFP	Q8TED1	GPX8	1|0|0|0|0	1	0.2	5	0|0|0|0|0	0	0	0	0	0	-0.8	2	0.64	0	0.0001	0.1992	0.13652
nsp12_P323_pEGFP	P07814	EPRS	17|1|8|6|4	36	7.2	5	0|0|0|0|1	0.8	1	0.8	1	0.8	0.43	36	0.05	0.8428	0.0008	0.3892	0.52682
nsp12_L323_pEGFP	Q8WUK0	PTPMT1	1|0|0|0|0	1	0.2	5	0|0|0|0|0	0	0	0	0	0	-0.8	2	0.64	0	0.0001	0.0863	0.05917
nsp12_L323_pEGFP	Q8WVC6	DCAKD	1|0|0|0|0	1	0.2	5	0|0|0|0|0	0	0	0	0	0	-0.8	2	0.64	0	0.0001	0.3697	0.25341
nsp12_L323_pEGFP	Q8WVM8	SCFD1	2|1|0|1|1	5	1	5	1|1|0|0|2	0.09	0.43	0.09	0.43	0.09	-3.32	1.25	0.57	0.8492	0.0003	0.1054	0.33427
nsp12_L323_pEGFP	P07814	EPRS	3|3|3|1|4	14	2.8	5	0|0|0|0|1	0.8	1	0.8	1	0.8	0.26	14	0.02	0.9395	0.0003	0.1665	0.40399
nsp12_L323_pEGFP	Q8WW22	DNAJA4	1|0|0|0|0	1	0.2	5	0|0|0|0|0	0	0	0	0	0	-0.8	2	0.64	0	0.0001	0.1978	0.13561
nsp12_L323_pEGFP	Q92499	DDX1	1|0|0|0|1	2	0.4	5	0|0|0|0|0	0	0	0	0	0	-0.8	4	0.64	0.4101	0.0001	0.7819	0.66253
nsp12_L323_pEGFP	Q92520	FAM3C	1|0|0|0|0	1	0.2	5	0|0|0|0|0	0	0	0	0	0	-0.8	2	0.64	0	0.0001	0.1013	0.06948
nsp12_L323_pEGFP	Q92575	UBXN4	1|0|0|0|0	1	0.2	5	0|0|0|0|0	0	0	0	0	0	-0.8	2	0.64	0	0.0001	0.1838	0.12599
nsp12_P323_pEGFP	P05023	ATP1A1	33|13|36|17|25	124	24.8	5	1|1|0|1|8	0.99	1	0.99	1	0.99	3.05	11.27	0	0.9786	0.0041	0.263	0.48223
nsp12_L323_pEGFP	Q92616	GCN1	1|3|0|0|0	4	0.8	5	0|0|0|0|0	0.2	1	0.2	1	0.2	-0.8	8	0.47	0.3337	0	0.1458	0.2029
nsp12_L323_pEGFP	Q92621	NUP205	0|1|0|0|0	1	0.2	5	0|0|0|0|0	0	0	0	0	0	-0.8	2	0.64	0	0	0.1649	0.11301
nsp12_L323_pEGFP	Q92643	PIGK	0|1|0|0|0	1	0.2	5	0|0|0|0|1	0	0	0	0	0	-1.14	1	0.64	0	0.0001	0.0533	0.03655
nsp12_L323_pEGFP	Q92747	ARPC1A	0|1|2|0|0	3	0.6	5	0|0|0|4|0	0.12	0.59	0.12	0.59	0.12	-3.64	0.75	0.55	0.3826	0.0003	0.2143	0.26493
nsp12_L323_pEGFP	Q92841	DDX17	1|1|1|0|0	3	0.6	5	0|0|0|0|2	0	0	0	0	0	-1.96	1.5	0.64	0.6795	0.0001	0.1605	0.31968
nsp12_L323_pEGFP	Q92900	UPF1	1|0|0|0|0	1	0.2	5	0|0|0|0|0	0	0	0	0	0	-0.8	2	0.64	0	0	0.2549	0.17473
nsp12_L323_pEGFP	Q92947	GCDH	1|2|0|0|0	3	0.6	5	0|0|0|0|0	0.2	0.98	0.2	0.98	0.2	-0.8	6	0.48	0.3833	0.0002	0.1097	0.19347
nsp12_L323_pEGFP	Q93008	USP9X	1|1|1|0|0	3	0.6	5	0|0|0|0|0	0	0	0	0	0	-0.8	6	0.64	0.6795	0	0.4286	0.50342
nsp12_L323_pEGFP	Q969M3	YIPF5	1|0|0|0|0	1	0.2	5	0|0|0|0|0	0	0	0	0	0	-0.8	2	0.64	0	0.0001	0.1135	0.07782
nsp12_L323_pEGFP	Q969N2	PIGT	1|1|0|1|1	4	0.8	5	0|0|0|0|0	0	0	0	0	0	-0.8	8	0.64	0.8455	0.0003	0.2742	0.44884
nsp12_L323_pEGFP	Q969V3	NCLN	1|1|0|0|0	2	0.4	5	0|0|0|0|1	0	0	0	0	0	-1.14	2	0.64	0.4296	0.0001	0.0748	0.18383
nsp12_L323_pEGFP	Q96A33	CCDC47	2|2|0|0|1	5	1	5	0|0|0|1|1	0.29	0.73	0.29	0.73	0.29	-1.88	2.5	0.41	0.6783	0.0003	0.1367	0.30302
nsp12_L323_pEGFP	Q96AA3	RFT1	1|0|0|0|0	1	0.2	5	0|0|0|0|0	0	0	0	0	0	-0.8	2	0.64	0	0.0001	0.2645	0.18131
nsp12_L323_pEGFP	Q96AG4	LRRC59	7|11|12|6|8	44	8.8	5	3|2|1|7|9	0.12	0.37	0.12	0.37	0.12	-6.81	2	0.55	0.9795	0.0052	0.1939	0.43516
nsp12_L323_pEGFP	Q96C36	PYCR2	3|2|1|0|0	6	1.2	5	0|0|0|1|2	0.28	0.82	0.28	0.82	0.28	-2.62	2	0.42	0.6486	0.0006	0.1347	0.29242
nsp12_L323_pEGFP	Q96CS3	FAF2	5|6|4|2|3	20	4	5	1|1|0|1|3	0.65	0.99	0.65	0.99	0.65	-1.8	3.33	0.11	0.985	0.0016	0.1557	0.41066
nsp12_L323_pEGFP	Q96DA6	DNAJC19	1|0|1|0|0	2	0.4	5	0|0|0|0|0	0	0	0	0	0	-0.8	4	0.64	0.426	0.0005	0.7495	0.64522
nsp12_L323_pEGFP	Q96EY1	DNAJA3	3|2|3|1|0	9	1.8	5	0|0|0|0|0	0.59	1	0.59	1	0.59	-0.8	18	0.17	0.8322	0.0006	0.2147	0.40392
nsp12_L323_pEGFP	Q96HS1	PGAM5	2|1|3|1|1	8	1.6	5	0|0|0|1|1	0.33	0.92	0.33	0.92	0.33	-0.27	4	0.39	0.9431	0.001	0.3528	0.53282
nsp12_L323_pEGFP	Q96HY6	DDRGK1	1|0|0|0|0	1	0.2	5	0|0|0|0|0	0	0	0	0	0	-0.8	2	0.64	0	0.0001	0.068	0.04659
nsp12_L323_pEGFP	Q96II8	LRCH3	6|5|0|0|0	11	2.2	5	0|0|0|1|0	0.4	1	0.4	1	0.4	-1.14	11	0.28	0.4304	0.0004	0.2935	0.33395
nsp12_L323_pEGFP	Q96KC8	DNAJC1	1|0|0|0|0	1	0.2	5	0|0|0|0|0	0	0	0	0	0	-0.8	2	0.64	0	0	0.2386	0.16357
nsp12_L323_pEGFP	Q96N67	DOCK7	24|16|6|2|2	50	10	5	0|0|0|10|4	0.43	0.99	0.43	0.99	0.43	-6.75	3.57	0.26	0.8291	0.0007	0.3604	0.50287
nsp12_L323_pEGFP	Q96P63	SERPINB12	1|0|0|0|1	2	0.4	5	0|0|0|0|0	0	0	0	0	0	-0.8	4	0.64	0.4101	0.0002	0.5295	0.48953
nsp12_L323_pEGFP	Q96PK6	RBM14	1|0|0|1|0	2	0.4	5	0|0|0|0|1	0	0	0	0	0	-1.14	2	0.64	0.4117	0.0001	0.2314	0.28563
nsp12_L323_pEGFP	Q96S52	PIGS	1|0|0|0|0	1	0.2	5	0|0|0|0|1	0	0	0	0	0	-1.14	1	0.64	0	0	0.0467	0.03205
nsp12_L323_pEGFP	P05023	ATP1A1	21|27|21|17|16	102	20.4	5	1|1|0|1|8	0.99	1	0.99	1	0.99	3.6	9.27	0	0.9956	0.0036	0.231	0.46553
nsp12_L323_pEGFP	Q96SB3	PPP1R9B	1|0|0|0|0	1	0.2	5	0|0|0|0|0	0	0	0	0	0	-0.8	2	0.64	0	0	0.2407	0.165
nsp12_L323_pEGFP	Q99442	SEC62	3|2|0|0|2	7	1.4	5	0|0|0|0|2	0.48	0.89	0.48	0.89	0.48	-1.96	3.5	0.25	0.6742	0.0006	0.3076	0.4189
nsp12_P323_pEGFP	O95831	AIFM1	13|3|16|2|22	56	11.2	5	0|0|0|0|0	1	1	1	1	1	3.91	112	0	0.9319	0.0025	0.2785	0.47844
nsp12_L323_pEGFP	Q99623	PHB2	10|7|5|6|10	38	7.6	5	7|10|1|9|15	0	0	0	0	0	-22.8	0.9	0.63	0.9643	0.0047	0.1411	0.3943
nsp12_L323_pEGFP	Q99714	HSD17B10	1|0|0|0|0	1	0.2	5	0|0|0|2|3	0	0	0	0	0	-3.59	0.2	0.64	0	0.0001	0.0631	0.04323
nsp12_L323_pEGFP	O95831	AIFM1	10|11|3|3|3	30	6	5	0|0|0|0|0	1	1	1	1	1	5.58	60	0	0.9363	0.0016	0.183	0.41433
nsp12_L323_pEGFP	Q99942	RNF5	2|1|0|0|0	3	0.6	5	0|0|0|0|0	0.2	0.98	0.2	0.98	0.2	-0.8	6	0.48	0.4062	0.0005	0.3835	0.38819
nsp12_L323_pEGFP	Q9BPW8	NIPSNAP1	4|0|1|1|1	7	1.4	5	0|0|0|0|0	0.2	1	0.2	1	0.2	-0.8	14	0.46	0.7924	0.0008	0.2525	0.41759
nsp12_L323_pEGFP	Q9BQE3	TUBA1C	1|2|0|0|0	3	0.6	5	0|0|0|0|0	0.2	0.98	0.2	0.98	0.2	-0.8	6	0.48	0.3833	0.0002	0.0856	0.17696
nsp12_L323_pEGFP	Q9BSD7	NTPCR	3|2|2|0|0	7	1.4	5	0|0|0|0|0	0.59	1	0.59	1	0.59	-0.8	14	0.18	0.6783	0.0011	0.2355	0.37073
nsp12_L323_pEGFP	Q9BSJ8	ESYT1	3|5|2|1|2	13	2.6	5	0|0|0|1|1	0.68	1	0.68	1	0.68	-0.27	6.5	0.1	0.9506	0.0004	0.1344	0.3854
nsp12_L323_pEGFP	Q9BT22	ALG1	0|2|0|1|0	3	0.6	5	0|0|0|0|0	0.2	0.98	0.2	0.98	0.2	-0.8	6	0.48	0.4232	0.0002	0.2047	0.27092
nsp12_L323_pEGFP	Q9BTV4	TMEM43	4|4|3|1|1	13	2.6	5	0|2|0|5|5	0.03	0.06	0.03	0.06	0.03	-7.22	1.08	0.6	0.9495	0.0011	0.1309	0.3827
nsp12_L323_pEGFP	Q9BUF5	TUBB6	1|2|0|0|0	3	0.6	5	0|0|0|0|0	0.2	0.98	0.2	0.98	0.2	-0.8	6	0.48	0.3833	0.0002	0.1111	0.19443
nsp12_L323_pEGFP	Q9BVA1	TUBB2B	1|1|0|0|0	2	0.4	5	0|0|0|0|0	0	0	0	0	0	-0.8	4	0.64	0.4296	0.0001	0.0682	0.17927
nsp12_L323_pEGFP	Q9BVK6	TMED9	5|3|0|3|3	14	2.8	5	5|5|0|5|8	0	0	0	0	0	-19.22	0.61	0.63	0.8536	0.0022	0.1049	0.33529
nsp12_L323_pEGFP	Q9BVP2	GNL3	2|2|0|0|0	4	0.8	5	0|0|0|1|1	0.29	0.73	0.29	0.73	0.29	-1.88	2	0.41	0.4296	0.0002	0.2062	0.27391
nsp12_L323_pEGFP	O95816	BAG2	5|6|6|5|4	26	5.2	5	0|0|0|0|0	1	1	1	1	1	7.33	52	0	0.9917	0.0045	0.3236	0.52782
nsp12_L323_pEGFP	Q9BXW7	HDHD5	1|0|0|0|1	2	0.4	5	0|0|0|0|0	0	0	0	0	0	-0.8	4	0.64	0.4101	0.0002	0.5056	0.47314
nsp12_L323_pEGFP	Q9BZE1	MRPL37	2|1|0|0|0	3	0.6	5	0|0|0|0|0	0.2	0.98	0.2	0.98	0.2	-0.8	6	0.48	0.4062	0.0002	0.2671	0.30846
nsp12_L323_pEGFP	Q9C0C7	AMBRA1	3|0|1|0|0	4	0.8	5	0|0|0|0|0	0.2	1	0.2	1	0.2	-0.8	8	0.47	0.379	0.0001	0.1936	0.24969
nsp12_L323_pEGFP	Q9C0D9	SELENOI	1|0|0|0|0	1	0.2	5	0|1|0|1|1	0	0	0	0	0	-2.6	0.33	0.64	0	0.0001	0.0359	0.02463
nsp12_L323_pEGFP	Q9GZT3	SLIRP	2|1|0|0|0	3	0.6	5	0|0|0|0|0	0.2	0.98	0.2	0.98	0.2	-0.8	6	0.48	0.4062	0.0008	0.2837	0.3198
nsp12_P323_pEGFP	O95573	ACSL3	16|3|19|5|13	56	11.2	5	0|0|0|2|2	0.94	1	0.94	1	0.94	1.09	14	0.01	0.974	0.0023	0.2794	0.49206
nsp12_L323_pEGFP	Q9H0N0	RAB6C	1|1|0|1|0	3	0.6	5	0|0|0|0|0	0	0	0	0	0	-0.8	6	0.64	0.6676	0.0004	0.2124	0.35154
nsp12_L323_pEGFP	Q9H0U3	MAGT1	1|1|1|0|1	4	0.8	5	0|1|0|1|1	0	0	0	0	0	-2.6	1.33	0.64	0.849	0.0004	0.1882	0.39095
nsp12_L323_pEGFP	Q9H2V7	SPNS1	1|1|0|0|0	2	0.4	5	0|0|0|0|0	0	0	0	0	0	-0.8	4	0.64	0.4296	0.0001	0.2816	0.3256
nsp12_L323_pEGFP	O95573	ACSL3	12|5|6|6|8	37	7.4	5	0|0|0|2|2	0.98	1	0.98	1	0.98	2.8	9.25	0	0.9726	0.0019	0.2258	0.45489
nsp12_L323_pEGFP	Q9H3U1	UNC45A	3|2|0|0|0	5	1	5	0|0|0|0|0	0.39	1	0.39	1	0.39	-0.8	10	0.32	0.4244	0.0002	0.4189	0.4181
nsp12_L323_pEGFP	Q9H845	ACAD9	2|0|0|0|0	2	0.4	5	0|0|0|0|0	0.2	0.98	0.2	0.98	0.2	-0.8	4	0.48	0	0.0001	0.6795	0.46583
nsp12_L323_pEGFP	Q9H857	NT5DC2	0|0|0|0|1	1	0.2	5	0|0|0|0|0	0	0	0	0	0	-0.8	2	0.64	0	0.0001	0.1273	0.08729
nsp12_L323_pEGFP	Q9H936	SLC25A22	0|0|1|0|0	1	0.2	5	0|0|0|0|0	0	0	0	0	0	-0.8	2	0.64	0	0.0001	0.3868	0.26512
nsp12_L323_pEGFP	Q9H9B4	SFXN1	4|3|1|2|4	14	2.8	5	0|2|0|1|5	0.24	0.45	0.24	0.45	0.24	-4.38	1.75	0.44	0.9297	0.0016	0.1679	0.40192
nsp12_L323_pEGFP	Q9HBH1	PDF	2|0|0|0|0	2	0.4	5	0|0|0|0|0	0.2	0.98	0.2	0.98	0.2	-0.8	4	0.48	0	0.0002	0.5467	0.37474
nsp12_L323_pEGFP	Q9HCU5	PREB	1|0|0|1|1	3	0.6	5	0|0|0|0|1	0	0	0	0	0	-1.14	3	0.64	0.6668	0.0003	0.2805	0.39798
nsp12_L323_pEGFP	Q9HD20	ATP13A1	1|0|0|0|1	2	0.4	5	0|0|0|0|0	0	0	0	0	0	-0.8	4	0.64	0.4101	0.0001	0.1872	0.25482
nsp12_L323_pEGFP	Q9HD45	TM9SF3	3|2|1|1|1	8	1.6	5	1|0|0|0|1	0.33	0.92	0.33	0.92	0.33	-0.27	4	0.39	0.9724	0.0005	0.1678	0.41505
nsp12_L323_pEGFP	Q9HDC9	APMAP	3|1|1|1|2	8	1.6	5	0|0|0|0|0	0.39	1	0.39	1	0.39	1.71	16	0.32	0.9401	0.0007	0.2909	0.48943
nsp12_L323_pEGFP	O76031	CLPX	7|5|3|2|3	20	4	5	0|0|0|0|0	0.99	1	0.99	1	0.99	3.74	40	0	0.9783	0.0011	0.2731	0.48908
nsp12_L323_pEGFP	Q9NPA0	EMC7	1|1|0|0|0	2	0.4	5	0|0|0|1|2	0	0	0	0	0	-2.62	0.67	0.64	0.4296	0.0002	0.1109	0.20856
nsp12_L323_pEGFP	Q9NR30	DDX21	3|3|2|1|1	10	2	5	0|0|0|4|2	0.24	0.49	0.24	0.49	0.24	-2.82	1.67	0.43	0.9748	0.0004	0.31	0.51326
nsp12_L323_pEGFP	Q9NRG9	AAAS	1|0|0|0|0	1	0.2	5	0|0|0|0|0	0	0	0	0	0	-0.8	2	0.64	0	0.0001	0.1098	0.07524
nsp12_L323_pEGFP	Q9NS69	TOMM22	3|3|3|2|2	13	2.6	5	0|0|0|1|2	0.73	0.82	0.73	0.82	0.73	0.4	4.33	0.08	0.9981	0.0033	0.3799	0.5684
nsp12_L323_pEGFP	Q9NSE4	IARS2	1|1|0|0|0	2	0.4	5	0|0|0|0|0	0	0	0	0	0	-0.8	4	0.64	0.4296	0.0001	0.1048	0.2044
nsp12_L323_pEGFP	Q9NTJ3	SMC4	1|1|0|0|0	2	0.4	5	0|0|0|0|0	0	0	0	0	0	-0.8	4	0.64	0.4296	0	0.2422	0.29857
nsp12_L323_pEGFP	Q9NTJ5	SACM1L	5|3|0|2|3	13	2.6	5	0|0|0|0|1	0.78	1	0.78	1	0.78	-1.14	13	0.06	0.8486	0.0008	0.1961	0.39624
nsp12_L323_pEGFP	Q9NU22	MDN1	1|0|0|0|0	1	0.2	5	0|0|0|0|0	0	0	0	0	0	-0.8	2	0.64	0	0	0.1931	0.13235
nsp12_L323_pEGFP	O60884	DNAJA2	4|5|6|3|3	21	4.2	5	0|0|0|0|0	1	1	1	1	1	5.58	42	0	0.9851	0.0018	0.2411	0.46921
nsp12_L323_pEGFP	Q9NVJ2	ARL8B	1|1|0|1|0	3	0.6	5	0|0|0|0|0	0	0	0	0	0	-0.8	6	0.64	0.6676	0.0006	0.2436	0.37298
nsp12_L323_pEGFP	Q9NX58	LYAR	0|0|1|0|1	2	0.4	5	0|0|0|0|0	0	0	0	0	0	-0.8	4	0.64	0.4248	0.0002	0.4934	0.46928
nsp12_P323_pEGFP	O43175	PHGDH	18|10|9|2|16	55	11	5	0|0|0|0|1	0.99	1	0.99	1	0.99	2.74	55	0	0.9354	0.0032	0.2909	0.48802
nsp12_L323_pEGFP	Q9NYL9	TMOD3	4|0|0|0|0	4	0.8	5	0|0|0|1|0	0.2	1	0.2	1	0.2	-1.14	4	0.46	0	0.0003	0.2093	0.14351
nsp12_L323_pEGFP	Q9NYU2	UGGT1	1|1|0|0|0	2	0.4	5	0|0|0|0|0	0	0	0	0	0	-0.8	4	0.64	0.4296	0	0.1188	0.21394
nsp12_L323_pEGFP	Q9NYY8	FASTKD2	1|0|0|0|0	1	0.2	5	0|0|0|0|0	0	0	0	0	0	-0.8	2	0.64	0	0	0.1691	0.11594
nsp12_L323_pEGFP	Q9NZ01	TECR	2|2|2|0|0	6	1.2	5	0|0|0|0|0	0.59	0.98	0.59	0.98	0.59	-0.8	12	0.19	0.6795	0.0006	0.1601	0.31936
nsp12_L323_pEGFP	Q9NZI8	IGF2BP1	9|6|3|1|0	19	3.8	5	0|0|0|1|2	0.56	1	0.56	1	0.56	-2.62	6.33	0.21	0.7679	0.001	0.2499	0.40822
nsp12_L323_pEGFP	Q9NZT1	CALML5	1|1|1|2|1	6	1.2	5	2|1|0|2|0	0.05	0.27	0.05	0.27	0.05	-2.43	1.2	0.58	0.9315	0.0016	0.2266	0.4427
nsp12_L323_pEGFP	Q9P035	HACD3	5|3|4|2|3	17	3.4	5	0|1|0|4|5	0.15	0.41	0.15	0.41	0.15	-4.1	1.7	0.54	0.9881	0.0017	0.2025	0.44371
nsp12_L323_pEGFP	Q9P0K7	RAI14	6|7|0|0|0	13	2.6	5	0|0|0|0|0	0.4	1	0.4	1	0.4	-0.8	26	0.29	0.4249	0.0004	0.5282	0.4932
nsp12_L323_pEGFP	Q9P0L0	VAPA	2|1|1|0|1	5	1	5	1|1|0|3|2	0.02	0.08	0.02	0.08	0.02	-5.61	0.71	0.6	0.8457	0.0007	0.0816	0.31686
nsp12_L323_pEGFP	Q9P2E9	RRBP1	2|1|0|0|1	4	0.8	5	0|0|0|0|0	0.2	0.98	0.2	0.98	0.2	-0.8	8	0.48	0.6663	0.0001	0.2964	0.40873
nsp12_L323_pEGFP	Q9P2R7	SUCLA2	1|0|0|0|0	1	0.2	5	0|0|0|0|0	0	0	0	0	0	-0.8	2	0.64	0	0.0001	0.1369	0.09382
nsp12_L323_pEGFP	Q9UBM7	DHCR7	5|5|4|3|2	19	3.8	5	3|4|0|5|6	0	0	0	0	0	-10.25	1.06	0.62	0.9917	0.0014	0.1553	0.41247
nsp12_L323_pEGFP	Q9UBS4	DNAJB11	1|1|1|0|1	4	0.8	5	0|0|0|0|0	0	0	0	0	0	-0.8	8	0.64	0.849	0.0004	0.635	0.69722
nsp12_L323_pEGFP	Q9UET6	FTSJ1	1|0|0|0|0	1	0.2	5	0|0|0|0|0	0	0	0	0	0	-0.8	2	0.64	0	0.0001	0.1644	0.11268
nsp12_L323_pEGFP	Q9UG63	ABCF2	0|0|1|0|0	1	0.2	5	0|0|0|0|0	0	0	0	0	0	-0.8	2	0.64	0	0.0001	0.0843	0.05778
nsp12_L323_pEGFP	Q9UGP8	SEC63	0|0|0|0|1	1	0.2	5	0|0|0|0|1	0	0	0	0	0	-1.14	1	0.64	0	0.0001	0.0715	0.04903
nsp12_L323_pEGFP	Q9UHB6	LIMA1	20|14|13|8|5	60	12	5	0|0|0|15|10	0.29	0.88	0.29	0.88	0.29	-9.68	2.4	0.42	0.9776	0.0027	0.3494	0.54115
nsp12_L323_pEGFP	Q9UHI6	DDX20	1|0|0|0|0	1	0.2	5	0|0|0|0|0	0	0	0	0	0	-0.8	2	0.64	0	0	0.0684	0.04686
nsp12_L323_pEGFP	Q9UJS0	SLC25A13	0|1|2|1|1	5	1	5	0|0|0|0|0	0.2	0.98	0.2	0.98	0.2	-0.8	10	0.48	0.8353	0.0003	0.2731	0.44495
nsp12_L323_pEGFP	Q9UKV5	AMFR	1|0|0|0|0	1	0.2	5	0|0|0|0|0	0	0	0	0	0	-0.8	2	0.64	0	0	0.2016	0.13817
nsp12_L323_pEGFP	Q9UL15	BAG5	4|1|4|2|1	12	2.4	5	0|0|0|0|0	0.6	1	0.6	1	0.6	1.71	24	0.16	0.9229	0.0009	0.4426	0.58815
nsp12_L323_pEGFP	Q9ULV4	CORO1C	20|17|9|8|4	58	11.6	5	0|0|0|11|6	0.51	0.96	0.51	0.96	0.51	-5.59	3.41	0.23	0.9599	0.0041	0.3963	0.56787
nsp12_L323_pEGFP	Q9ULX6	AKAP8L	1|0|0|0|0	1	0.2	5	0|0|0|0|0	0	0	0	0	0	-0.8	2	0.64	0	0	0.0686	0.04702
nsp12_L323_pEGFP	Q9UM00	TMCO1	1|2|0|0|1	4	0.8	5	0|1|0|2|1	0.09	0.43	0.09	0.43	0.09	-3.32	1	0.57	0.6513	0.0006	0.1158	0.2803
nsp12_L323_pEGFP	Q9UM54	MYO6	55|47|31|21|16	170	34	5	0|0|5|44|28	0.11	0.49	0.11	0.49	0.11	-29.9	2.21	0.56	0.9793	0.0045	0.287	0.49894
nsp12_L323_pEGFP	Q9UN86	G3BP2	1|1|1|0|0	3	0.6	5	0|0|0|0|1	0	0	0	0	0	-1.14	3	0.64	0.6795	0.0002	0.1673	0.32432
nsp12_L323_pEGFP	Q9UNE7	STUB1	2|2|1|0|0	5	1	5	0|0|0|0|0	0.39	0.98	0.39	0.98	0.39	-0.8	10	0.33	0.6662	0.0005	0.8606	0.79549
nsp12_L323_pEGFP	Q9UNF1	MAGED2	3|1|0|0|0	4	0.8	5	0|0|0|0|0	0.2	1	0.2	1	0.2	-0.8	8	0.47	0.3644	0.0002	0.3527	0.35422
nsp12_L323_pEGFP	Q9UQE7	SMC3	3|3|0|0|0	6	1.2	5	0|0|0|0|1	0.4	0.99	0.4	0.99	0.4	-1.14	6	0.32	0.4296	0.0001	0.1456	0.23235
nsp12_L323_pEGFP	O43175	PHGDH	11|13|5|3|4	36	7.2	5	0|0|0|0|1	1	1	1	1	1	5.27	36	0	0.9504	0.0023	0.2026	0.43211
nsp12_L323_pEGFP	Q9Y256	RCE1	1|1|1|0|1	4	0.8	5	0|0|0|0|0	0	0	0	0	0	-0.8	8	0.64	0.849	0.0004	0.3952	0.53285
nsp12_L323_pEGFP	O14654	IRS4	15|17|21|7|10	70	14	5	0|0|0|1|2	1	1	1	1	1	6.34	23.33	0	0.9753	0.002	0.252	0.47369
nsp12_L323_pEGFP	Q9Y277	VDAC3	0|1|1|0|0	2	0.4	5	0|0|0|1|3	0	0	0	0	0	-3.49	0.5	0.64	0.4294	0.0002	0.1342	0.22451
nsp12_L323_pEGFP	Q9Y285	FARSA	1|1|1|0|1	4	0.8	5	0|0|0|1|0	0	0	0	0	0	-1.14	4	0.64	0.849	0.0003	0.1773	0.38347
nsp12_L323_pEGFP	Q9Y2H6	FNDC3A	1|0|0|0|1	2	0.4	5	0|0|0|0|0	0	0	0	0	0	-0.8	4	0.64	0.4101	0.0001	0.5971	0.53586
nsp12_L323_pEGFP	Q9Y2S7	POLDIP2	0|1|0|0|0	1	0.2	5	0|0|0|0|0	0	0	0	0	0	-0.8	2	0.64	0	0.0001	0.3834	0.2628
nsp12_L323_pEGFP	Q9Y305	ACOT9	5|0|0|0|0	5	1	5	0|0|0|0|0	0.2	1	0.2	1	0.2	-0.8	10	0.46	0	0.0003	0.4206	0.28833
nsp12_L323_pEGFP	Q9Y320	TMX2	3|1|0|1|1	6	1.2	5	0|1|0|2|3	0.09	0.43	0.09	0.43	0.09	-4.68	1	0.57	0.8212	0.0007	0.1246	0.33879
nsp12_L323_pEGFP	Q9Y3A6	TMED5	1|0|0|0|0	1	0.2	5	0|1|0|0|0	0	0	0	0	0	-1.14	1	0.64	0	0.0001	0.1436	0.09844
nsp12_L323_pEGFP	Q9Y3B3	TMED7	0|1|0|0|0	1	0.2	5	0|0|0|2|2	0	0	0	0	0	-3.39	0.25	0.64	0	0.0001	0.0653	0.04474
nsp12_L323_pEGFP	Q9Y3D7	PAM16	1|0|0|0|0	1	0.2	5	0|0|0|0|0	0	0	0	0	0	-0.8	2	0.64	0	0.0002	0.0898	0.06159
nsp12_L323_pEGFP	Q9Y4I1	MYO5A	12|8|3|1|0	24	4.8	5	0|0|0|2|0	0.58	1	0.58	1	0.58	-1.96	12	0.2	0.7322	0.0004	0.3942	0.49611
nsp12_L323_pEGFP	Q9Y4P3	TBL2	2|0|0|0|1	3	0.6	5	0|0|0|0|0	0.2	0.98	0.2	0.98	0.2	-0.8	6	0.48	0.4285	0.0002	0.5332	0.49772
nsp12_L323_pEGFP	Q9Y4W6	AFG3L2	0|1|2|0|2	5	1	5	0|0|0|0|0	0.39	0.98	0.39	0.98	0.39	-0.8	10	0.33	0.6298	0.0002	0.3149	0.41019
nsp12_L323_pEGFP	Q9Y5A9	YTHDF2	2|3|1|0|1	7	1.4	5	0|0|0|0|0	0.39	1	0.39	1	0.39	-0.8	14	0.32	0.8195	0.0004	0.2752	0.4415
nsp12_L323_pEGFP	Q9Y5M8	SRPRB	8|10|9|7|5	39	7.8	5	0|0|0|4|7	0.71	0.89	0.71	0.89	0.71	-0.74	3.55	0.08	0.9922	0.0052	0.2546	0.48069
nsp12_L323_pEGFP	Q9Y5Q8	GTF3C5	1|1|0|0|0	2	0.4	5	0|0|0|0|0	0	0	0	0	0	-0.8	4	0.64	0.4296	0.0001	0.5827	0.53196
nsp12_L323_pEGFP	Q9Y608	LRRFIP2	3|2|1|0|0	6	1.2	5	0|0|0|1|0	0.38	0.99	0.38	0.99	0.38	-1.14	6	0.35	0.6486	0.0002	0.672	0.66078
nsp12_L323_pEGFP	Q9Y678	COPG1	1|0|0|0|0	1	0.2	5	0|0|0|0|0	0	0	0	0	0	-0.8	2	0.64	0	0	0.0813	0.05572
nsp12_L323_pEGFP	Q9Y679	AUP1	2|3|2|1|1	9	1.8	5	0|0|0|0|0	0.59	1	0.59	1	0.59	1.71	18	0.18	0.9754	0.0008	0.2267	0.45635
nsp12_L323_pEGFP	Q9Y6C9	MTCH2	1|1|1|0|0	3	0.6	5	0|0|0|0|0	0	0	0	0	0	-0.8	6	0.64	0.6795	0.0003	0.2191	0.35984
nsp12_P323_pEGFP	O14654	IRS4	14|3|27|5|19	68	13.6	5	0|0|0|1|2	0.96	1	0.96	1	0.96	1.66	22.67	0	0.9582	0.0015	0.197	0.43067

## Sheet: S3. nsp12 Nterm high confidence
Bait	prey	PreyGene	AvgSpec	SaintScore	FoldChange	BFDR	MiST
L323	P58107	EPPK1	9.4	1	94	0	0.91166
L323	Q13033	STRN3	10.6	1	106	0	0.73676
P323	O75306	NDUFS2	5.6	1	56	0	0.67615
P323	Q15738	NSDHL	4.4	1	44	0	0.62809
L323	P30153	PPP2R1A	5.4	1	54	0	0.62742
P323	P52597	HNRNPF	3.8	0.99	38	0	0.61118
P323	P50454	SERPINH1	14.4	1	144	0	0.58925
P323	O75489	NDUFS3	5.4	0.98	9	0	0.5861
P323	O15027	SEC16A	3.6	0.8	36	0.05	0.57209
P323	P11586	MTHFD1	3.4	0.8	34	0.05	0.56913
P323	P12268	IMPDH2	2.6	0.99	26	0	0.56538
P323	P30837	ALDH1B1	8	1	80	0	0.56533
P323	P11310	ACADM	5	1	50	0	0.54991
P323	P55060	CSE1L	3	0.8	30	0.05	0.54955
P323	Q53GQ0	HSD17B12	5.2	0.99	13	0	0.54749
L323	Q86Y82	STX12	2.2	0.87	5.5	0.02	0.54654
P323	O14980	XPO1	3.4	0.8	34	0.05	0.54483
P323	Q15155	NOMO1	7.2	1	36	0	0.54003
P323	Q9NTJ5	SACM1L	5.2	1	26	0	0.54
P323	YP_009725307	P323	377.6	1	629.33	0	0.52988
P323	O60762	DPM1	4.8	0.98	8	0	0.52808
P323	Q8NC51	SERBP1	3	0.86	5	0.02	0.52749
L323	P52597	HNRNPF	3	0.8	30	0.05	0.525
L323	P50454	SERPINH1	11.6	1	116	0	0.52353
L323	Q96EY1	DNAJA3	3.2	0.99	32	0	0.52288
P323	P31930	UQCRC1	5.4	0.81	5.4	0.03	0.52169
P323	Q3ZCQ8	TIMM50	9	1	90	0	0.52135
L323	Q9NZI8	IGF2BP1	5.2	0.98	8.67	0	0.52134
P323	P33993	MCM7	3.4	1	34	0	0.52132
P323	Q9BSJ8	ESYT1	6.8	1	17	0	0.51989
P323	P36578	RPL4	5.4	0.86	6.75	0.02	0.51912
L323	P11940	PABPC1	10.6	0.98	7.57	0	0.51568
L323	P39019	RPS19	3	0.85	5	0.02	0.51507
P323	P08195	SLC3A2	8	1	13.33	0	0.51439
P323	Q96CS3	FAF2	9	1	7.5	0	0.51284
P323	Q14974	KPNB1	3.8	0.99	19	0	0.51127
P323	P02786	TFRC	9.6	0.99	16	0	0.51029
P323	P61978	HNRNPK	6.4	0.83	3.56	0.02	0.50905
P323	O15269	SPTLC1	4.4	1	44	0	0.50692
P323	P36542	ATP5C1	5.6	0.89	4.67	0.01	0.50654
P323	P11177	PDHB	5.2	1	52	0	0.50563
L323	P16615	ATP2A2	19.2	1	24	0	0.50246
P323	P62854	RPS26	3	0.91	7.5	0.01	0.50233
L323	P62913	RPL11	7.2	0.95	5.14	0.01	0.50206
P323	P14868	DARS	4	1	40	0	0.50194
P323	Q00325	SLC25A3	5.4	0.94	9	0	0.50103
L323	P39023	RPL3	6.8	0.95	11.33	0.01	0.5007
L323	O15269	SPTLC1	4.8	1	48	0	0.50068
P323	P55084	HADHB	3.2	0.99	32	0	0.50015
P323	P62701	RPS4X	9.4	0.87	4.7	0.02	0.49819
P323	O95831	AIFM1	10.2	1	102	0	0.49793
P323	P11940	PABPC1	9.8	0.94	7	0	0.49777
P323	P48047	ATP5O	4	0.89	5	0.01	0.49662
P323	Q14697	GANAB	4.8	1	48	0	0.49517
L323	P20340	RAB6A	4.2	0.96	7	0	0.49504
P323	P10321	HLA-C	4.2	1	21	0	0.49358
L323	P27635	RPL10	4.2	0.8	4.2	0.04	0.49198
L323	O14654	IRS4	19.4	1	32.33	0	0.4917
L323	P62879	GNB2	4	0.93	6.67	0.01	0.49163
P323	O94826	TOMM70	3	0.9	7.5	0.01	0.49041
P323	Q9NVI7	ATAD3A	9.2	1	92	0	0.49024
L323	P52272	HNRNPM	9.2	0.84	4.18	0.02	0.48946
L323	Q3ZCQ8	TIMM50	8.2	1	82	0	0.48938
L323	P36542	ATP5C1	5.6	0.89	4.67	0.01	0.48908
P323	P26641	EEF1G	3.2	0.92	8	0.01	0.48826
P323	O14654	IRS4	17.6	1	29.33	0	0.48792
P323	O43175	PHGDH	10.4	1	52	0	0.48745
L323	P55060	CSE1L	2.4	0.99	24	0	0.48734
L323	Q9NNW5	WDR6	5.8	0.99	29	0	0.48641
P323	O60884	DNAJA2	5.4	1	54	0	0.48563
P323	P62269	RPS18	4.6	0.87	5.75	0.02	0.48382
P323	P27708	CAD	16.2	1	81	0	0.48255
L323	P62701	RPS4X	9.4	0.85	4.7	0.02	0.48189
L323	Q96C36	PYCR2	2.4	0.8	4	0.03	0.48126
L323	P14625	HSP90B1	4	1	20	0	0.48102
P323	Q15392	DHCR24	4	1	40	0	0.48066
L323	P50402	EMD	5.6	0.94	5.6	0.01	0.47969
L323	P61619	SEC61A1	4.6	1	23	0	0.4783
L323	P02786	TFRC	8.6	0.99	14.33	0	0.47799
P323	O95573	ACSL3	9.8	1	12.25	0	0.47733
L323	P62854	RPS26	2.8	0.91	7	0.01	0.47652
L323	Q9Y679	AUP1	2.4	0.99	24	0	0.47647
L323	Q8NC51	SERBP1	2.4	0.8	4	0.03	0.47401
L323	Q8WVX9	FAR1	6.4	1	32	0	0.47319
P323	Q8TEM1	NUP210	4.8	1	24	0	0.47313
P323	Q9BW92	TARS2	4.6	0.8	46	0.05	0.47232
L323	P27708	CAD	15.2	1	76	0	0.47152
P323	Q9Y679	AUP1	2.2	0.99	22	0	0.47112
P323	P31689	DNAJA1	15.6	1	39	0	0.47098
P323	P05023	ATP1A1	26	0.99	11.82	0	0.47065
L323	O60762	DPM1	4	0.93	6.67	0.01	0.47047
L323	P08195	SLC3A2	7	0.99	11.67	0	0.46876
L323	P11177	PDHB	4.6	1	46	0	0.46869
P323	P50402	EMD	5	0.89	5	0.01	0.46854
L323	Q9NXW2	DNAJB12	3.4	1	34	0	0.46788
L323	P37268	FDFT1	2.8	0.8	28	0.05	0.46645
L323	Q96CS3	FAF2	7.6	0.97	6.33	0	0.46472
L323	P49411	TUFM	24.2	1	8.07	0	0.46426
L323	YP_009725307	L323	293	1	488.33	0	0.46346
L323	P62081	RPS7	3.2	0.81	4	0.03	0.46331
L323	P26641	EEF1G	3	0.92	7.5	0.01	0.46236
L323	P60468	SEC61B	2.2	0.99	22	0	0.46076
L323	O75489	NDUFS3	3.2	0.89	5.33	0.01	0.46067
L323	Q15392	DHCR24	3.6	1	36	0	0.45853
P323	P49411	TUFM	22	1	7.33	0	0.45693
L323	P14868	DARS	3.4	0.8	34	0.04	0.45682
L323	P05023	ATP1A1	24.2	1	11	0	0.45625
P323	P68104	EEF1A1	17.2	0.89	3.74	0.02	0.45619
L323	P38646	HSPA9	14.6	0.99	4.56	0	0.45593
L323	P53621	COPA	5.8	0.99	29	0	0.45549
L323	P68371	TUBB4B	46	1	5.9	0	0.45545
L323	Q00610	CLTC	3.6	0.8	36	0.05	0.45532
L323	O95573	ACSL3	9	1	11.25	0	0.45485
L323	P25705	ATP5A1	23.6	0.93	3.93	0.01	0.45411
P323	O76031	CLPX	3.8	1	38	0	0.45411
L323	Q9NVI7	ATAD3A	8	1	80	0	0.45344
P323	Q9NNW5	WDR6	5	0.8	25	0.04	0.45155
P323	P61619	SEC61A1	3.8	0.99	19	0	0.4514
P323	P07437	TUBB	11.4	0.81	3.35	0.03	0.44988
L323	P78527	PRKDC	15.2	1	152	0	0.44751
L323	O95831	AIFM1	8.4	1	84	0	0.44715
L323	P31689	DNAJA1	14.2	1	35.5	0	0.44682
P323	P16615	ATP2A2	12.8	1	16	0	0.44553
L323	P42704	LRPPRC	13	1	65	0	0.44549
L323	P55072	VCP	6.2	1	62	0	0.44487
P323	Q6UB35	MTHFD1L	3.6	0.8	36	0.05	0.44483
P323	P38646	HSPA9	12.8	0.91	4	0.01	0.44436
L323	P25205	MCM3	3.8	0.98	9.5	0	0.44406
L323	Q00325	SLC25A3	4	0.92	6.67	0.01	0.44347
P323	P40939	HADHA	5.6	0.99	28	0	0.44228
P323	P68371	TUBB4B	42.2	0.8	5.41	0.03	0.44227
L323	O60884	DNAJA2	4.6	1	46	0	0.44145
P323	P68363	TUBA1B	40.4	0.81	4.49	0.03	0.43852
P323	P08238	HSP90AB1	16.6	0.99	4.37	0	0.43849
L323	Q9Y5M8	SRPRB	7.4	0.81	3.36	0.03	0.4372
L323	Q6UB35	MTHFD1L	3.4	1	34	0	0.4366
L323	P17987	TCP1	26.8	1	268	0	0.43464
L323	Q9Y265	RUVBL1	5.8	1	58	0	0.43398
L323	Q99832	CCT7	25.6	1	256	0	0.43393
L323	O95816	BAG2	3.8	1	38	0	0.43365
P323	P78527	PRKDC	14.2	0.8	142	0.03	0.433
L323	P50991	CCT4	26	1	65	0	0.43038
L323	P50990	CCT8	24.8	1	124	0	0.42914
L323	P11142	HSPA8	43.6	1	5.89	0	0.42886
L323	Q9NTJ5	SACM1L	3	0.99	15	0	0.42823
L323	P08238	HSP90AB1	16.2	0.99	4.26	0	0.42821
L323	P10321	HLA-C	3.2	0.8	16	0.04	0.42807
L323	P68363	TUBA1B	39.4	0.88	4.38	0.02	0.42805
L323	Q14697	GANAB	3.4	0.99	34	0	0.42802
L323	O43175	PHGDH	8.6	1	43	0	0.42752
L323	P30837	ALDH1B1	5	1	50	0	0.42737
L323	P48643	CCT5	21.2	1	212	0	0.42725
P323	P0DMV8	HSPA1A	52.4	0.99	4.68	0	0.4272
P323	Q8WVX9	FAR1	4.6	1	23	0	0.42532
P323	P42704	LRPPRC	12	1	60	0	0.4246
L323	Q9BSJ8	ESYT1	4.4	0.96	11	0	0.42381
L323	Q9BW92	TARS2	3.4	0.8	34	0.04	0.42324
P323	P11142	HSPA8	39.8	0.99	5.38	0	0.42317
L323	P49368	CCT3	20.8	1	104	0	0.4218
P323	P50991	CCT4	22.2	1	55.5	0	0.4211
L323	P55084	HADHB	2.8	0.8	28	0.05	0.42045
L323	P62979	RPS27A	14.4	1	5.14	0	0.41998
P323	Q9Y230	RUVBL2	5.4	0.8	54	0.04	0.41774
L323	P0DMV8	HSPA1A	48.4	0.99	4.32	0	0.4174
P323	P62979	RPS27A	13.2	0.99	4.71	0	0.41623
L323	P40227	CCT6A	17.2	1	172	0	0.41436
P323	P40227	CCT6A	15.8	1	158	0	0.41264
P323	O95816	BAG2	3.6	0.99	36	0	0.41108
L323	Q15155	NOMO1	4.6	0.8	23	0.03	0.41007
L323	P78371	CCT2	25.4	1	63.5	0	0.40829
P323	P07814	EPRS	4.8	0.8	24	0.04	0.40817
P323	P53621	COPA	4.8	0.8	24	0.04	0.40781
P323	P17987	TCP1	20	1	200	0	0.4077
L323	O76031	CLPX	3	0.8	30	0.05	0.40432
P323	Q99832	CCT7	18.2	1	182	0	0.40306
P323	P49368	CCT3	15.8	1	79	0	0.40276
L323	P07814	EPRS	4.2	0.8	21	0.04	0.40079
P323	P11021	HSPA5	19	0.92	3.52	0.01	0.39932
P323	P55072	VCP	4.6	1	46	0	0.39849
P323	P78371	CCT2	26.4	1	66	0	0.39785
L323	P40939	HADHA	4.4	0.8	22	0.04	0.3945
L323	Q9Y230	RUVBL2	4.8	1	48	0	0.39368
L323	Q9H078	CLPB	4.2	1	42	0	0.38954
P323	P48643	CCT5	14	1	140	0	0.38875
L323	P11021	HSPA5	17.2	0.85	3.19	0.02	0.38517
P323	P50990	CCT8	15.8	1	79	0	0.37245
P323	Q9Y265	RUVBL1	5	0.8	50	0.04	0.3707
L323	Q99615	DNAJC7	3.8	0.8	38	0.05	0.36615

## Sheet: S4. nsp12 Cterm high confidence
Bait	Prey	PreyGene	AvgSpec	SaintScore	FoldChange	BFDR	MiST
P323	P48643	CCT5	45	1	450	0	0.5981
P323	Q9H078	CLPB	12	1	120	0	0.59483
P323	P78371	CCT2	59.2	1	148	0	0.58432
P323	P50990	CCT8	46.2	1	231	0	0.58053
P323	P49368	CCT3	41.6	1	208	0	0.56964
P323	P40227	CCT6A	35.4	1	354	0	0.56735
P323	Q99832	CCT7	43.4	1	434	0	0.56695
P323	P11021	HSPA5	44.4	1	8.22	0	0.55287
P323	Q9Y230	RUVBL2	9.6	1	96	0	0.54759
P323	P50991	CCT4	41.4	1	103.5	0	0.54279
P323	Q9Y265	RUVBL1	9.8	1	98	0	0.54236
P323	Q6UB35	MTHFD1L	6.4	0.8	64	0.04	0.54172
L323	Q96S55	WRNIP1	3.8	0.8	38	0.03	0.53468
P323	P17987	TCP1	39.8	1	398	0	0.53264
P323	Q8TEM1	NUP210	6.4	0.8	32	0.05	0.52842
L323	O95816	BAG2	5.2	1	52	0	0.52782
P323	P07814	EPRS	7.2	0.8	36	0.05	0.52682
L323	P17987	TCP1	34.6	1	346	0	0.52289
P323	P40939	HADHA	8.2	0.8	41	0.04	0.51665
P323	Q9BSJ8	ESYT1	8.2	0.91	20.5	0.01	0.51393
P323	Q8WVX9	FAR1	6.8	1	34	0	0.51125
P323	P11177	PDHB	5.6	0.99	56	0	0.51056
L323	P50990	CCT8	31.4	1	157	0	0.50872
P323	P11142	HSPA8	60	1	8.11	0	0.50821
P323	P31689	DNAJA1	17.2	1	43	0	0.50681
P323	P55072	VCP	9.8	0.8	98	0.04	0.50422
L323	P50991	CCT4	32	1	80	0	0.50303
L323	P40227	CCT6A	23.2	1	232	0	0.50076
P323	P08238	HSP90AB1	22.8	0.94	6	0.01	0.50068
L323	Q15392	DHCR24	4	0.8	40	0.01	0.49955
P323	Q9Y5M8	SRPRB	9	0.81	4.09	0.02	0.49929
L323	P62979	RPS27A	19.8	1	7.07	0	0.49873
L323	P49368	CCT3	26.2	1	131	0	0.49677
L323	Q99832	CCT7	29.6	1	296	0	0.4961
P323	P0DMV8	HSPA1A	70	0.83	6.25	0.02	0.49439
L323	P11142	HSPA8	53.4	1	7.22	0	0.49217
P323	O95573	ACSL3	11.2	0.94	14	0.01	0.49206
P323	P49411	TUFM	25	0.99	8.33	0	0.48958
L323	O76031	CLPX	4	0.99	40	0	0.48908
L323	Q9NXW2	DNAJB12	3.2	0.99	32	0	0.48898
L323	Q92598	HSPH1	3	0.79	30	0.04	0.48892
P323	P78527	PRKDC	20.6	1	206	0	0.4887
P323	O43175	PHGDH	11	0.99	55	0	0.48802
P323	P42704	LRPPRC	23.2	0.8	116	0.03	0.48334
L323	P11021	HSPA5	29.8	1	5.52	0	0.48296
L323	Q9H078	CLPB	6.2	1	62	0	0.48224
P323	P05023	ATP1A1	24.8	0.99	11.27	0	0.48223
P323	P68371	TUBB4B	49.8	0.8	6.38	0.03	0.48115
L323	P48643	CCT5	23.8	1	238	0	0.48081
L323	Q9Y265	RUVBL1	6.4	1	64	0	0.4795
L323	Q9NVI7	ATAD3A	7.8	1	78	0	0.47888
P323	O95831	AIFM1	11.2	1	112	0	0.47844
L323	P40939	HADHA	5.2	0.99	26	0	0.478
L323	Q8WVX9	FAR1	5.2	1	26	0	0.47787
L323	P78371	CCT2	32.4	1	81	0	0.47597
P323	P08195	SLC3A2	7.4	0.86	12.33	0.01	0.4751
L323	Q9NNW5	WDR6	4.4	0.97	22	0	0.475
L323	P31689	DNAJA1	13.2	1	33	0	0.47478
L323	O14654	IRS4	14	1	23.33	0	0.47369
L323	P55072	VCP	5.8	1	58	0	0.47141
P323	YP_009725307	P323	254	1	423.33	0	0.47127
P323	P62979	RPS27A	17.2	1	6.14	0	0.47098
L323	O60884	DNAJA2	4.2	1	42	0	0.46921
L323	P0DMV8	HSPA1A	56.4	0.92	5.04	0.01	0.46765
L323	P05023	ATP1A1	20.4	0.99	9.27	0	0.46553
L323	P14868	DARS	3	0.79	30	0.04	0.46336
L323	P39023	RPL3	3.8	0.85	6.33	0.01	0.4629
L323	P16615	ATP2A2	12.8	1	16	0	0.46007
L323	P08238	HSP90AB1	16.6	0.88	4.37	0.01	0.45856
L323	Q9H3N1	TMX1	2.2	0.79	22	0.05	0.45816
P323	P16615	ATP2A2	15.2	0.95	19	0	0.45804
P323	P27708	CAD	14	1	70	0	0.4573
L323	O95573	ACSL3	7.4	0.98	9.25	0	0.45489
L323	P42704	LRPPRC	11.8	1	59	0	0.45437
L323	Q9Y230	RUVBL2	5.6	1	56	0	0.4508
L323	P49411	TUFM	17.8	0.92	5.93	0	0.44511
L323	O43175	PHGDH	7.2	1	36	0	0.43211
P323	O14654	IRS4	13.6	0.96	22.67	0	0.43067
L323	Q99615	DNAJC7	5.4	0.79	54	0.03	0.42887
L323	Q3ZCQ8	TIMM50	5.6	0.99	56	0	0.42885
P323	P50454	SERPINH1	6.2	0.99	62	0	0.41674
L323	O95831	AIFM1	6	1	60	0	0.41433
L323	YP_009725307	L323	153.8	1	256.33	0	0.4135
L323	P10321	HLA-C	2.8	0.79	14	0.05	0.41094
L323	P07814	EPRS	2.8	0.8	14	0.02	0.40399
L323	P78527	PRKDC	10.6	1	106	0	0.40395
L323	Q8TEM1	NUP210	3.4	0.79	17	0.05	0.3962
L323	Q9BW92	TARS2	3.2	0.79	32	0.04	0.38914
L323	P27708	CAD	7.6	1	38	0	0.38682
L323	P53621	COPA	2.8	0.8	14	0.02	0.36199
